# Supplementary material for: Wireless electrical–molecular quantum signalling for cancer cell apoptosis
Source: Nat Nanotechnol. 2023 Sep 14;19(1):106–14. doi: 10.1038/s41565-023-01496-y (PMC10796273; doi:10.1038/s41565-023-01496-y)
Supplement: Supplementary file 3 — Source data associated with UV–visible measurements of bio-nanoantennae before ES (Fig. 2b,c), cyclic voltammetry scan rate studies (Fig. 2d) and ICP-MS analysis (Fig. 2e). [file 41565_2023_1496_MOESM3_ESM.xlsx]

## Sheet: Fig 2b
Wavelength	GNP100	GNP100@rCyt c	GNP100@Z	GNP100@rCyt c@Z
800	0.114349	0.113816	0.121843	0.103225
799	0.11505	0.114761	0.122629	0.102921
798	0.115837	0.115369	0.123603	0.103757
797	0.116601	0.11611	0.124829	0.104974
796	0.118361	0.117535	0.125653	0.105845
795	0.118731	0.118601	0.126703	0.106572
794	0.119709	0.119425	0.127507	0.107285
793	0.12042	0.120087	0.12832	0.108304
792	0.121305	0.12121	0.129593	0.108957
791	0.122532	0.122018	0.130583	0.110056
790	0.12315	0.122596	0.13153	0.110733
789	0.123674	0.12369	0.132671	0.111517
788	0.125247	0.124426	0.133524	0.112568
787	0.125661	0.125314	0.134554	0.113242
786	0.12695	0.126165	0.135947	0.114621
785	0.12798	0.127187	0.13652	0.115264
784	0.128877	0.12795	0.137697	0.116128
783	0.129638	0.129269	0.139791	0.117638
782	0.130888	0.130795	0.140245	0.118397
781	0.132162	0.131394	0.141462	0.11889
780	0.132745	0.132301	0.142727	0.120202
779	0.133634	0.133285	0.14385	0.121442
778	0.134608	0.134516	0.144963	0.122153
777	0.136231	0.13582	0.146244	0.123078
776	0.137074	0.137023	0.147314	0.124121
775	0.138292	0.137987	0.149014	0.125794
774	0.139397	0.13924	0.150086	0.126407
773	0.140355	0.14012	0.151557	0.127711
772	0.14195	0.14159	0.152709	0.128194
771	0.142942	0.142792	0.154113	0.129405
770	0.143757	0.143616	0.155093	0.130526
769	0.144688	0.144971	0.156597	0.130985
768	0.145575	0.145757	0.158046	0.132281
767	0.147541	0.147508	0.158857	0.133419
766	0.148071	0.14825	0.160815	0.134525
765	0.149815	0.149723	0.162193	0.135859
764	0.150677	0.150733	0.163341	0.137028
763	0.15176	0.151661	0.164261	0.137947
762	0.1532	0.15305	0.165977	0.139325
761	0.154202	0.154436	0.16757	0.14002
760	0.15587	0.155886	0.169205	0.14155
759	0.157189	0.157525	0.170349	0.14311
758	0.158074	0.158962	0.172143	0.143991
757	0.159592	0.159847	0.173452	0.145243
756	0.160957	0.161321	0.175156	0.146498
755	0.162378	0.162837	0.17692	0.14744
754	0.16427	0.164458	0.178093	0.148937
753	0.165529	0.165868	0.179733	0.150268
752	0.166699	0.166857	0.181139	0.152014
751	0.167877	0.168507	0.183248	0.153063
750	0.16961	0.169929	0.184733	0.154495
749	0.171041	0.17136	0.186312	0.155857
748	0.172444	0.172883	0.188032	0.157307
747	0.174182	0.174422	0.189746	0.158604
746	0.175711	0.175804	0.191757	0.160336
745	0.177084	0.177611	0.193239	0.16206
744	0.178544	0.178859	0.195126	0.162843
743	0.18018	0.18099	0.197201	0.164667
742	0.182257	0.182541	0.198959	0.166063
741	0.183406	0.184075	0.20093	0.167684
740	0.185206	0.185995	0.202306	0.169131
739	0.186782	0.187568	0.204533	0.170709
738	0.188535	0.18957	0.20655	0.172046
737	0.190102	0.190817	0.208221	0.173979
736	0.191769	0.192745	0.210931	0.175713
735	0.194276	0.194886	0.212343	0.177152
734	0.195423	0.196242	0.214399	0.179008
733	0.197176	0.198141	0.216525	0.180892
732	0.198969	0.200177	0.219009	0.182394
731	0.201103	0.202284	0.220769	0.184108
730	0.202942	0.203805	0.223149	0.186059
729	0.204711	0.205993	0.225304	0.187894
728	0.206707	0.207863	0.227764	0.189497
727	0.208499	0.209776	0.229827	0.191687
726	0.210571	0.211944	0.232404	0.193516
725	0.212795	0.213838	0.2346	0.195738
724	0.215077	0.2164	0.2368	0.197809
723	0.216645	0.21846	0.239205	0.199716
722	0.218915	0.220656	0.241568	0.201495
721	0.221018	0.222642	0.243949	0.203842
720	0.223136	0.224695	0.24676	0.205454
719	0.225461	0.227108	0.249224	0.207673
718	0.227412	0.229256	0.251753	0.209844
717	0.229827	0.231559	0.254676	0.212398
716	0.232303	0.234384	0.256984	0.214344
715	0.234392	0.236304	0.259374	0.216654
714	0.236283	0.23848	0.262238	0.218782
713	0.239014	0.24087	0.265189	0.221189
712	0.241438	0.243821	0.267762	0.223464
711	0.243739	0.246323	0.270891	0.225779
710	0.246354	0.248832	0.273506	0.227733
709	0.248705	0.251297	0.276756	0.23067
708	0.251349	0.253991	0.279615	0.23276
707	0.25391	0.256583	0.282908	0.235593
706	0.256815	0.259498	0.285599	0.238237
705	0.259375	0.262212	0.288963	0.240782
704	0.262051	0.265105	0.291801	0.243358
703	0.264675	0.267562	0.294677	0.246013
702	0.267519	0.27037	0.297943	0.248545
701	0.270092	0.273254	0.301277	0.251356
700	0.273142	0.276162	0.304742	0.253697
699	0.276012	0.279271	0.307992	0.256509
698	0.278644	0.282119	0.311549	0.259387
697	0.281854	0.285403	0.315113	0.262701
696	0.285043	0.288493	0.318458	0.265123
695	0.287805	0.291557	0.322162	0.268465
694	0.291075	0.295132	0.325821	0.271286
693	0.294513	0.298219	0.329673	0.274539
692	0.29797	0.301652	0.333	0.27773
691	0.300893	0.304744	0.337201	0.281253
690	0.304341	0.308292	0.340731	0.283986
689	0.307446	0.311611	0.344996	0.287441
688	0.311235	0.315492	0.348573	0.29067
687	0.314258	0.318656	0.352963	0.294005
686	0.318037	0.322578	0.356905	0.297294
685	0.321772	0.326141	0.360697	0.301002
684	0.325116	0.329636	0.365279	0.304545
683	0.329103	0.333891	0.369613	0.307878
682	0.332813	0.337791	0.373617	0.311613
681	0.336292	0.34122	0.378282	0.315146
680	0.340273	0.345372	0.38229	0.318893
679	0.343811	0.349166	0.387035	0.322834
678	0.347873	0.353263	0.391551	0.326804
677	0.351907	0.357493	0.396477	0.330682
676	0.356186	0.361858	0.401444	0.334511
675	0.360502	0.366282	0.405802	0.338872
674	0.364378	0.37026	0.411022	0.34256
673	0.368985	0.374892	0.415827	0.346857
672	0.373031	0.379155	0.42119	0.351243
671	0.37775	0.384013	0.426103	0.35555
670	0.382265	0.388542	0.430919	0.359412
669	0.386358	0.392774	0.436537	0.364066
668	0.391292	0.397817	0.441365	0.368522
667	0.395807	0.402316	0.447233	0.372893
666	0.400676	0.407478	0.452745	0.377507
665	0.405558	0.412572	0.45802	0.381884
664	0.410194	0.417086	0.463618	0.386931
663	0.415231	0.422376	0.469492	0.391453
662	0.419954	0.427487	0.475273	0.396108
661	0.425451	0.432832	0.481023	0.40132
660	0.430444	0.438163	0.486712	0.40633
659	0.435287	0.443022	0.492709	0.41081
658	0.440225	0.448291	0.498887	0.416131
657	0.445515	0.453649	0.505208	0.420976
656	0.451424	0.459704	0.511426	0.426684
655	0.456788	0.465368	0.517909	0.431376
654	0.462341	0.471147	0.523841	0.437161
653	0.467459	0.476244	0.530569	0.442677
652	0.473419	0.48232	0.53682	0.44834
651	0.478965	0.48817	0.543403	0.45352
650	0.484787	0.494126	0.550135	0.459431
649	0.490727	0.50025	0.556923	0.465073
648	0.496514	0.506161	0.563798	0.470663
647	0.502397	0.512508	0.570404	0.476473
646	0.508563	0.518825	0.577454	0.482127
645	0.514523	0.524872	0.584763	0.487902
644	0.520776	0.531179	0.59137	0.494226
643	0.526733	0.537464	0.598939	0.500321
642	0.53334	0.543948	0.606078	0.506182
641	0.539666	0.550989	0.613843	0.512578
640	0.546195	0.557545	0.621419	0.518617
639	0.552668	0.56402	0.628675	0.52486
638	0.559403	0.570983	0.635945	0.531544
637	0.565899	0.577486	0.643891	0.53801
636	0.572848	0.584656	0.651304	0.544182
635	0.579196	0.591439	0.6588	0.551106
634	0.585699	0.597648	0.667221	0.556897
633	0.592713	0.605225	0.674673	0.563626
632	0.599622	0.612509	0.683096	0.570857
631	0.606401	0.619604	0.69078	0.577501
630	0.613838	0.626663	0.699316	0.58413
629	0.620989	0.634313	0.707129	0.591043
628	0.628222	0.641969	0.714874	0.597896
627	0.634697	0.648874	0.722981	0.604957
626	0.641579	0.65572	0.731404	0.611315
625	0.649019	0.663134	0.73957	0.618515
624	0.65624	0.67079	0.747953	0.625486
623	0.663535	0.678153	0.75655	0.632728
622	0.671264	0.686186	0.764856	0.639717
621	0.67839	0.693926	0.773359	0.646979
620	0.686092	0.701111	0.781624	0.654031
619	0.692793	0.708733	0.790101	0.661202
618	0.700644	0.716421	0.798358	0.668321
617	0.707986	0.724122	0.806708	0.675761
616	0.715325	0.731604	0.815378	0.682271
615	0.723044	0.739519	0.82386	0.689658
614	0.730303	0.747152	0.832225	0.696891
613	0.737836	0.755006	0.840961	0.70399
612	0.745364	0.762565	0.849176	0.711292
611	0.752824	0.77024	0.857168	0.71856
610	0.75964	0.777202	0.865189	0.72539
609	0.766544	0.784374	0.873474	0.731853
608	0.773992	0.792225	0.881928	0.739039
607	0.781339	0.799781	0.890269	0.74628
606	0.788711	0.807295	0.897782	0.75339
605	0.795649	0.814479	0.905527	0.75998
604	0.802261	0.821297	0.913277	0.766324
603	0.809183	0.828633	0.921147	0.773003
602	0.816188	0.835652	0.929166	0.779569
601	0.823132	0.84284	0.936757	0.786199
600	0.830059	0.849886	0.944885	0.792919
599	0.83703	0.857307	0.951958	0.799244
598	0.84343	0.863816	0.958737	0.805576
597	0.849447	0.870074	0.965631	0.811489
596	0.855599	0.876146	0.972824	0.817223
595	0.862042	0.882741	0.979764	0.823397
594	0.867745	0.888577	0.986431	0.829254
593	0.873897	0.895126	0.993024	0.834724
592	0.87956	0.901364	0.999199	0.840707
591	0.885559	0.906746	1.00551	0.846316
590	0.890805	0.91272	1.01081	0.851208
589	0.895977	0.917968	1.01731	0.856278
588	0.900959	0.923395	1.02249	0.86152
587	0.905994	0.927844	1.02809	0.866031
586	0.910237	0.93278	1.03295	0.869755
585	0.914782	0.937286	1.0373	0.874232
584	0.919101	0.942072	1.04177	0.878484
583	0.92256	0.945481	1.04644	0.881835
582	0.926745	0.949324	1.05049	0.885315
581	0.929542	0.952853	1.05294	0.888599
580	0.933098	0.955738	1.0566	0.89159
579	0.935926	0.959027	1.05936	0.894766
578	0.938123	0.961828	1.06165	0.897074
577	0.94065	0.964009	1.06421	0.898948
576	0.942876	0.966119	1.06626	0.900428
575	0.944585	0.968157	1.06781	0.902653
574	0.94606	0.969594	1.06884	0.903443
573	0.947143	0.970756	1.06961	0.904583
572	0.947603	0.971117	1.06945	0.905265
571	0.947833	0.9721	1.07022	0.905071
570	0.94823	0.971379	1.0694	0.905522
569	0.947774	0.971365	1.06781	0.905042
568	0.947056	0.970736	1.06723	0.904202
567	0.946057	0.96952	1.06607	0.903611
566	0.944764	0.968517	1.06458	0.902149
565	0.943292	0.967101	1.06235	0.901027
564	0.941507	0.965352	1.05967	0.898753
563	0.939175	0.962453	1.05582	0.896407
562	0.936714	0.959715	1.0536	0.894313
561	0.933336	0.956723	1.04937	0.891074
560	0.930091	0.95342	1.04505	0.888089
559	0.926107	0.949732	1.04073	0.884566
558	0.9226	0.945605	1.03566	0.880421
557	0.918214	0.941762	1.03023	0.876261
556	0.913318	0.936592	1.02496	0.87206
555	0.907994	0.931121	1.019	0.867553
554	0.903745	0.926235	1.01268	0.862609
553	0.897946	0.920711	1.0066	0.857851
552	0.891845	0.914977	0.998777	0.853301
551	0.885896	0.908746	0.991884	0.847111
550	0.879582	0.901997	0.984237	0.841171
549	0.872639	0.89534	0.976299	0.834188
548	0.866077	0.887781	0.968825	0.827395
547	0.859386	0.881327	0.961056	0.821215
546	0.852466	0.873915	0.951737	0.814199
545	0.844519	0.86582	0.943199	0.80632
544	0.83699	0.857909	0.934223	0.798763
543	0.82881	0.849661	0.925841	0.790941
542	0.821609	0.841836	0.918562	0.78393
541	0.814758	0.834971	0.909021	0.777489
540	0.806215	0.826322	0.898695	0.769037
539	0.797524	0.817435	0.888	0.760769
538	0.78842	0.807697	0.879484	0.75191
537	0.780735	0.800151	0.870565	0.744252
536	0.772572	0.7916	0.859304	0.736645
535	0.762945	0.78146	0.850099	0.726982
534	0.754705	0.77312	0.841594	0.719413
533	0.747016	0.765149	0.831575	0.712481
532	0.738408	0.756469	0.820558	0.703868
531	0.728939	0.746473	0.809798	0.694162
530	0.719539	0.736889	0.80154	0.685601
529	0.711977	0.729175	0.793105	0.678528
528	0.704539	0.721231	0.782413	0.671673
527	0.695025	0.711762	0.772639	0.662297
526	0.686363	0.702854	0.763012	0.654103
525	0.677772	0.693941	0.752291	0.646038
524	0.668592	0.684746	0.742169	0.637215
523	0.659809	0.675625	0.731982	0.628687
522	0.650872	0.666451	0.721706	0.619965
521	0.641615	0.656996	0.711316	0.611088
520	0.632669	0.647773	0.701815	0.602231
519	0.624077	0.638844	0.692026	0.59445
518	0.615447	0.630087	0.682237	0.586641
517	0.606788	0.621042	0.672146	0.578053
516	0.597775	0.6116	0.661764	0.569593
515	0.588863	0.602696	0.651504	0.560334
514	0.579805	0.593105	0.641516	0.551853
513	0.571339	0.584343	0.632152	0.543446
512	0.562871	0.57561	0.622587	0.5357
511	0.55454	0.567065	0.612714	0.527235
510	0.546027	0.558192	0.603805	0.519294
509	0.53811	0.550068	0.594703	0.51152
508	0.530266	0.541992	0.58573	0.504047
507	0.522312	0.53371	0.576922	0.496083
506	0.514781	0.525782	0.568362	0.488755
505	0.507258	0.517971	0.560577	0.481545
504	0.500437	0.51096	0.553112	0.475275
503	0.493887	0.504238	0.545401	0.468718
502	0.487119	0.497315	0.538514	0.462289
501	0.48113	0.490892	0.531943	0.456244
500	0.475385	0.484873	0.52581	0.450896
499	0.470013	0.479472	0.520385	0.445726
498	0.465094	0.474478	0.515212	0.441044
497	0.460663	0.469919	0.510656	0.436629
496	0.456603	0.465471	0.505828	0.43259
495	0.452254	0.461214	0.501276	0.428612
494	0.448662	0.457264	0.497384	0.424889
493	0.44523	0.45381	0.494886	0.421573
492	0.442813	0.451279	0.492387	0.419398
491	0.440595	0.449024	0.489279	0.417403
490	0.437979	0.446278	0.486787	0.414915
489	0.435682	0.443832	0.485273	0.412587
488	0.434305	0.442406	0.483782	0.411402
487	0.432945	0.441112	0.482063	0.410036
486	0.431554	0.4395	0.480741	0.408732
485	0.430312	0.438258	0.480224	0.407453
484	0.429573	0.437624	0.479776	0.407229
483	0.429111	0.437236	0.479093	0.406788
482	0.428512	0.436563	0.478471	0.406147
481	0.42803	0.435969	0.478107	0.405723
480	0.427718	0.435515	0.477962	0.405414
479	0.427626	0.435444	0.477891	0.405166
478	0.427586	0.435368	0.478165	0.4052
477	0.427742	0.435526	0.478369	0.405253
476	0.427809	0.435553	0.478489	0.40532
475	0.42798	0.435584	0.478636	0.405622
474	0.428119	0.435812	0.479096	0.405816
473	0.428501	0.436033	0.479528	0.406125
472	0.428725	0.436371	0.480014	0.406526
471	0.429191	0.436767	0.480378	0.406798
470	0.429563	0.436974	0.480872	0.407135
469	0.429864	0.43745	0.481455	0.407682
468	0.430377	0.438045	0.481874	0.407997
467	0.430753	0.438368	0.482443	0.408631
466	0.431279	0.438815	0.483151	0.409132
465	0.4317	0.439221	0.483666	0.409359
464	0.432218	0.439816	0.484219	0.410026
463	0.432745	0.440246	0.48479	0.410454
462	0.433167	0.440658	0.485355	0.41077
461	0.433588	0.44106	0.486152	0.411291
460	0.434103	0.441655	0.486727	0.411989
459	0.434406	0.442011	0.487229	0.412505
458	0.434997	0.442508	0.487811	0.412879
457	0.435439	0.443011	0.4883	0.413504
456	0.435938	0.443387	0.488955	0.413874
455	0.436401	0.4439	0.489581	0.414331
454	0.436833	0.444229	0.490144	0.414721
453	0.437257	0.444659	0.490781	0.41527
452	0.437558	0.445142	0.491273	0.415881
451	0.437855	0.445474	0.491809	0.416204
450	0.438452	0.445885	0.492436	0.416543
449	0.438779	0.446232	0.493043	0.417062
448	0.439187	0.446666	0.493806	0.41759
447	0.439652	0.447209	0.494425	0.418111
446	0.440033	0.447537	0.495142	0.418647
445	0.440346	0.447968	0.495676	0.419171
444	0.440647	0.448263	0.496214	0.419674
443	0.44099	0.44855	0.496888	0.420091
442	0.441309	0.448972	0.49759	0.420529
441	0.441707	0.449364	0.498386	0.421023
440	0.441996	0.449679	0.498873	0.421627
439	0.442096	0.449979	0.499749	0.422106
438	0.442446	0.450315	0.500457	0.4226
437	0.442707	0.450585	0.501256	0.422951
436	0.442857	0.450804	0.502258	0.4236
435	0.443111	0.451134	0.503359	0.424039
434	0.443271	0.451339	0.504627	0.424777
433	0.443529	0.45171	0.506262	0.425455
432	0.443604	0.451964	0.50797	0.426206
431	0.443819	0.452189	0.510007	0.427012
430	0.444017	0.452474	0.512343	0.42788
429	0.44411	0.452721	0.515019	0.429207
428	0.444252	0.453025	0.517708	0.430277
427	0.444377	0.453347	0.520228	0.431807
426	0.444494	0.453708	0.522503	0.433003
425	0.444573	0.454026	0.524142	0.43424
424	0.444684	0.454464	0.524949	0.435698
423	0.444872	0.454897	0.524857	0.436576
422	0.444895	0.455437	0.523918	0.43741
421	0.445038	0.455921	0.521959	0.437794
420	0.445079	0.456365	0.519385	0.438158
419	0.445166	0.456681	0.516578	0.438249
418	0.445251	0.457191	0.513857	0.438016
417	0.445345	0.457527	0.511444	0.437897
416	0.445453	0.457799	0.509475	0.437445
415	0.445496	0.457922	0.507748	0.43717
414	0.445529	0.458007	0.506331	0.43679
413	0.445492	0.457973	0.505441	0.436442
412	0.44562	0.457955	0.504592	0.436023
411	0.445601	0.457903	0.504043	0.435669
410	0.445696	0.457845	0.503625	0.435324
409	0.445665	0.457673	0.503463	0.434867
408	0.445632	0.457543	0.503077	0.434341
407	0.445645	0.457239	0.502909	0.433809
406	0.445722	0.457182	0.503082	0.433365
405	0.445674	0.456907	0.503028	0.433092
404	0.445701	0.456541	0.50286	0.432623
403	0.445597	0.45627	0.50283	0.431994
402	0.445614	0.456015	0.502735	0.431878
401	0.445638	0.455851	0.502366	0.431143
400	0.445424	0.455387	0.502186	0.430543
399	0.445307	0.455206	0.502215	0.43032
398	0.445404	0.455177	0.501634	0.429678
397	0.445248	0.454608	0.501425	0.429273
396	0.445204	0.454474	0.501295	0.428821
395	0.445209	0.454491	0.501039	0.428664
394	0.445091	0.454307	0.500718	0.428358
393	0.444935	0.453981	0.500507	0.428027
392	0.444985	0.453926	0.500419	0.427702
391	0.444582	0.453501	0.50033	0.427552
390	0.444524	0.453331	0.499976	0.427288
389	0.444338	0.45301	0.499967	0.426722
388	0.444214	0.452865	0.499603	0.426518
387	0.444032	0.452384	0.499582	0.426432
386	0.443781	0.452217	0.499249	0.426193
385	0.443658	0.451938	0.499081	0.425956
384	0.44349	0.451785	0.498904	0.425633
383	0.443205	0.451495	0.498833	0.425386
382	0.443057	0.451261	0.498828	0.425224
381	0.44291	0.450946	0.49847	0.424995
380	0.442544	0.45054	0.498307	0.424576
379	0.442349	0.450265	0.497919	0.424391
378	0.442075	0.449966	0.498112	0.424393
377	0.442046	0.449841	0.497683	0.424241
376	0.441717	0.44953	0.497422	0.424065
375	0.441353	0.449077	0.497249	0.423639
374	0.441193	0.448869	0.496879	0.423318
373	0.440907	0.448416	0.496663	0.423091
372	0.44068	0.448171	0.496644	0.423115
371	0.440508	0.448071	0.496035	0.422804
370	0.439894	0.4473	0.495819	0.422659
369	0.439701	0.446999	0.49563	0.421994
368	0.439614	0.446855	0.495382	0.422023
367	0.439083	0.446328	0.494796	0.421732
366	0.438635	0.445814	0.494471	0.421305
365	0.438339	0.44543	0.494025	0.420976
364	0.438118	0.44521	0.493576	0.42074
363	0.437777	0.44474	0.493679	0.420397
362	0.437538	0.444617	0.493629	0.420426
361	0.437085	0.444248	0.493211	0.420433
360	0.436813	0.443913	0.492499	0.41999
359	0.436445	0.443467	0.492498	0.419471
358	0.436131	0.443175	0.492358	0.419491
357	0.435852	0.442875	0.491938	0.419593
356	0.435595	0.442506	0.491738	0.41943
355	0.435406	0.442321	0.491756	0.419023
354	0.435172	0.442127	0.491876	0.419107
353	0.435289	0.442226	0.491604	0.419093
352	0.434902	0.441911	0.491874	0.419211
351	0.435272	0.442027	0.49186	0.419216
350	0.435202	0.442045	0.492002	0.419372
349	0.43531	0.442257	0.492659	0.419664
348	0.435885	0.442517	0.492903	0.419986
347	0.436001	0.44269	0.493532	0.420013
346	0.436343	0.443111	0.494143	0.420678
345	0.436616	0.443553	0.494756	0.421279
344	0.437019	0.44393	0.49519	0.421836
343	0.437449	0.444307	0.495724	0.422478
342	0.437972	0.444698	0.496574	0.423086
341	0.438407	0.445275	0.49708	0.423506
340	0.439023	0.445464	0.497943	0.424033
339	0.439394	0.446176	0.498614	0.424616
338	0.439905	0.44651	0.499258	0.425168
337	0.440358	0.446952	0.499969	0.425805
336	0.440971	0.447597	0.500719	0.426525
335	0.441512	0.448039	0.501579	0.427172
334	0.441885	0.448563	0.50249	0.427719
333	0.442576	0.449248	0.50292	0.4285
332	0.442927	0.44951	0.503344	0.428956
331	0.443395	0.449929	0.504219	0.429546
330	0.443923	0.450605	0.5048	0.430154
329	0.444564	0.451079	0.505355	0.43068
328	0.445007	0.451492	0.506204	0.431348
327	0.44565	0.452007	0.506817	0.431873
326	0.446102	0.4525	0.507397	0.432558
325	0.446609	0.452995	0.508199	0.433099
324	0.446996	0.453394	0.508927	0.433903
323	0.447597	0.453919	0.50928	0.434564
322	0.448033	0.45418	0.510109	0.435051
321	0.448644	0.454693	0.510627	0.435498
320	0.449092	0.455044	0.511573	0.436237
319	0.449661	0.455557	0.512183	0.437075
318	0.450195	0.456063	0.512655	0.4377
317	0.450552	0.456346	0.513378	0.438303
316	0.451121	0.456649	0.514219	0.439134
315	0.451572	0.457207	0.514799	0.440042
314	0.452032	0.457634	0.515378	0.440857
313	0.452639	0.458043	0.515988	0.441571
312	0.452935	0.458422	0.516709	0.442668
311	0.453294	0.459082	0.51738	0.444049
310	0.453911	0.459798	0.518174	0.445501
309	0.454423	0.460682	0.518978	0.447147
308	0.454694	0.461516	0.519599	0.449051
307	0.455159	0.462723	0.520227	0.451522
306	0.455688	0.464003	0.520823	0.454529
305	0.456001	0.465658	0.521203	0.458156
304	0.456439	0.467584	0.521967	0.462425
303	0.456847	0.470286	0.522317	0.467825
302	0.457368	0.473159	0.522823	0.473997
301	0.457821	0.47672	0.523259	0.481337
300	0.458236	0.481219	0.524924	0.490692

## Sheet: Fig 2c
Wavelength	GNP100	GNP100@rCyt c	GNP100@Z	GNP100@rCyt c@Z
460	0.434103	0.441655	0.486727	0.411989
459	0.434406	0.442011	0.487229	0.412505
458	0.434997	0.442508	0.487811	0.412879
457	0.435439	0.443011	0.4883	0.413504
456	0.435938	0.443387	0.488955	0.413874
455	0.436401	0.4439	0.489581	0.414331
454	0.436833	0.444229	0.490144	0.414721
453	0.437257	0.444659	0.490781	0.41527
452	0.437558	0.445142	0.491273	0.415881
451	0.437855	0.445474	0.491809	0.416204
450	0.438452	0.445885	0.492436	0.416543
449	0.438779	0.446232	0.493043	0.417062
448	0.439187	0.446666	0.493806	0.41759
447	0.439652	0.447209	0.494425	0.418111
446	0.440033	0.447537	0.495142	0.418647
445	0.440346	0.447968	0.495676	0.419171
444	0.440647	0.448263	0.496214	0.419674
443	0.44099	0.44855	0.496888	0.420091
442	0.441309	0.448972	0.49759	0.420529
441	0.441707	0.449364	0.498386	0.421023
440	0.441996	0.449679	0.498873	0.421627
439	0.442096	0.449979	0.499749	0.422106
438	0.442446	0.450315	0.500457	0.4226
437	0.442707	0.450585	0.501256	0.422951
436	0.442857	0.450804	0.502258	0.4236
435	0.443111	0.451134	0.503359	0.424039
434	0.443271	0.451339	0.504627	0.424777
433	0.443529	0.45171	0.506262	0.425455
432	0.443604	0.451964	0.50797	0.426206
431	0.443819	0.452189	0.510007	0.427012
430	0.444017	0.452474	0.512343	0.42788
429	0.44411	0.452721	0.515019	0.429207
428	0.444252	0.453025	0.517708	0.430277
427	0.444377	0.453347	0.520228	0.431807
426	0.444494	0.453708	0.522503	0.433003
425	0.444573	0.454026	0.524142	0.43424
424	0.444684	0.454464	0.524949	0.435698
423	0.444872	0.454897	0.524857	0.436576
422	0.444895	0.455437	0.523918	0.43741
421	0.445038	0.455921	0.521959	0.437794
420	0.445079	0.456365	0.519385	0.438158
419	0.445166	0.456681	0.516578	0.438249
418	0.445251	0.457191	0.513857	0.438016
417	0.445345	0.457527	0.511444	0.437897
416	0.445453	0.457799	0.509475	0.437445
415	0.445496	0.457922	0.507748	0.43717
414	0.445529	0.458007	0.506331	0.43679
413	0.445492	0.457973	0.505441	0.436442
412	0.44562	0.457955	0.504592	0.436023
411	0.445601	0.457903	0.504043	0.435669
410	0.445696	0.457845	0.503625	0.435324
409	0.445665	0.457673	0.503463	0.434867
408	0.445632	0.457543	0.503077	0.434341
407	0.445645	0.457239	0.502909	0.433809
406	0.445722	0.457182	0.503082	0.433365
405	0.445674	0.456907	0.503028	0.433092
404	0.445701	0.456541	0.50286	0.432623
403	0.445597	0.45627	0.50283	0.431994
402	0.445614	0.456015	0.502735	0.431878
401	0.445638	0.455851	0.502366	0.431143
400	0.445424	0.455387	0.502186	0.430543
399	0.445307	0.455206	0.502215	0.43032
398	0.445404	0.455177	0.501634	0.429678
397	0.445248	0.454608	0.501425	0.429273
396	0.445204	0.454474	0.501295	0.428821
395	0.445209	0.454491	0.501039	0.428664
394	0.445091	0.454307	0.500718	0.428358
393	0.444935	0.453981	0.500507	0.428027
392	0.444985	0.453926	0.500419	0.427702
391	0.444582	0.453501	0.50033	0.427552
390	0.444524	0.453331	0.499976	0.427288
389	0.444338	0.45301	0.499967	0.426722
388	0.444214	0.452865	0.499603	0.426518
387	0.444032	0.452384	0.499582	0.426432
386	0.443781	0.452217	0.499249	0.426193
385	0.443658	0.451938	0.499081	0.425956
384	0.44349	0.451785	0.498904	0.425633
383	0.443205	0.451495	0.498833	0.425386
382	0.443057	0.451261	0.498828	0.425224
381	0.44291	0.450946	0.49847	0.424995
380	0.442544	0.45054	0.498307	0.424576
379	0.442349	0.450265	0.497919	0.424391
378	0.442075	0.449966	0.498112	0.424393
377	0.442046	0.449841	0.497683	0.424241
376	0.441717	0.44953	0.497422	0.424065
375	0.441353	0.449077	0.497249	0.423639
374	0.441193	0.448869	0.496879	0.423318
373	0.440907	0.448416	0.496663	0.423091
372	0.44068	0.448171	0.496644	0.423115
371	0.440508	0.448071	0.496035	0.422804
370	0.439894	0.4473	0.495819	0.422659
369	0.439701	0.446999	0.49563	0.421994
368	0.439614	0.446855	0.495382	0.422023
367	0.439083	0.446328	0.494796	0.421732
366	0.438635	0.445814	0.494471	0.421305
365	0.438339	0.44543	0.494025	0.420976
364	0.438118	0.44521	0.493576	0.42074
363	0.437777	0.44474	0.493679	0.420397
362	0.437538	0.444617	0.493629	0.420426
361	0.437085	0.444248	0.493211	0.420433
360	0.436813	0.443913	0.492499	0.41999

## Sheet: Fig 2d
	0.1V		0.2V		0.3V		0.4V		0.5V		0.6V		0.7V		0.8V		0.9V		1V		1.2V		1.4V		1.6V		1.8V		2V		3V
Current	potential	Current	potential	Current	potential	Current	potential	Current	potential	Current	potential	Current	potential	Current	potential	Current	potential	Current	potential	Current	potential	Current	potential	Current	potential	Current	potential	Current	potential	Current	potential
1.19995	0.64	1.19995	0.87	1.19995	1.065	1.19995	1.26	1.19995	1.455	1.19995	1.67	1.11939	1.19	1.19995	2.145	1.19995	2.425	1.12	1.72	1.12	2.115	1.19995	4.17	1.19995	5.3	1.19995	6.55	1.19995	11.05	1.19995	10.2
1.19843	0.61	1.1969	0.785	1.19492	0.915	1.194	1.07	1.19202	1.175	1.19095	1.325	1.12946	1.235	1.1879	1.61	1.185	1.735	1.13998	1.88	1.13998	2.305	1.17996	2.74	1.15997	2.61	1.16989	3.715	1.15997	5.4	1.16989	5.79
1.1969	0.58	1.19385	0.73	1.18988	0.82	1.18805	0.93	1.18408	0.995	1.18195	1.1	1.13953	1.3	1.17584	1.265	1.17004	1.31	1.15997	2.095	1.15997	2.57	1.15997	1.925	1.12	1.445	1.13983	2.305	1.12	3.065	1.13983	3.6
1.19537	0.56	1.1908	0.685	1.18484	0.74	1.1821	0.825	1.17615	0.855	1.17294	0.93	1.1496	1.365	1.16379	1.02	1.15509	1.015	1.17996	2.39	1.17996	2.915	1.13998	1.395	1.08002	0.835	1.10977	1.505	1.08002	1.875	1.10977	2.35
1.19385	0.54	1.18774	0.64	1.17981	0.67	1.17615	0.735	1.16821	0.745	1.16394	0.785	1.15967	1.445	1.15173	0.835	1.14014	0.795	1.19995	2.77	1.19995	3.375	1.12	1.02	1.04004	0.477	1.07971	1.005	1.04004	1.185	1.07971	1.57
1.19232	0.52	1.18469	0.6	1.17477	0.615	1.1702	0.665	1.16028	0.65	1.15494	0.68	1.16974	1.535	1.13968	0.685	1.12518	0.64	1.17996	1.835	1.17996	2.22	1.10001	0.76	1.00006	0.2315	1.04965	0.68	1.00006	0.75	1.04965	1.06
1.1908	0.505	1.18164	0.565	1.16974	0.56	1.16425	0.6	1.15234	0.57	1.14593	0.585	1.17981	1.635	1.12763	0.565	1.11023	0.505	1.15997	1.29	1.15997	1.565	1.08002	0.565	0.960083	0.0615	1.01959	0.434	0.960083	0.438	1.01959	0.677
1.18927	0.488	1.17859	0.535	1.1647	0.515	1.1583	0.54	1.14441	0.499	1.13693	0.51	1.18988	1.755	1.11557	0.4695	1.09528	0.4	1.13998	0.94	1.13998	1.135	1.06003	0.4135	0.920105	-0.07	0.989532	0.2515	0.920105	0.2035	0.989532	0.392
1.18774	0.4785	1.17554	0.51	1.15967	0.476	1.15234	0.488	1.13647	0.4415	1.12793	0.4435	1.19995	1.905	1.10352	0.3915	1.08032	0.315	1.12	0.7	1.12	0.84	1.04004	0.29	0.880127	-0.175	0.959473	0.1095	0.880127	0.01745	0.959473	0.17
1.18622	0.469	1.17248	0.482	1.15463	0.4395	1.14639	0.4425	1.12854	0.39	1.11893	0.3825	1.18988	1.48	1.09146	0.326	1.06537	0.252	1.10001	0.525	1.10001	0.625	1.02005	0.189	0.840149	-0.27	0.929413	-3.05e-05	0.840149	-0.13	0.929413	-4.8e-05
1.18469	0.45	1.16943	0.459	1.1496	0.4075	1.14044	0.4045	1.12061	0.3435	1.10992	0.329	1.17981	1.2	1.07941	0.267	1.05042	0.1915	1.08002	0.3895	1.08002	0.463	1.00006	0.1135	0.800171	-0.36	0.899353	-0.095	0.800171	-0.295	0.899353	-0.15
1.18317	0.4335	1.16638	0.4345	1.14456	0.3765	1.13449	0.3715	1.11267	0.304	1.10092	0.29	1.16974	0.995	1.06735	0.217	1.03546	0.1465	1.06003	0.291	1.06003	0.3405	0.980072	0.04495	0.760193	-0.465	0.869293	-0.17	0.760193	-0.465	0.869293	-0.27
1.18164	0.4275	1.16333	0.414	1.13953	0.343	1.12854	0.338	1.10474	0.2715	1.09192	0.2515	1.15967	0.84	1.0553	0.176	1.02051	0.102	1.04004	0.2085	1.04004	0.244	0.960083	-0.0185	0.720215	-0.55	0.839233	-0.24	0.720215	-0.65	0.839233	-0.38
1.18012	0.413	1.16028	0.395	1.13449	0.328	1.12259	0.3085	1.0968	0.246	1.08292	0.223	1.1496	0.71	1.04324	0.145	1.00555	0.0675	1.02005	0.14	1.02005	0.159	0.940094	-0.06	0.680237	-0.7	0.809174	-0.33	0.680237	-0.8	0.809174	-0.52
1.17859	0.403	1.15723	0.3745	1.12946	0.2965	1.11664	0.284	1.08887	0.2195	1.07391	0.1885	1.13953	0.595	1.03119	0.106	0.990601	0.0306	1.00006	0.0875	1.00006	0.0975	0.920105	-0.115	0.640259	-0.75	0.779114	-0.41	0.640259	-0.95	0.779114	-0.64
1.17706	0.3925	1.15417	0.356	1.12442	0.2805	1.11069	0.2565	1.08093	0.1855	1.06491	0.162	1.12946	0.505	1.01913	0.081	0.975647	0.001005	0.980072	0.04055	0.980072	0.04145	0.900116	-0.155	0.600281	-0.8	0.749054	-0.5	0.600281	-1.05	0.749054	-0.78
1.17554	0.383	1.15112	0.3395	1.11939	0.259	1.10474	0.2335	1.073	0.1625	1.05591	0.1395	1.11939	0.4325	1.00708	0.0482	0.960693	-0.0265	0.960083	-0.0011	0.960083	-0.0065	0.880127	-0.195	0.560303	-0.85	0.718994	-0.6	0.560303	-1.1	0.718994	-0.93
1.17401	0.3725	1.14807	0.329	1.11435	0.238	1.09878	0.221	1.06506	0.142	1.04691	0.117	1.10931	0.37	0.995026	0.0261	0.94574	-0.046	0.940094	-0.0365	0.940094	-0.055	0.860138	-0.225	0.520325	-0.85	0.688934	-0.7	0.520325	-1.1	0.688934	-1.1
1.17248	0.3645	1.14502	0.3125	1.10931	0.2215	1.09283	0.1945	1.05713	0.1265	1.0379	0.093	1.09924	0.3155	0.982971	0.003905	0.930786	-0.07	0.920105	-0.07	0.920105	-0.095	0.840149	-0.265	0.480347	-0.85	0.658875	-0.75	0.480347	-1.1	0.658875	-1.2
1.17096	0.3505	1.14197	0.298	1.10428	0.202	1.08688	0.1795	1.04919	0.108	1.0289	0.0785	1.08917	0.2675	0.970917	-0.0165	0.915833	-0.09	0.900116	-0.095	0.900116	-0.13	0.82016	-0.295	0.440369	-0.85	0.628815	-0.8	0.440369	-1.1	0.628815	-1.3
1.16943	0.3425	1.13892	0.281	1.09924	0.1925	1.08093	0.166	1.04126	0.0955	1.0199	0.0625	1.0791	0.229	0.958862	-0.0365	0.900879	-0.11	0.880127	-0.12	0.880127	-0.16	0.800171	-0.33	0.400391	-0.9	0.598755	-0.85	0.400391	-1.1	0.598755	-1.3
1.16791	0.3355	1.13586	0.2705	1.09421	0.1755	1.07498	0.1485	1.03333	0.0775	1.0109	0.0441	1.06903	0.1905	0.946808	-0.049	0.885925	-0.125	0.860138	-0.145	0.860138	-0.185	0.780182	-0.355	0.360413	-0.95	0.568695	-0.85	0.360413	-1.15	0.568695	-1.3
1.16638	0.3285	1.13281	0.26	1.08917	0.1695	1.06903	0.1355	1.02539	0.0645	1.00189	0.0291	1.05896	0.161	0.934753	-0.07	0.870972	-0.14	0.840149	-0.165	0.840149	-0.215	0.760193	-0.4	0.320435	-1	0.538635	-0.85	0.320435	-1.2	0.538635	-1.4
1.16486	0.3195	1.12976	0.2465	1.08414	0.1525	1.06308	0.124	1.01746	0.0525	0.992889	0.0159	1.04889	0.127	0.922699	-0.08	0.856018	-0.16	0.82016	-0.19	0.82016	-0.24	0.740204	-0.44	0.280457	-1.05	0.508575	-0.9	0.280457	-1.3	0.508575	-1.4
1.16333	0.314	1.12671	0.241	1.0791	0.144	1.05713	0.109	1.00952	0.03975	0.983887	0.001755	1.03882	0.107	0.910645	-0.095	0.841064	-0.17	0.800171	-0.21	0.800171	-0.265	0.720215	-0.475	0.240479	-1.15	0.478516	-0.9	0.240479	-1.4	0.478516	-1.4
1.1618	0.3055	1.12366	0.227	1.07407	0.1375	1.05118	0.103	1.00159	0.0326	0.974884	-0.0075	1.02875	0.0865	0.89859	-0.105	0.826111	-0.185	0.780182	-0.235	0.780182	-0.295	0.700226	-0.5	0.2005	-1.25	0.448456	-0.9	0.2005	-1.55	0.448456	-1.4
1.16028	0.297	1.12061	0.217	1.06903	0.1225	1.04523	0.0885	0.993652	0.02135	0.965881	-0.0185	1.01868	0.0585	0.886536	-0.12	0.811157	-0.2	0.760193	-0.255	0.760193	-0.325	0.680237	-0.55	0.160522	-1.4	0.418396	-0.9	0.160522	-1.7	0.418396	-1.4
1.15875	0.288	1.11755	0.2115	1.064	0.1155	1.03928	0.079	0.985718	0.01225	0.956879	-0.031	1.00861	0.0418	0.874481	-0.13	0.796204	-0.21	0.740204	-0.285	0.740204	-0.345	0.660248	-0.55	0.120544	-1.6	0.388336	-0.95	0.120544	-1.9	0.388336	-1.5
1.15723	0.284	1.1145	0.1995	1.05896	0.1045	1.03333	0.072	0.977783	-0.00022	0.947876	-0.0415	0.998535	0.0246	0.862427	-0.14	0.78125	-0.23	0.720215	-0.305	0.720215	-0.38	0.640259	-0.6	0.080566	-1.9	0.358276	-0.95	0.080566	-2.25	0.358276	-1.5
1.1557	0.28	1.11145	0.1935	1.05393	0.097	1.02737	0.064	0.969849	-0.0055	0.938873	-0.047	0.988464	0.0074	0.850372	-0.155	0.766296	-0.245	0.700226	-0.32	0.700226	-0.41	0.62027	-0.6	0.040588	-2.25	0.328217	-1	0.040588	-2.6	0.328217	-1.6
1.15417	0.2735	1.1084	0.188	1.04889	0.092	1.02142	0.0535	0.961914	-0.0115	0.929871	-0.055	0.978394	-0.012	0.838318	-0.165	0.751343	-0.26	0.680237	-0.345	0.680237	-0.435	0.600281	-0.65	0.00061	-2.45	0.298157	-1.05	0.00061	-2.9	0.298157	-1.7
1.15265	0.2675	1.10535	0.175	1.04385	0.0875	1.01547	0.04495	0.953979	-0.021	0.920868	-0.065	0.968323	-0.0255	0.826263	-0.175	0.736389	-0.275	0.660248	-0.355	0.660248	-0.46	0.580292	-0.65	-0.03937	-2.6	0.268097	-1.15	-0.03937	-3.2	0.268097	-1.8
1.15112	0.262	1.1023	0.1695	1.03882	0.08	1.00952	0.03695	0.946045	-0.032	0.911865	-0.075	0.958252	-0.035	0.814209	-0.18	0.721436	-0.29	0.640259	-0.37	0.640259	-0.475	0.560303	-0.65	-0.07935	-2.75	0.238037	-1.2	-0.07935	-3.5	0.238037	-1.9
1.1496	0.2555	1.09924	0.162	1.03378	0.068	1.00357	0.02875	0.93811	-0.0365	0.902863	-0.08	0.948181	-0.05	0.802155	-0.195	0.706482	-0.305	0.62027	-0.385	0.62027	-0.485	0.540314	-0.65	-0.11932	-2.95	0.207977	-1.25	-0.11932	-3.95	0.207977	-2
1.14807	0.2515	1.09619	0.157	1.02875	0.066	0.99762	0.0243	0.930176	-0.0435	0.89386	-0.085	0.93811	-0.06	0.7901	-0.2	0.691528	-0.31	0.600281	-0.39	0.600281	-0.5	0.520325	-0.65	-0.1593	-3.25	0.177917	-1.35	-0.1593	-4.55	0.177917	-2.1
1.14654	0.246	1.09314	0.1475	1.02371	0.0565	0.991669	0.015	0.922241	-0.05	0.884857	-0.095	0.92804	-0.07	0.778046	-0.215	0.676575	-0.325	0.580292	-0.4	0.580292	-0.5	0.500336	-0.65	-0.19928	-3.6	0.147858	-1.5	-0.19928	-5.5	0.147858	-2.3
1.14502	0.2385	1.09009	0.1435	1.01868	0.0565	0.985718	0.0114	0.914307	-0.055	0.875854	-0.1	0.917969	-0.08	0.765991	-0.225	0.661621	-0.33	0.560303	-0.41	0.560303	-0.5	0.480347	-0.65	-0.23926	-4.2	0.117798	-1.65	-0.23926	-6.5	0.117798	-2.6
1.14349	0.233	1.08704	0.138	1.01364	0.04865	0.979767	0.00236	0.906372	-0.06	0.866852	-0.105	0.907898	-0.095	0.753937	-0.24	0.646667	-0.345	0.540314	-0.415	0.540314	-0.55	0.460358	-0.65	-0.19928	-1.75	0.087738	-1.95	-0.19928	-3.1	0.087738	-3
1.14197	0.228	1.08398	0.129	1.00861	0.042	0.973816	0.00363	0.898438	-0.07	0.857849	-0.115	0.897827	-0.1	0.741882	-0.245	0.631714	-0.355	0.520325	-0.42	0.520325	-0.55	0.440369	-0.7	-0.1593	-0.75	0.057678	-2.2	-0.1593	-1.5	0.057678	-3.5
1.14044	0.2235	1.08093	0.1265	1.00357	0.03795	0.967865	-0.006	0.890503	-0.075	0.848846	-0.12	0.887756	-0.11	0.729828	-0.255	0.61676	-0.36	0.500336	-0.43	0.500336	-0.55	0.42038	-0.7	-0.11932	-0.22	0.027618	-2.45	-0.11932	-0.65	0.027618	-3.8
1.13892	0.22	1.07788	0.1245	0.998535	0.03085	0.961914	-0.0065	0.882568	-0.075	0.839844	-0.125	0.877686	-0.115	0.717773	-0.265	0.601807	-0.365	0.480347	-0.43	0.480347	-0.55	0.400391	-0.7	-0.07935	0.0875	-0.00244	-2.6	-0.07935	-0.125	-0.00244	-4.1
1.13739	0.215	1.07483	0.1155	0.9935	0.02815	0.955963	-0.015	0.874634	-0.08	0.830841	-0.135	0.867615	-0.125	0.705719	-0.275	0.586853	-0.37	0.460358	-0.44	0.460358	-0.55	0.380402	-0.7	-0.03937	0.2645	-0.0325	-2.75	-0.03937	0.1555	-0.0325	-4.3
1.13586	0.2105	1.07178	0.113	0.988464	0.0236	0.950012	-0.0175	0.866699	-0.085	0.821838	-0.135	0.857544	-0.135	0.693665	-0.285	0.571899	-0.375	0.440369	-0.445	0.440369	-0.55	0.360413	-0.75	0.00061	0.389	-0.06256	-2.9	0.00061	0.3355	-0.06256	-4.5
1.13434	0.2085	1.06873	0.1065	0.983429	0.01965	0.944061	-0.025	0.858765	-0.09	0.812836	-0.145	0.847473	-0.14	0.68161	-0.29	0.556946	-0.385	0.42038	-0.455	0.42038	-0.55	0.340424	-0.75	0.040588	0.51	-0.09262	-3.05	0.040588	0.484	-0.09262	-4.8
1.13281	0.203	1.06567	0.103	0.978394	0.01555	0.93811	-0.03	0.85083	-0.095	0.803833	-0.145	0.837402	-0.15	0.669556	-0.3	0.541992	-0.385	0.400391	-0.46	0.400391	-0.55	0.320435	-0.8	0.080566	0.625	-0.12268	-3.25	0.080566	0.63	-0.12268	-5.1
1.13129	0.1945	1.06262	0.0975	0.973358	0.01085	0.932159	-0.031	0.842896	-0.1	0.79483	-0.155	0.827332	-0.155	0.657501	-0.31	0.527039	-0.39	0.380402	-0.47	0.380402	-0.6	0.300446	-0.8	0.120544	0.685	-0.15274	-3.5	0.120544	0.685	-0.15274	-5.5
1.12976	0.1945	1.05957	0.0965	0.968323	0.0067	0.926208	-0.04	0.834961	-0.105	0.785828	-0.16	0.817261	-0.165	0.645447	-0.31	0.512085	-0.395	0.360413	-0.48	0.360413	-0.6	0.280457	-0.85	0.160522	0.695	-0.1828	-3.8	0.160522	0.68	-0.1828	-6
1.12824	0.1915	1.05652	0.091	0.963287	0.00476	0.920258	-0.0405	0.827026	-0.105	0.776825	-0.165	0.80719	-0.17	0.633392	-0.315	0.497131	-0.4	0.340424	-0.495	0.340424	-0.6	0.260468	-0.85	0.2005	0.705	-0.21286	-4.25	0.2005	0.685	-0.21286	-6.6
1.12671	0.187	1.05347	0.0865	0.958252	0.0003875	0.914307	-0.045	0.819092	-0.115	0.767822	-0.17	0.797119	-0.18	0.621338	-0.315	0.482178	-0.4	0.320435	-0.5	0.320435	-0.65	0.240479	-0.9	0.240479	0.735	-0.1828	-2.1	0.240479	0.72	-0.1828	-3.3
1.12518	0.178	1.05042	0.08	0.953217	-0.0026	0.908356	-0.0495	0.811157	-0.12	0.75882	-0.175	0.787048	-0.19	0.609283	-0.325	0.467224	-0.405	0.300446	-0.55	0.300446	-0.65	0.22049	-0.95	0.280457	0.78	-0.15274	-1.1	0.280457	0.765	-0.15274	-1.7
1.12366	0.1825	1.04736	0.08	0.948181	-0.007	0.902405	-0.05	0.803223	-0.125	0.749817	-0.185	0.776978	-0.195	0.597229	-0.33	0.452271	-0.405	0.280457	-0.55	0.280457	-0.7	0.2005	-1	0.320435	0.83	-0.12268	-0.5	0.320435	0.84	-0.12268	-0.82
1.12213	0.178	1.04431	0.0735	0.943146	-0.01	0.896454	-0.055	0.795288	-0.13	0.740814	-0.185	0.766907	-0.205	0.585175	-0.335	0.437317	-0.415	0.260468	-0.55	0.260468	-0.7	0.180511	-1.05	0.360413	0.885	-0.09262	-0.165	0.360413	0.905	-0.09262	-0.25
1.12061	0.1725	1.04126	0.075	0.93811	-0.011	0.890503	-0.06	0.787354	-0.135	0.731812	-0.195	0.756836	-0.21	0.57312	-0.335	0.422363	-0.415	0.240479	-0.6	0.240479	-0.75	0.160522	-1.1	0.400391	0.94	-0.06256	0.0645	0.400391	0.97	-0.06256	0.101
1.11908	0.166	1.03821	0.069	0.933075	-0.014	0.884552	-0.065	0.779419	-0.13	0.722809	-0.2	0.746765	-0.22	0.561066	-0.345	0.40741	-0.425	0.22049	-0.6	0.22049	-0.75	0.140533	-1.2	0.440369	0.99	-0.0325	0.216	0.440369	1.03	-0.0325	0.337
1.11755	0.163	1.03516	0.0635	0.92804	-0.02	0.878601	-0.065	0.771484	-0.14	0.713806	-0.205	0.736694	-0.23	0.549011	-0.345	0.392456	-0.43	0.2005	-0.65	0.2005	-0.8	0.120544	-1.3	0.480347	1.04	-0.00244	0.3285	0.480347	1.095	-0.00244	0.512
1.11603	0.1615	1.0321	0.061	0.923004	-0.023	0.87265	-0.07	0.76355	-0.145	0.704803	-0.21	0.726624	-0.235	0.536957	-0.35	0.377502	-0.44	0.180511	-0.7	0.180511	-0.85	0.100555	-1.4	0.520325	1.1	0.027618	0.4275	0.520325	1.175	0.027618	0.667
1.1145	0.159	1.02905	0.057	0.917969	-0.024	0.866699	-0.07	0.755615	-0.145	0.695801	-0.22	0.716553	-0.24	0.524902	-0.345	0.362549	-0.45	0.160522	-0.75	0.160522	-0.9	0.080566	-1.55	0.560303	1.175	0.057678	0.54	0.560303	1.285	0.057678	0.841
1.11298	0.155	1.026	0.055	0.912933	-0.0255	0.860748	-0.075	0.747681	-0.155	0.686798	-0.22	0.706482	-0.245	0.512848	-0.355	0.347595	-0.45	0.140533	-0.8	0.140533	-1	0.060577	-1.7	0.600281	1.29	0.087738	0.62	0.600281	1.49	0.087738	0.966
1.11145	0.153	1.02295	0.052	0.907898	-0.0305	0.854797	-0.075	0.739746	-0.16	0.677795	-0.225	0.696411	-0.255	0.500793	-0.36	0.332642	-0.465	0.120544	-0.85	0.120544	-1.05	0.040588	-1.85	0.640259	1.475	0.117798	0.655	0.640259	1.87	0.117798	1.02
1.10992	0.1525	1.0199	0.0515	0.902863	-0.031	0.848846	-0.08	0.731812	-0.165	0.668793	-0.225	0.68634	-0.265	0.488739	-0.36	0.317688	-0.475	0.100555	-0.95	0.100555	-1.2	0.020599	-1.95	0.680237	1.74	0.147858	0.665	0.680237	2.415	0.147858	1.03
1.1084	0.145	1.01685	0.04955	0.897827	-0.0325	0.842896	-0.085	0.723877	-0.17	0.65979	-0.235	0.67627	-0.265	0.476685	-0.36	0.302734	-0.49	0.080566	-1.05	0.080566	-1.3	0.00061	-2	0.720215	2.03	0.177917	0.66	0.720215	2.955	0.177917	1.03
1.10687	0.1425	1.01379	0.04285	0.892792	-0.039	0.836945	-0.085	0.715942	-0.17	0.650787	-0.24	0.666199	-0.27	0.46463	-0.37	0.287781	-0.495	0.060577	-1.15	0.060577	-1.45	-0.01938	-2.05	0.760193	2.23	0.207977	0.67	0.760193	3.24	0.207977	1.05
1.10535	0.1425	1.01074	0.0445	0.887756	-0.0385	0.830994	-0.085	0.708008	-0.175	0.641785	-0.24	0.656128	-0.275	0.452576	-0.37	0.272827	-0.5	0.040588	-1.25	0.040588	-1.55	-0.03937	-2.1	0.800171	2.28	0.238037	0.69	0.800171	3.285	0.238037	1.08
1.10382	0.1365	1.00769	0.0409	0.882721	-0.0385	0.825043	-0.09	0.700073	-0.175	0.632782	-0.24	0.646057	-0.28	0.440521	-0.37	0.257874	-0.55	0.020599	-1.35	0.020599	-1.6	-0.05936	-2.15	0.840149	2.25	0.268097	0.725	0.840149	3.245	0.268097	1.13
1.1023	0.133	1.00464	0.03815	0.877686	-0.0405	0.819092	-0.095	0.692139	-0.18	0.623779	-0.245	0.635986	-0.28	0.428467	-0.38	0.24292	-0.55	0.00061	-1.4	0.00061	-1.7	-0.07935	-2.25	0.880127	2.22	0.298157	0.76	0.880127	3.26	0.298157	1.19
1.10077	0.1365	1.00159	0.03875	0.87265	-0.0455	0.813141	-0.095	0.684204	-0.185	0.614777	-0.25	0.625916	-0.285	0.416412	-0.38	0.227966	-0.55	-0.01938	-1.4	-0.01938	-1.7	-0.09933	-2.3	0.920105	2.25	0.328217	0.81	0.920105	3.385	0.328217	1.26
1.09924	0.132	0.998535	0.03595	0.867615	-0.047	0.80719	-0.1	0.67627	-0.18	0.605774	-0.25	0.615845	-0.295	0.404358	-0.385	0.213013	-0.6	-0.03937	-1.45	-0.03937	-1.75	-0.11932	-2.4	0.960083	2.355	0.358276	0.86	0.960083	3.625	0.358276	1.34
1.09772	0.1255	0.995483	0.03075	0.862579	-0.055	0.801239	-0.105	0.668335	-0.19	0.596771	-0.255	0.605774	-0.3	0.392303	-0.39	0.198059	-0.6	-0.05936	-1.5	-0.05936	-1.8	-0.13931	-2.5	1.00006	2.495	0.388336	0.895	1.00006	3.92	0.388336	1.4
1.09619	0.126	0.992432	0.0273	0.857544	-0.0495	0.795288	-0.105	0.6604	-0.2	0.587769	-0.255	0.595703	-0.3	0.380249	-0.395	0.183105	-0.65	-0.07935	-1.55	-0.07935	-1.85	-0.1593	-2.6	1.04004	2.655	0.418396	0.93	1.04004	4.24	0.418396	1.45
1.09467	0.125	0.98938	0.0273	0.852509	-0.055	0.789337	-0.105	0.652466	-0.195	0.578766	-0.26	0.585632	-0.3	0.368195	-0.4	0.168152	-0.65	-0.09933	-1.6	-0.09933	-1.95	-0.17929	-2.75	1.08002	2.87	0.448456	0.97	1.08002	4.635	0.448456	1.52
1.09314	0.123	0.986328	0.02445	0.847473	-0.055	0.783386	-0.105	0.644531	-0.195	0.569763	-0.265	0.575562	-0.305	0.35614	-0.41	0.153198	-0.7	-0.11932	-1.65	-0.11932	-2	-0.19928	-2.9	1.12	3.22	0.478516	1.015	1.12	5.3	0.478516	1.58
1.09161	0.115	0.983276	0.02395	0.842438	-0.055	0.777435	-0.11	0.636597	-0.2	0.56076	-0.265	0.565491	-0.3	0.344086	-0.415	0.138245	-0.75	-0.13931	-1.75	-0.13931	-2.1	-0.21927	-3.1	1.15997	3.855	0.508575	1.06	1.15997	6.5	0.508575	1.65
1.09009	0.1175	0.980225	0.02035	0.837402	-0.06	0.771484	-0.115	0.628662	-0.205	0.551758	-0.27	0.55542	-0.31	0.332031	-0.42	0.123291	-0.8	-0.1593	-1.8	-0.1593	-2.2	-0.19928	-1.75			0.538635	1.11	1.19995	8.5	0.538635	1.73
1.08856	0.1135	0.977173	0.01415	0.832367	-0.06	0.765533	-0.12	0.620728	-0.21	0.542755	-0.27	0.545349	-0.31	0.319977	-0.425	0.108337	-0.85	-0.17929	-1.9	-0.17929	-2.3	-0.17929	-1.05			0.568695	1.185	1.15997	4.18	0.568695	1.85
1.08704	0.112	0.974121	0.01795	0.827332	-0.06	0.759583	-0.12	0.612793	-0.21	0.533752	-0.27	0.535278	-0.315	0.307922	-0.435	0.093384	-0.9	-0.19928	-2.05	-0.19928	-2.45	-0.1593	-0.65			0.598755	1.295			0.598755	2.02
1.08551	0.109	0.971069	0.01275	0.822296	-0.065	0.753632	-0.12	0.604858	-0.21	0.52475	-0.27	0.525208	-0.315	0.295868	-0.44	0.07843	-1	-0.21927	-2.2	-0.21927	-2.6	-0.13931	-0.355			0.628815	1.465			0.628815	2.29
1.08398	0.1085	0.968018	0.01355	0.817261	-0.065	0.747681	-0.125	0.596924	-0.215	0.515747	-0.28	0.515137	-0.315	0.283813	-0.455	0.063477	-1.05	-0.19928	-1.2	-0.19928	-1.45	-0.11932	-0.145			0.658875	1.695			0.658875	2.64
1.08246	0.1035	0.964966	0.01395	0.812225	-0.07	0.74173	-0.13	0.588989	-0.215	0.506744	-0.275	0.505066	-0.325	0.271759	-0.465	0.048523	-1.15	-0.17929	-0.75	-0.17929	-0.9	-0.09933	0.00218			0.688934	1.965			0.688934	3.07
1.08093	0.102	0.961914	0.0099	0.80719	-0.07	0.735779	-0.135	0.581055	-0.215	0.497742	-0.275	0.494995	-0.32	0.259705	-0.475	0.033569	-1.2	-0.1593	-0.445	-0.1593	-0.55	-0.07935	0.1185			0.718994	2.235			0.718994	3.48
1.07941	0.1055	0.958862	0.0099	0.802155	-0.07	0.729828	-0.13	0.57312	-0.22	0.488739	-0.28	0.484924	-0.325	0.24765	-0.485	0.018616	-1.25	-0.13931	-0.245	-0.13931	-0.295	-0.05936	0.195			0.749054	2.42			0.749054	3.77
1.07788	0.1025	0.955811	0.0079	0.797119	-0.07	0.723877	-0.135	0.565186	-0.22	0.479736	-0.28	0.474854	-0.33	0.235596	-0.5	0.003662	-1.25	-0.11932	-0.1	-0.11932	-0.12	-0.03937	0.2555			0.779114	2.485			0.779114	3.87
1.07635	0.0985	0.952759	0.00479	0.792084	-0.075	0.717926	-0.14	0.557251	-0.225	0.470734	-0.285	0.464783	-0.325	0.223541	-0.5	-0.01129	-1.3	-0.09933	0.00096	-0.09933	0.0101	-0.01938	0.309			0.809174	2.48			0.809174	3.87
1.07483	0.0945	0.949707	0.003235	0.787048	-0.075	0.711975	-0.14	0.549316	-0.22	0.461731	-0.28	0.454712	-0.33	0.211487	-0.55	-0.02625	-1.3	-0.07935	0.0775	-0.07935	0.0945	0.00061	0.3575			0.839233	2.435			0.839233	3.79
1.0733	0.0965	0.946655	0.00296	0.782013	-0.075	0.706024	-0.145	0.541382	-0.22	0.452728	-0.29	0.444641	-0.33	0.199432	-0.55	-0.0412	-1.35	-0.05936	0.134	-0.05936	0.167	0.020599	0.4105			0.869293	2.405			0.869293	3.75
1.07178	0.095	0.943604	0.000915	0.776978	-0.08	0.700073	-0.145	0.533447	-0.225	0.443726	-0.29	0.43457	-0.34	0.187378	-0.55	-0.05615	-1.35	-0.03937	0.1805	-0.03937	0.2195	0.040588	0.4555			0.899353	2.415			0.899353	3.77
1.07025	0.0915	0.940552	-0.00245	0.771942	-0.085	0.694122	-0.145	0.525513	-0.23	0.434723	-0.295	0.4245	-0.34	0.175323	-0.6	-0.07111	-1.4	-0.01938	0.214	-0.01938	0.2665	0.060577	0.505			0.929413	2.465			0.929413	3.85
1.06873	0.088	0.9375	0.000444	0.766907	-0.08	0.688171	-0.145	0.517578	-0.23	0.42572	-0.295	0.414429	-0.34	0.163269	-0.6	-0.08606	-1.45	0.00061	0.248	0.00061	0.3085	0.080566	0.55			0.959473	2.575			0.959473	4.02
1.0672	0.088	0.934448	-0.0021	0.761871	-0.085	0.68222	-0.155	0.509644	-0.235	0.416718	-0.3	0.404358	-0.345	0.151215	-0.65	-0.10101	-1.45	0.020599	0.2825	0.020599	0.342	0.100555	0.58			0.989532	2.715			0.989532	4.23
1.06567	0.0825	0.931396	-0.0075	0.756836	-0.09	0.67627	-0.15	0.501709	-0.23	0.407715	-0.295	0.394287	-0.35	0.13916	-0.65	-0.11597	-1.5	0.040588	0.3205	0.040588	0.385	0.120544	0.585			1.01959	2.865			1.01959	4.47
1.06415	0.083	0.928345	-0.0075	0.751801	-0.085	0.670319	-0.16	0.493774	-0.23	0.398712	-0.305	0.384216	-0.355	0.127106	-0.7	-0.13092	-1.55	0.060577	0.352	0.060577	0.428	0.140533	0.59			1.04965	3.03			1.04965	4.73
1.06262	0.085	0.925293	-0.0085	0.746765	-0.09	0.664368	-0.155	0.48584	-0.235	0.389709	-0.3	0.374146	-0.355	0.115051	-0.75	-0.14587	-1.65	0.080566	0.3825	0.080566	0.4655	0.160522	0.595			1.07971	3.23			1.07971	5.04
1.0611	0.0835	0.922241	-0.0085	0.74173	-0.095	0.658417	-0.155	0.477905	-0.235	0.380707	-0.305	0.364075	-0.365	0.102997	-0.8	-0.16083	-1.7	0.100555	0.406	0.100555	0.4905	0.180511	0.595			1.10977	3.53			1.10977	5.51
1.05957	0.0795	0.919189	-0.0105	0.736694	-0.095	0.652466	-0.16	0.469971	-0.235	0.371704	-0.305	0.354004	-0.37	0.090942	-0.85	-0.17578	-1.75	0.120544	0.4175	0.120544	0.5	0.2005	0.6			1.13983	4.005			1.13983	6.25
1.05804	0.082	0.916138	-0.013	0.731659	-0.095	0.646515	-0.16	0.462036	-0.235	0.362701	-0.315	0.343933	-0.375	0.078888	-0.9	-0.19073	-1.85	0.140533	0.4235	0.140533	0.505	0.22049	0.61			1.16989	4.75			1.16989	7.41
1.05652	0.0775	0.913086	-0.0145	0.726624	-0.095	0.640564	-0.165	0.454102	-0.24	0.353699	-0.315	0.333862	-0.375	0.066833	-0.95	-0.20569	-1.95	0.160522	0.4235	0.160522	0.51	0.240479	0.62			1.19995	5.85			1.19995	9.16
1.05499	0.076	0.910034	-0.0165	0.721588	-0.1	0.634613	-0.165	0.446167	-0.24	0.344696	-0.315	0.323792	-0.38	0.054779	-1	-0.19073	-1.15	0.180511	0.4275	0.180511	0.51	0.260468	0.64			1.16989	3.305			1.16989	5.16
1.05347	0.075	0.906982	-0.017	0.716553	-0.105	0.628662	-0.165	0.438232	-0.245	0.335693	-0.32	0.313721	-0.385	0.042725	-1.05	-0.17578	-0.75	0.2005	0.4345	0.2005	0.515	0.280457	0.65
1.05194	0.077	0.903931	-0.0165	0.711517	-0.1	0.622711	-0.17	0.430298	-0.25	0.326691	-0.325	0.30365	-0.39	0.03067	-1.1	-0.16083	-0.5	0.22049	0.443	0.22049	0.525	0.300446	0.675
1.05042	0.075	0.900879	-0.0155	0.706482	-0.1	0.61676	-0.165	0.422363	-0.245	0.317688	-0.335	0.293579	-0.4	0.018616	-1.1	-0.14587	-0.335	0.240479	0.4465	0.240479	0.535	0.320435	0.695
1.04889	0.069	0.897827	-0.018	0.701447	-0.105	0.610809	-0.17	0.414429	-0.25	0.308685	-0.335	0.283508	-0.41	0.006561	-1.15	-0.13092	-0.2	0.260468	0.4625	0.260468	0.545	0.340424	0.715
1.04736	0.069	0.894775	-0.0205	0.696411	-0.105	0.604858	-0.175	0.406494	-0.255	0.299683	-0.335	0.273438	-0.41	-0.00549	-1.15	-0.11597	-0.095	0.280457	0.4715	0.280457	0.565	0.360413	0.735
1.04584	0.067	0.891724	-0.019	0.691376	-0.105	0.598907	-0.175	0.39856	-0.255	0.29068	-0.34	0.263367	-0.42	-0.01755	-1.15	-0.10101	-0.015	0.300446	0.4895	0.300446	0.58	0.380402	0.755
1.04431	0.07	0.888672	-0.0215	0.68634	-0.11	0.592957	-0.175	0.390625	-0.255	0.281677	-0.355	0.253296	-0.43	-0.0296	-1.2	-0.08606	0.0477	0.320435	0.5	0.320435	0.6	0.400391	0.775
1.04279	0.0685	0.88562	-0.023	0.681305	-0.11	0.587006	-0.18	0.38269	-0.255	0.272675	-0.355	0.243225	-0.435	-0.04166	-1.2	-0.07111	0.098	0.340424	0.52	0.340424	0.62	0.42038	0.795
1.04126	0.0655	0.882568	-0.0265	0.67627	-0.11	0.581055	-0.18	0.374756	-0.26	0.263672	-0.355	0.233154	-0.445	-0.05371	-1.25	-0.05615	0.135	0.360413	0.53	0.360413	0.635	0.440369	0.81
1.03973	0.0625	0.879517	-0.026	0.671234	-0.115	0.575104	-0.18	0.366821	-0.265	0.254669	-0.37	0.223083	-0.46	-0.06577	-1.25	-0.0412	0.1705	0.380402	0.545	0.380402	0.645	0.460358	0.83
1.03821	0.0625	0.876465	-0.026	0.666199	-0.115	0.569153	-0.18	0.358887	-0.265	0.245667	-0.375	0.213013	-0.465	-0.07782	-1.3	-0.02625	0.203	0.400391	0.56	0.400391	0.66	0.480347	0.845
1.03668	0.0575	0.873413	-0.026	0.661163	-0.115	0.563202	-0.18	0.350952	-0.265	0.236664	-0.385	0.202942	-0.48	-0.08987	-1.3	-0.01129	0.225	0.42038	0.565	0.42038	0.68	0.500336	0.865
1.03516	0.0605	0.870361	-0.0285	0.656128	-0.12	0.557251	-0.185	0.343018	-0.27	0.227661	-0.39	0.192871	-0.495	-0.10193	-1.35	0.003662	0.2495	0.440369	0.58	0.440369	0.69	0.520325	0.885
1.03363	0.0615	0.86731	-0.028	0.651093	-0.115	0.5513	-0.185	0.335083	-0.27	0.218658	-0.4	0.1828	-0.5	-0.11398	-1.35	0.018616	0.2735	0.460358	0.59	0.460358	0.705	0.540314	0.915
1.0321	0.061	0.864258	-0.03	0.646057	-0.12	0.545349	-0.185	0.327148	-0.275	0.209656	-0.405	0.172729	-0.55	-0.12604	-1.4	0.033569	0.3	0.480347	0.595	0.480347	0.725	0.560303	0.945
1.03058	0.0585	0.861206	-0.027	0.641022	-0.12	0.539398	-0.185	0.319214	-0.275	0.200653	-0.415	0.162659	-0.55	-0.13809	-1.45	0.048523	0.314	0.500336	0.61	0.500336	0.735	0.580292	0.985
1.02905	0.0575	0.858154	-0.0335	0.635986	-0.125	0.533447	-0.185	0.311279	-0.285	0.19165	-0.425	0.152588	-0.55	-0.15015	-1.5	0.063477	0.338	0.520325	0.625	0.520325	0.755	0.600281	1.03
1.02753	0.0575	0.855103	-0.031	0.630951	-0.12	0.527496	-0.19	0.303345	-0.28	0.182648	-0.44	0.142517	-0.6	-0.1622	-1.55	0.07843	0.365	0.540314	0.635	0.540314	0.775	0.62027	1.095
1.026	0.054	0.852051	-0.0345	0.625916	-0.125	0.521545	-0.185	0.29541	-0.285	0.173645	-0.45	0.132446	-0.6	-0.17426	-1.6	0.093384	0.3805	0.560303	0.66	0.560303	0.795	0.640259	1.175
1.02448	0.0535	0.848999	-0.036	0.62088	-0.125	0.515594	-0.19	0.287476	-0.295	0.164642	-0.465	0.122375	-0.65	-0.18631	-1.65	0.108337	0.3925	0.580292	0.685	0.580292	0.83	0.660248	1.27
1.02295	0.053	0.845947	-0.0325	0.615845	-0.125	0.509644	-0.19	0.279541	-0.295	0.15564	-0.485	0.112305	-0.7	-0.19836	-1.7	0.123291	0.3995	0.600281	0.715	0.600281	0.865	0.680237	1.38
1.02142	0.0535	0.842896	-0.038	0.610809	-0.13	0.503693	-0.195	0.271606	-0.305	0.146637	-0.49	0.102234	-0.7	-0.21042	-1.8	0.138245	0.403	0.62027	0.76	0.62027	0.92	0.700226	1.48
1.0199	0.05	0.839844	-0.04	0.605774	-0.125	0.497742	-0.19	0.263672	-0.3	0.137634	-0.5	0.092163	-0.75	-0.19836	-1.15	0.153198	0.403	0.640259	0.81	0.640259	0.985	0.720215	1.58
1.01837	0.04865	0.836792	-0.038	0.600739	-0.13	0.491791	-0.19	0.255737	-0.305	0.128632	-0.55	0.082092	-0.8	-0.18631	-0.8	0.168152	0.4085	0.660248	0.865	0.660248	1.05	0.740204	1.66
1.01685	0.0496	0.83374	-0.0355	0.595703	-0.13	0.48584	-0.195	0.247803	-0.315	0.119629	-0.55	0.072021	-0.85	-0.17426	-0.55	0.183105	0.4095	0.680237	0.925	0.680237	1.125	0.760193	1.71
1.01532	0.0438	0.830688	-0.0365	0.590668	-0.13	0.479889	-0.195	0.239868	-0.315	0.110626	-0.6	0.061951	-0.85	-0.1622	-0.4	0.198059	0.415	0.700226	0.975	0.700226	1.205	0.780182	1.74
1.01379	0.047	0.827637	-0.0425	0.585632	-0.13	0.473938	-0.2	0.231934	-0.325	0.101624	-0.6	0.05188	-0.9	-0.15015	-0.275	0.213013	0.4195	0.720215	1.035	0.720215	1.28	0.800171	1.74
1.01227	0.0457	0.824585	-0.0445	0.580597	-0.13	0.467987	-0.2	0.223999	-0.33	0.092621	-0.65	0.041809	-0.95	-0.13809	-0.175	0.227966	0.418	0.740204	1.08	0.740204	1.335	0.82016	1.725
1.01074	0.04335	0.821533	-0.0445	0.575562	-0.135	0.462036	-0.195	0.216064	-0.335	0.083618	-0.7	0.031738	-0.95	-0.12604	-0.095	0.24292	0.4325	0.760193	1.11	0.760193	1.38	0.840149	1.71
1.00922	0.0446	0.818481	-0.0425	0.570526	-0.135	0.456085	-0.2	0.20813	-0.345	0.074615	-0.7	0.021667	-1	-0.11398	-0.027	0.257874	0.435	0.780182	1.13	0.780182	1.4	0.860138	1.695
1.00769	0.04195	0.81543	-0.043	0.565491	-0.135	0.450134	-0.2	0.200195	-0.35	0.065613	-0.75	0.011597	-1	-0.10193	0.02445	0.272827	0.442	0.800171	1.13	0.800171	1.41	0.880127	1.69
1.00616	0.0404	0.812378	-0.043	0.560455	-0.135	0.444183	-0.2	0.192261	-0.36	0.05661	-0.75	0.001526	-1	-0.08987	0.0655	0.287781	0.4515	0.82016	1.13	0.82016	1.405	0.900116	1.69
1.00464	0.0363	0.809326	-0.0485	0.55542	-0.135	0.438232	-0.205	0.184326	-0.365	0.047607	-0.8	-0.00854	-1.05	-0.07782	0.1085	0.302734	0.463	0.840149	1.125	0.840149	1.39	0.920105	1.705
1.00311	0.03715	0.806274	-0.047	0.550385	-0.135	0.432281	-0.205	0.176392	-0.38	0.038605	-0.8	-0.01862	-1.05	-0.06577	0.134	0.317688	0.472	0.860138	1.125	0.860138	1.38	0.940094	1.745
1.00159	0.03925	0.803223	-0.0455	0.545349	-0.135	0.426331	-0.205	0.168457	-0.39	0.029602	-0.85	-0.02869	-1.05	-0.05371	0.16	0.332642	0.4785	0.880127	1.125	0.880127	1.38	0.960083	1.79
1.00006	0.03625	0.800171	-0.045	0.540314	-0.14	0.42038	-0.205	0.160522	-0.4	0.020599	-0.85	-0.03876	-1.1	-0.04166	0.1805	0.347595	0.4935	0.900116	1.135	0.900116	1.39	0.980072	1.84
0.998535	0.0362	0.797119	-0.05	0.535278	-0.14	0.414429	-0.205	0.152588	-0.41	0.011597	-0.85	-0.04883	-1.1	-0.0296	0.2035	0.362549	0.5	0.920105	1.15	0.920105	1.41	1.00006	1.895
0.997009	0.037	0.794067	-0.0485	0.530243	-0.14	0.408478	-0.21	0.144653	-0.42	0.002594	-0.9	-0.0589	-1.1	-0.01755	0.224	0.377502	0.505	0.940094	1.17	0.940094	1.435	1.02005	1.96
0.995483	0.0375	0.791016	-0.055	0.525208	-0.14	0.402527	-0.21	0.136719	-0.435	-0.00641	-0.9	-0.06897	-1.1	-0.00549	0.2365	0.392456	0.515	0.960083	1.2	0.960083	1.47	1.04004	2.02
0.993958	0.034	0.787964	-0.049	0.520172	-0.14	0.396576	-0.21	0.128784	-0.455	-0.01541	-0.9	-0.07904	-1.15	0.006561	0.2545	0.40741	0.52	0.980072	1.23	0.980072	1.51	1.06003	2.095
0.992432	0.0351	0.784912	-0.0495	0.515137	-0.14	0.390625	-0.215	0.12085	-0.475	-0.02441	-0.9	-0.08911	-1.15	0.018616	0.2705	0.422363	0.53	1.00006	1.27	1.00006	1.555	1.08002	2.18
0.990906	0.03385	0.78186	-0.05	0.510101	-0.145	0.384674	-0.21	0.112915	-0.485	-0.03342	-0.95	-0.09918	-1.2	0.03067	0.284	0.437317	0.54	1.02005	1.305	1.02005	1.6	1.10001	2.315
0.98938	0.038	0.778809	-0.05	0.505066	-0.145	0.378723	-0.215	0.10498	-0.5	-0.04242	-0.95	-0.10925	-1.2	0.042725	0.303	0.452271	0.54	1.04004	1.345	1.04004	1.655	1.12	2.47
0.987854	0.03075	0.775757	-0.055	0.500031	-0.145	0.372772	-0.215	0.097046	-0.55	-0.05142	-0.95	-0.11932	-1.25	0.054779	0.317	0.467224	0.55	1.06003	1.395	1.06003	1.71	1.13998	2.7
0.986328	0.03045	0.772705	-0.055	0.494995	-0.145	0.366821	-0.22	0.089111	-0.55	-0.06042	-0.95	-0.12939	-1.25	0.066833	0.3315	0.482178	0.555	1.08002	1.46	1.08002	1.785	1.15997	2.995
0.984802	0.03005	0.769653	-0.055	0.48996	-0.145	0.36087	-0.215	0.081177	-0.6	-0.06943	-1	-0.13947	-1.3	0.078888	0.3515	0.497131	0.56	1.10001	1.545	1.10001	1.885	1.17996	3.4
0.983276	0.03225	0.766602	-0.055	0.484924	-0.145	0.354919	-0.22	0.073242	-0.6	-0.07843	-1	-0.14954	-1.35	0.090942	0.36	0.512085	0.565	1.12	1.66	1.12	2.025	1.19995	3.93
0.98175	0.0288	0.76355	-0.055	0.479889	-0.145	0.348969	-0.225	0.065308	-0.6	-0.08743	-1	-0.15961	-1.35	0.102997	0.3785	0.527039	0.575	1.13998	1.81	1.13998	2.21	1.17996	2.58
0.980225	0.0272	0.760498	-0.06	0.474854	-0.15	0.343018	-0.225	0.057373	-0.65	-0.09644	-1.05	-0.16968	-1.4	0.115051	0.3785	0.541992	0.585	1.15997	2.02	1.15997	2.46
0.978699	0.02835	0.757446	-0.06	0.469818	-0.15	0.337067	-0.225	0.049438	-0.65	-0.10544	-1.05	-0.17975	-1.45	0.127106	0.3785	0.556946	0.6	1.17996	2.3	1.17996	2.79
0.977173	0.02615	0.754395	-0.06	0.464783	-0.15	0.331116	-0.23	0.041504	-0.65	-0.11444	-1.05	-0.18982	-1.5	0.13916	0.3855	0.571899	0.61	1.19995	2.67	1.19995	3.225
0.975647	0.0264	0.751343	-0.06	0.459747	-0.15	0.325165	-0.23	0.033569	-0.7	-0.12344	-1.1	-0.19989	-1.55	0.151215	0.394	0.586853	0.635	1.17996	1.765	1.17996	2.12
0.974121	0.024	0.748291	-0.06	0.454712	-0.155	0.319214	-0.23	0.025635	-0.7	-0.13245	-1.1	-0.20996	-1.6	0.163269	0.392	0.601807	0.655
0.972595	0.02455	0.745239	-0.065	0.449677	-0.15	0.313263	-0.235	0.0177	-0.7	-0.14145	-1.15	-0.19989	-1.1	0.175323	0.389	0.61676	0.685
0.971069	0.02515	0.742188	-0.065	0.444641	-0.155	0.307312	-0.235	0.009766	-0.75	-0.15045	-1.15	-0.18982	-0.8	0.187378	0.3975	0.631714	0.715
0.969543	0.0257	0.739136	-0.065	0.439606	-0.155	0.301361	-0.24	0.001831	-0.75	-0.15945	-1.2	-0.17975	-0.6	0.199432	0.399	0.646667	0.745
0.968018	0.0244	0.736084	-0.06	0.43457	-0.155	0.29541	-0.245	-0.0061	-0.75	-0.16846	-1.25	-0.16968	-0.43	0.211487	0.4035	0.661621	0.78
0.966492	0.02345	0.733032	-0.065	0.429535	-0.155	0.289459	-0.245	-0.01404	-0.75	-0.17746	-1.3	-0.15961	-0.315	0.223541	0.4045	0.676575	0.82
0.964966	0.0206	0.72998	-0.065	0.4245	-0.155	0.283508	-0.24	-0.02197	-0.75	-0.18646	-1.3	-0.14954	-0.225	0.235596	0.4145	0.691528	0.85
0.96344	0.0227	0.726929	-0.065	0.419464	-0.155	0.277557	-0.245	-0.02991	-0.8	-0.19547	-1.35	-0.13947	-0.15	0.24765	0.4165	0.706482	0.88
0.961914	0.02245	0.723877	-0.065	0.414429	-0.16	0.271606	-0.245	-0.03784	-0.8	-0.20447	-1.4	-0.12939	-0.085	0.259705	0.421	0.721436	0.915
0.960388	0.0215	0.720825	-0.07	0.409393	-0.155	0.265656	-0.25	-0.04578	-0.8	-0.19547	-0.95	-0.11932	-0.0345	0.271759	0.4235	0.736389	0.945
0.958862	0.01955	0.717773	-0.065	0.404358	-0.16	0.259705	-0.26	-0.05371	-0.8	-0.18646	-0.7	-0.10925	0.00499	0.283813	0.427	0.751343	0.97
0.957336	0.02205	0.714722	-0.07	0.399323	-0.16	0.253754	-0.26	-0.06165	-0.85	-0.17746	-0.55	-0.09918	0.04885	0.295868	0.438	0.766296	0.98
0.955811	0.0219	0.71167	-0.07	0.394287	-0.16	0.247803	-0.255	-0.06958	-0.85	-0.16846	-0.42	-0.08911	0.079	0.307922	0.446	0.78125	0.995
0.954285	0.0217	0.708618	-0.07	0.389252	-0.16	0.241852	-0.265	-0.07751	-0.85	-0.15945	-0.315	-0.07904	0.1045	0.319977	0.4505	0.796204	1
0.952759	0.01585	0.705566	-0.07	0.384216	-0.16	0.235901	-0.265	-0.08545	-0.85	-0.15045	-0.235	-0.06897	0.1285	0.332031	0.452	0.811157	1
0.951233	0.01535	0.702515	-0.07	0.379181	-0.16	0.22995	-0.275	-0.09338	-0.9	-0.14145	-0.165	-0.0589	0.151	0.344086	0.4665	0.826111	0.995
0.949707	0.01635	0.699463	-0.075	0.374146	-0.16	0.223999	-0.275	-0.10132	-0.9	-0.13245	-0.115	-0.04883	0.163	0.35614	0.469	0.841064	0.995
0.948181	0.01635	0.696411	-0.08	0.36911	-0.165	0.218048	-0.275	-0.10925	-0.9	-0.12344	-0.07	-0.03876	0.1805	0.368195	0.4795	0.856018	0.995
0.946655	0.0161	0.693359	-0.075	0.364075	-0.165	0.212097	-0.28	-0.11719	-0.95	-0.11444	-0.022	-0.02869	0.188	0.380249	0.4765	0.870972	0.995
0.945129	0.01425	0.690308	-0.075	0.359039	-0.165	0.206146	-0.29	-0.12512	-0.95	-0.10544	0.0059	-0.01862	0.201	0.392303	0.4845	0.885925	1
0.943604	0.0135	0.687256	-0.075	0.354004	-0.165	0.200195	-0.29	-0.13306	-0.95	-0.09644	0.0397	-0.00854	0.2145	0.404358	0.489	0.900879	1.005
0.942078	0.01305	0.684204	-0.08	0.348969	-0.17	0.194244	-0.3	-0.14099	-1	-0.08743	0.064	0.001526	0.231	0.416412	0.496	0.915833	1.02
0.940552	0.01385	0.681152	-0.075	0.343933	-0.17	0.188293	-0.305	-0.14893	-1	-0.07843	0.082	0.011597	0.238	0.428467	0.4935	0.930786	1.03
0.939026	0.01025	0.678101	-0.075	0.338898	-0.17	0.182343	-0.305	-0.15686	-1.05	-0.06943	0.1	0.021667	0.2475	0.440521	0.505	0.94574	1.045
0.9375	0.0114	0.675049	-0.08	0.333862	-0.175	0.176392	-0.315	-0.16479	-1.05	-0.06042	0.121	0.031738	0.2675	0.452576	0.4995	0.960693	1.07
0.935974	0.013	0.671997	-0.075	0.328827	-0.175	0.170441	-0.32	-0.17273	-1.1	-0.05142	0.1335	0.041809	0.277	0.46463	0.51	0.975647	1.09
0.934448	0.01225	0.668945	-0.08	0.323792	-0.175	0.16449	-0.33	-0.18066	-1.1	-0.04242	0.1445	0.05188	0.296	0.476685	0.515	0.990601	1.11
0.932922	0.01155	0.665894	-0.075	0.318756	-0.18	0.158539	-0.33	-0.1886	-1.15	-0.03342	0.158	0.061951	0.3065	0.488739	0.52	1.00555	1.13
0.931396	0.0124	0.662842	-0.08	0.313721	-0.17	0.152588	-0.34	-0.19653	-1.15	-0.02441	0.1675	0.072021	0.315	0.500793	0.525	1.02051	1.155
0.929871	0.00965	0.65979	-0.08	0.308685	-0.18	0.146637	-0.35	-0.20447	-1.2	-0.01541	0.1705	0.082092	0.32	0.512848	0.53	1.03546	1.18
0.928345	0.0085	0.656738	-0.08	0.30365	-0.18	0.140686	-0.36	-0.19653	-0.85	-0.00641	0.1885	0.092163	0.3325	0.524902	0.54	1.05042	1.21
0.926819	0.00555	0.653687	-0.08	0.298615	-0.18	0.134735	-0.37	-0.1886	-0.65	0.002594	0.194	0.102234	0.339	0.536957	0.545	1.06537	1.25
0.925293	0.00985	0.650635	-0.085	0.293579	-0.18	0.128784	-0.38	-0.18066	-0.5	0.011597	0.2075	0.112305	0.344	0.549011	0.55	1.08032	1.29
0.923767	0.00685	0.647583	-0.08	0.288544	-0.185	0.122833	-0.39	-0.17273	-0.4	0.020599	0.2155	0.122375	0.3465	0.561066	0.56	1.09528	1.345
0.922241	0.004135	0.644531	-0.085	0.283508	-0.19	0.116882	-0.4	-0.16479	-0.31	0.029602	0.2265	0.132446	0.348	0.57312	0.57	1.11023	1.415
0.920715	0.00835	0.641479	-0.085	0.278473	-0.19	0.110931	-0.415	-0.15686	-0.245	0.038605	0.233	0.142517	0.348	0.585175	0.585	1.12518	1.5
0.919189	0.0066	0.638428	-0.085	0.273438	-0.19	0.10498	-0.425	-0.14893	-0.185	0.047607	0.2455	0.152588	0.358	0.597229	0.605	1.14014	1.6
0.917664	0.00725	0.635376	-0.09	0.268402	-0.19	0.09903	-0.44	-0.14099	-0.135	0.05661	0.2565	0.162659	0.3565	0.609283	0.625	1.15509	1.73
0.916138	0.00525	0.632324	-0.085	0.263367	-0.195	0.093079	-0.455	-0.13306	-0.095	0.065613	0.2705	0.172729	0.3615	0.621338	0.645	1.17004	1.895
0.914612	0.0069	0.629272	-0.085	0.258331	-0.195	0.087128	-0.465	-0.12512	-0.065	0.074615	0.2755	0.1828	0.3575	0.633392	0.67	1.185	2.1
0.913086	0.0077	0.626221	-0.085	0.253296	-0.2	0.081177	-0.48	-0.11719	-0.0265	0.083618	0.2855	0.192871	0.362	0.645447	0.695	1.19995	2.35
0.91156	0.0063	0.623169	-0.09	0.24826	-0.2	0.075226	-0.49	-0.10925	0.00218	0.092621	0.293	0.202942	0.364	0.657501	0.72	1.185	1.675
0.910034	0.004525	0.620117	-0.09	0.243225	-0.2	0.069275	-0.5	-0.10132	0.02135	0.101624	0.302	0.213013	0.367	0.669556	0.74	1.17004	1.265
0.908508	0.0036	0.617065	-0.085	0.23819	-0.205	0.063324	-0.5	-0.09338	0.04325	0.110626	0.302	0.223083	0.3725	0.68161	0.765
0.906982	0.0062	0.614014	-0.09	0.233154	-0.21	0.057373	-0.55	-0.08545	0.0525	0.119629	0.3055	0.233154	0.377	0.693665	0.795
0.905457	0.00635	0.610962	-0.085	0.228119	-0.21	0.051422	-0.55	-0.07751	0.073	0.128632	0.309	0.243225	0.3715	0.705719	0.815
0.903931	0.00307	0.60791	-0.09	0.223083	-0.21	0.045471	-0.55	-0.06958	0.086	0.137634	0.3115	0.253296	0.384	0.717773	0.835
0.902405	0.00245	0.604858	-0.09	0.218048	-0.21	0.03952	-0.55	-0.06165	0.0965	0.146637	0.3115	0.263367	0.3805	0.729828	0.85
0.900879	0.001525	0.601807	-0.09	0.213013	-0.22	0.033569	-0.55	-0.05371	0.1135	0.15564	0.311	0.273438	0.3845	0.741882	0.87
0.899353	0.0053	0.598755	-0.09	0.207977	-0.22	0.027618	-0.6	-0.04578	0.1235	0.164642	0.311	0.283508	0.3875	0.753937	0.89
0.897827	0.00241	0.595703	-0.09	0.202942	-0.225	0.021667	-0.6	-0.03784	0.1275	0.173645	0.3185	0.293579	0.391	0.765991	0.895
0.896301	0.00403	0.592651	-0.09	0.197906	-0.225	0.015717	-0.6	-0.02991	0.138	0.182648	0.3165	0.30365	0.4035	0.778046	0.905
0.894775	0.00293	0.5896	-0.095	0.192871	-0.23	0.009766	-0.6	-0.02197	0.147	0.19165	0.3165	0.313721	0.4075	0.7901	0.91
0.89325	0.00136	0.586548	-0.09	0.187836	-0.235	0.003815	-0.6	-0.01404	0.147	0.200653	0.3205	0.323792	0.412	0.802155	0.905
0.891724	-0.00165	0.583496	-0.095	0.1828	-0.235	-0.00214	-0.65	-0.0061	0.16	0.209656	0.3265	0.333862	0.412	0.814209	0.91
0.890198	0.0002015	0.580444	-0.095	0.177765	-0.24	-0.00809	-0.65	0.001831	0.1695	0.218658	0.326	0.343933	0.419	0.826263	0.915
0.888672	-0.00285	0.577393	-0.095	0.172729	-0.245	-0.01404	-0.65	0.009766	0.1735	0.227661	0.3215	0.354004	0.4255	0.838318	0.905
0.887146	-0.0031	0.574341	-0.09	0.167694	-0.25	-0.01999	-0.65	0.0177	0.179	0.236664	0.3325	0.364075	0.433	0.850372	0.905
0.88562	-0.00325	0.571289	-0.1	0.162659	-0.255	-0.02594	-0.65	0.025635	0.1875	0.245667	0.331	0.374146	0.431	0.862427	0.905
0.884094	-0.00205	0.568237	-0.1	0.157623	-0.26	-0.03189	-0.65	0.033569	0.195	0.254669	0.336	0.384216	0.434	0.874481	0.91
0.882568	-0.00205	0.565186	-0.095	0.152588	-0.265	-0.03784	-0.65	0.041504	0.2055	0.263672	0.3345	0.394287	0.4385	0.886536	0.91
0.881042	-0.00155	0.562134	-0.095	0.147552	-0.27	-0.04379	-0.65	0.049438	0.2125	0.272675	0.335	0.404358	0.441	0.89859	0.92
0.879517	-0.003	0.559082	-0.095	0.142517	-0.28	-0.04974	-0.7	0.057373	0.2215	0.281677	0.339	0.414429	0.445	0.910645	0.93
0.877991	-0.0023	0.55603	-0.095	0.137482	-0.285	-0.05569	-0.7	0.065308	0.231	0.29068	0.3485	0.4245	0.4515	0.922699	0.935
0.876465	-0.0039	0.552979	-0.1	0.132446	-0.29	-0.06165	-0.7	0.073242	0.237	0.299683	0.3475	0.43457	0.445	0.934753	0.945
0.874939	-0.009	0.549927	-0.095	0.127411	-0.3	-0.0676	-0.7	0.081177	0.243	0.308685	0.349	0.444641	0.4525	0.946808	0.955
0.873413	-0.0012	0.546875	-0.1	0.122375	-0.305	-0.07355	-0.7	0.089111	0.2475	0.317688	0.3565	0.454712	0.455	0.958862	0.97
0.871887	-0.0085	0.543823	-0.1	0.11734	-0.31	-0.0795	-0.7	0.097046	0.255	0.326691	0.3605	0.464783	0.458	0.970917	0.985
0.870361	-0.00475	0.540771	-0.1	0.112305	-0.315	-0.08545	-0.7	0.10498	0.259	0.335693	0.359	0.474854	0.4595	0.982971	1
0.868835	-0.00395	0.53772	-0.1	0.107269	-0.325	-0.0914	-0.75	0.112915	0.26	0.344696	0.3615	0.484924	0.4635	0.995026	1.015
0.86731	-0.0055	0.534668	-0.1	0.102234	-0.335	-0.09735	-0.75	0.12085	0.263	0.353699	0.374	0.494995	0.4695	1.00708	1.03
0.865784	-0.0055	0.531616	-0.095	0.097198	-0.345	-0.1033	-0.75	0.128784	0.2635	0.362701	0.37	0.505066	0.4685	1.01913	1.04
0.864258	-0.00375	0.528564	-0.095	0.092163	-0.355	-0.10925	-0.75	0.136719	0.27	0.371704	0.3705	0.515137	0.4735	1.03119	1.06
0.862732	-0.0095	0.525513	-0.1	0.087128	-0.36	-0.1152	-0.8	0.144653	0.2725	0.380707	0.375	0.525208	0.482	1.04324	1.08
0.861206	-0.009	0.522461	-0.1	0.082092	-0.37	-0.12115	-0.8	0.152588	0.2695	0.389709	0.3785	0.535278	0.479	1.0553	1.105
0.85968	-0.009	0.519409	-0.095	0.077057	-0.38	-0.12711	-0.8	0.160522	0.273	0.398712	0.384	0.545349	0.486	1.06735	1.125
0.858154	-0.0105	0.516357	-0.1	0.072021	-0.385	-0.13306	-0.8	0.168457	0.275	0.407715	0.3865	0.55542	0.499	1.07941	1.155
0.856628	-0.008	0.513306	-0.1	0.066986	-0.395	-0.13901	-0.8	0.176392	0.275	0.416718	0.383	0.565491	0.505	1.09146	1.195
0.855103	-0.0075	0.510254	-0.1	0.061951	-0.405	-0.14496	-0.85	0.184326	0.2765	0.42572	0.386	0.575562	0.515	1.10352	1.245
0.853577	-0.0085	0.507202	-0.105	0.056915	-0.415	-0.15091	-0.85	0.192261	0.2795	0.434723	0.3925	0.585632	0.52	1.11557	1.295
0.852051	-0.0085	0.50415	-0.105	0.05188	-0.425	-0.15686	-0.85	0.200195	0.2795	0.443726	0.3895	0.595703	0.535	1.12763	1.36
0.850525	-0.014	0.501099	-0.1	0.046844	-0.43	-0.16281	-0.9	0.20813	0.2825	0.452728	0.3935	0.605774	0.54	1.13968	1.43
0.848999	-0.01	0.498047	-0.105	0.041809	-0.435	-0.16876	-0.9	0.216064	0.2845	0.461731	0.3965	0.615845	0.56	1.15173	1.525
0.847473	-0.0085	0.494995	-0.1	0.036774	-0.445	-0.17471	-0.9	0.223999	0.2835	0.470734	0.398	0.625916	0.575	1.16379	1.635
0.845947	-0.013	0.491943	-0.1	0.031738	-0.45	-0.18066	-0.95	0.231934	0.288	0.479736	0.3975	0.635986	0.595	1.17584	1.76
0.844421	-0.0105	0.488892	-0.105	0.026703	-0.46	-0.18661	-0.95	0.239868	0.2855	0.488739	0.3985	0.646057	0.61	1.1879	1.915
0.842896	-0.015	0.48584	-0.11	0.021667	-0.465	-0.19257	-1	0.247803	0.2885	0.497742	0.405	0.656128	0.63	1.19995	2.09
0.84137	-0.0085	0.482788	-0.105	0.016632	-0.47	-0.19852	-1	0.255737	0.2905	0.506744	0.4105	0.666199	0.64	1.1879	1.57
0.839844	-0.0145	0.479736	-0.105	0.011597	-0.475	-0.20447	-1.05	0.263672	0.294	0.515747	0.413	0.67627	0.66	1.17584	1.235
0.838318	-0.014	0.476685	-0.105	0.006561	-0.485	-0.19852	-0.75	0.271606	0.297	0.52475	0.412	0.68634	0.675
0.836792	-0.0125	0.473633	-0.105	0.001526	-0.485	-0.19257	-0.6	0.279541	0.2915	0.533752	0.418	0.696411	0.69
0.835266	-0.0105	0.470581	-0.105	-0.00351	-0.495	-0.18661	-0.5	0.287476	0.298	0.542755	0.4225	0.706482	0.705
0.83374	-0.0135	0.467529	-0.105	-0.00854	-0.49	-0.18066	-0.415	0.29541	0.304	0.551758	0.4265	0.716553	0.72
0.832214	-0.013	0.464478	-0.105	-0.01358	-0.495	-0.17471	-0.345	0.303345	0.2995	0.56076	0.424	0.726624	0.74
0.830688	-0.011	0.461426	-0.105	-0.01862	-0.5	-0.16876	-0.285	0.311279	0.305	0.569763	0.44	0.736694	0.75
0.829163	-0.013	0.458374	-0.105	-0.02365	-0.5	-0.16281	-0.235	0.319214	0.3035	0.578766	0.4445	0.746765	0.76
0.827637	-0.0145	0.455322	-0.11	-0.02869	-0.5	-0.15686	-0.195	0.327148	0.31	0.587769	0.449	0.756836	0.77
0.826111	-0.0135	0.452271	-0.105	-0.03372	-0.5	-0.15091	-0.155	0.335083	0.3125	0.596771	0.4595	0.766907	0.775
0.824585	-0.017	0.449219	-0.11	-0.03876	-0.5	-0.14496	-0.12	0.343018	0.312	0.605774	0.475	0.776978	0.785
0.823059	-0.015	0.446167	-0.11	-0.04379	-0.5	-0.13901	-0.095	0.350952	0.317	0.614777	0.483	0.787048	0.785
0.821533	-0.016	0.443115	-0.105	-0.04883	-0.55	-0.13306	-0.07	0.358887	0.318	0.623779	0.4975	0.797119	0.79
0.820007	-0.0165	0.440063	-0.105	-0.05386	-0.55	-0.12711	-0.05	0.366821	0.3255	0.632782	0.51	0.80719	0.785
0.818481	-0.0225	0.437012	-0.11	-0.0589	-0.55	-0.12115	-0.0305	0.374756	0.322	0.641785	0.52	0.817261	0.79
0.816956	-0.0175	0.43396	-0.115	-0.06393	-0.55	-0.1152	-0.0095	0.38269	0.3215	0.650787	0.53	0.827332	0.785
0.81543	-0.0145	0.430908	-0.115	-0.06897	-0.55	-0.10925	0.002545	0.390625	0.328	0.65979	0.55	0.837402	0.785
0.813904	-0.018	0.427856	-0.11	-0.07401	-0.55	-0.1033	0.01875	0.39856	0.324	0.668793	0.56	0.847473	0.79
0.812378	-0.0185	0.424805	-0.11	-0.07904	-0.55	-0.09735	0.0324	0.406494	0.3295	0.677795	0.57	0.857544	0.79
0.810852	-0.0195	0.421753	-0.115	-0.08408	-0.55	-0.0914	0.04035	0.414429	0.332	0.686798	0.58	0.867615	0.79
0.809326	-0.015	0.418701	-0.11	-0.08911	-0.6	-0.08545	0.0535	0.422363	0.3335	0.695801	0.595	0.877686	0.795
0.8078	-0.017	0.415649	-0.11	-0.09415	-0.6	-0.0795	0.0635	0.430298	0.3345	0.704803	0.605	0.887756	0.795
0.806274	-0.0155	0.412598	-0.11	-0.09918	-0.6	-0.07355	0.0735	0.438232	0.339	0.713806	0.61	0.897827	0.8
0.804749	-0.014	0.409546	-0.11	-0.10422	-0.6	-0.0676	0.082	0.446167	0.339	0.722809	0.625	0.907898	0.81
0.803223	-0.0195	0.406494	-0.11	-0.10925	-0.6	-0.06165	0.084	0.454102	0.343	0.731812	0.63	0.917969	0.815
0.801697	-0.0175	0.403442	-0.11	-0.11429	-0.6	-0.05569	0.0915	0.462036	0.341	0.740814	0.645	0.92804	0.825
0.800171	-0.0215	0.400391	-0.115	-0.11932	-0.6	-0.04974	0.102	0.469971	0.34	0.749817	0.66	0.93811	0.83
0.798645	-0.0225	0.397339	-0.11	-0.12436	-0.65	-0.04379	0.107	0.477905	0.344	0.75882	0.66	0.948181	0.845
0.797119	-0.018	0.394287	-0.115	-0.12939	-0.65	-0.03784	0.116	0.48584	0.343	0.767822	0.665	0.958252	0.855
0.795593	-0.0165	0.391235	-0.11	-0.13443	-0.65	-0.03189	0.1185	0.493774	0.3445	0.776825	0.665	0.968323	0.865
0.794067	-0.0195	0.388184	-0.115	-0.13947	-0.65	-0.02594	0.1205	0.501709	0.349	0.785828	0.675	0.978394	0.865
0.792542	-0.0195	0.385132	-0.115	-0.1445	-0.65	-0.01999	0.128	0.509644	0.3505	0.79483	0.675	0.988464	0.88
0.791016	-0.0195	0.38208	-0.115	-0.14954	-0.7	-0.01404	0.129	0.517578	0.349	0.803833	0.675	0.998535	0.89
0.78949	-0.0205	0.379028	-0.115	-0.15457	-0.7	-0.00809	0.137	0.525513	0.3515	0.812836	0.675	1.00861	0.905
0.787964	-0.016	0.375977	-0.115	-0.15961	-0.7	-0.00214	0.137	0.533447	0.361	0.821838	0.68	1.01868	0.91
0.786438	-0.0225	0.372925	-0.115	-0.16464	-0.7	0.003815	0.148	0.541382	0.3565	0.830841	0.675	1.02875	0.93
0.784912	-0.0215	0.369873	-0.115	-0.16968	-0.7	0.009766	0.1465	0.549316	0.361	0.839844	0.67	1.03882	0.945
0.783386	-0.0245	0.366821	-0.115	-0.17471	-0.75	0.015717	0.1585	0.557251	0.364	0.848846	0.68	1.04889	0.955
0.78186	-0.0235	0.36377	-0.12	-0.17975	-0.75	0.021667	0.1595	0.565186	0.3755	0.857849	0.68	1.05896	0.98
0.780334	-0.0255	0.360718	-0.12	-0.18478	-0.75	0.027618	0.1645	0.57312	0.3735	0.866852	0.68	1.06903	1
0.778809	-0.018	0.357666	-0.12	-0.18982	-0.8	0.033569	0.166	0.581055	0.3815	0.875854	0.685	1.0791	1.03
0.777283	-0.023	0.354614	-0.115	-0.19485	-0.8	0.03952	0.1765	0.588989	0.3895	0.884857	0.69	1.08917	1.05
0.775757	-0.0255	0.351563	-0.12	-0.19989	-0.8	0.045471	0.1795	0.596924	0.394	0.89386	0.69	1.09924	1.08
0.774231	-0.02	0.348511	-0.12	-0.20493	-0.8	0.051422	0.1885	0.604858	0.4065	0.902863	0.69	1.10931	1.12
0.772705	-0.023	0.345459	-0.12	-0.19989	-0.65	0.057373	0.1885	0.612793	0.415	0.911865	0.7	1.11939	1.155
0.771179	-0.0255	0.342407	-0.12	-0.19485	-0.5	0.063324	0.199	0.620728	0.4265	0.920868	0.705	1.12946	1.215
0.769653	-0.027	0.339355	-0.12	-0.18982	-0.44	0.069275	0.197	0.628662	0.4345	0.929871	0.715	1.13953	1.265
0.768127	-0.0255	0.336304	-0.12	-0.18478	-0.375	0.075226	0.2045	0.636597	0.4425	0.938873	0.72	1.1496	1.33
0.766602	-0.0225	0.333252	-0.125	-0.17975	-0.315	0.081177	0.209	0.644531	0.4525	0.947876	0.73	1.15967	1.41
0.765076	-0.024	0.3302	-0.12	-0.17471	-0.28	0.087128	0.214	0.652466	0.4625	0.956879	0.73	1.16974	1.5
0.76355	-0.0245	0.327148	-0.12	-0.16968	-0.235	0.093079	0.2135	0.6604	0.473	0.965881	0.74	1.17981	1.6
0.762024	-0.0255	0.324097	-0.13	-0.16464	-0.2	0.09903	0.222	0.668335	0.48	0.974884	0.75	1.18988	1.715
0.760498	-0.024	0.321045	-0.125	-0.15961	-0.17	0.10498	0.2235	0.67627	0.492	0.983887	0.755	1.19995	1.86
0.758972	-0.0275	0.317993	-0.125	-0.15457	-0.145	0.110931	0.2245	0.684204	0.498	0.992889	0.77	1.18988	1.435
0.757446	-0.025	0.314941	-0.125	-0.14954	-0.125	0.116882	0.225	0.692139	0.505	1.00189	0.77
0.75592	-0.0245	0.31189	-0.125	-0.1445	-0.1	0.122833	0.229	0.700073	0.515	1.0109	0.785
0.754395	-0.025	0.308838	-0.125	-0.13947	-0.08	0.128784	0.2315	0.708008	0.52	1.0199	0.785
0.752869	-0.028	0.305786	-0.13	-0.13443	-0.065	0.134735	0.2325	0.715942	0.525	1.0289	0.8
0.751343	-0.03	0.302734	-0.13	-0.12939	-0.0485	0.140686	0.228	0.723877	0.535	1.0379	0.815
0.749817	-0.0255	0.299683	-0.125	-0.12436	-0.03	0.146637	0.231	0.731812	0.54	1.04691	0.825
0.748291	-0.0305	0.296631	-0.13	-0.11932	-0.0245	0.152588	0.2325	0.739746	0.545	1.05591	0.84
0.746765	-0.0295	0.293579	-0.135	-0.11429	-0.007	0.158539	0.2395	0.747681	0.555	1.06491	0.855
0.745239	-0.029	0.290527	-0.13	-0.10925	0.004095	0.16449	0.236	0.755615	0.565	1.07391	0.875
0.743713	-0.028	0.287476	-0.13	-0.10422	0.0109	0.170441	0.242	0.76355	0.565	1.08292	0.895
0.742188	-0.0295	0.284424	-0.135	-0.09918	0.02135	0.176392	0.241	0.771484	0.57	1.09192	0.915
0.740662	-0.0275	0.281372	-0.135	-0.09415	0.02955	0.182343	0.2435	0.779419	0.57	1.10092	0.95
0.739136	-0.0315	0.27832	-0.135	-0.08911	0.0356	0.188293	0.246	0.787354	0.57	1.10992	0.975
0.73761	-0.025	0.275269	-0.135	-0.08408	0.04665	0.194244	0.239	0.795288	0.575	1.11893	1.01
0.736084	-0.0285	0.272217	-0.14	-0.07904	0.04955	0.200195	0.2415	0.803223	0.575	1.12793	1.05
0.734558	-0.0285	0.269165	-0.135	-0.07401	0.055	0.206146	0.2455	0.811157	0.575	1.13693	1.09
0.733032	-0.0315	0.266113	-0.14	-0.06897	0.0575	0.212097	0.2435	0.819092	0.57	1.14593	1.14
0.731506	-0.028	0.263062	-0.14	-0.06393	0.065	0.218048	0.247	0.827026	0.575	1.15494	1.2
0.72998	-0.034	0.26001	-0.14	-0.0589	0.068	0.223999	0.2445	0.834961	0.575	1.16394	1.27
0.728455	-0.0325	0.256958	-0.14	-0.05386	0.0745	0.22995	0.244	0.842896	0.57	1.17294	1.345
0.726929	-0.028	0.253906	-0.145	-0.04883	0.0775	0.235901	0.242	0.85083	0.575	1.18195	1.425
0.725403	-0.0245	0.250854	-0.145	-0.04379	0.082	0.241852	0.2475	0.858765	0.575	1.19095	1.525
0.723877	-0.0235	0.247803	-0.145	-0.03876	0.083	0.247803	0.247	0.866699	0.575	1.19995	1.63
0.722351	-0.025	0.244751	-0.145	-0.03372	0.0825	0.253754	0.2495	0.874634	0.58	1.19095	1.295
0.720825	-0.029	0.241699	-0.15	-0.02869	0.0905	0.259705	0.2485	0.882568	0.585	1.18195	1.07
0.719299	-0.028	0.238647	-0.15	-0.02365	0.0975	0.265656	0.25	0.890503	0.585
0.717773	-0.0255	0.235596	-0.15	-0.01862	0.0985	0.271606	0.252	0.898438	0.59
0.716248	-0.0275	0.232544	-0.15	-0.01358	0.1025	0.277557	0.2535	0.906372	0.595
0.714722	-0.0235	0.229492	-0.15	-0.00854	0.1065	0.283508	0.254	0.914307	0.6
0.713196	-0.0315	0.22644	-0.15	-0.00351	0.108	0.289459	0.2555	0.922241	0.605
0.71167	-0.0285	0.223389	-0.15	0.001526	0.1135	0.29541	0.2605	0.930176	0.61
0.710144	-0.0265	0.220337	-0.155	0.006561	0.114	0.301361	0.2565	0.93811	0.615
0.708618	-0.0305	0.217285	-0.155	0.011597	0.119	0.307312	0.256	0.946045	0.625
0.707092	-0.029	0.214233	-0.155	0.016632	0.125	0.313263	0.2605	0.953979	0.625
0.705566	-0.032	0.211182	-0.16	0.021667	0.124	0.319214	0.262	0.961914	0.625
0.704041	-0.032	0.20813	-0.16	0.026703	0.127	0.325165	0.2615	0.969849	0.64
0.702515	-0.0345	0.205078	-0.16	0.031738	0.1275	0.331116	0.267	0.977783	0.645
0.700989	-0.036	0.202026	-0.165	0.036774	0.1355	0.337067	0.2675	0.985718	0.645
0.699463	-0.034	0.198975	-0.16	0.041809	0.137	0.343018	0.2675	0.993652	0.655
0.697937	-0.0355	0.195923	-0.165	0.046844	0.144	0.348969	0.2675	1.00159	0.66
0.696411	-0.0345	0.192871	-0.16	0.05188	0.1465	0.354919	0.2735	1.00952	0.67
0.694885	-0.0375	0.189819	-0.165	0.056915	0.1515	0.36087	0.271	1.01746	0.675
0.693359	-0.0355	0.186768	-0.17	0.061951	0.15	0.366821	0.272	1.02539	0.685
0.691833	-0.0365	0.183716	-0.165	0.066986	0.1595	0.372772	0.2755	1.03333	0.69
0.690308	-0.039	0.180664	-0.17	0.072021	0.1575	0.378723	0.278	1.04126	0.7
0.688782	-0.0405	0.177612	-0.175	0.077057	0.1585	0.384674	0.2775	1.04919	0.71
0.687256	-0.0335	0.174561	-0.175	0.082092	0.1665	0.390625	0.2755	1.05713	0.72
0.68573	-0.036	0.171509	-0.18	0.087128	0.1655	0.396576	0.2785	1.06506	0.735
0.684204	-0.0365	0.168457	-0.18	0.092163	0.172	0.402527	0.2775	1.073	0.75
0.682678	-0.035	0.165405	-0.185	0.097198	0.1755	0.408478	0.2785	1.08093	0.76
0.681152	-0.0395	0.162354	-0.185	0.102234	0.177	0.414429	0.2835	1.08887	0.775
0.679626	-0.0365	0.159302	-0.19	0.107269	0.18	0.42038	0.2785	1.0968	0.8
0.678101	-0.0385	0.15625	-0.19	0.112305	0.1805	0.426331	0.2835	1.10474	0.82
0.676575	-0.0365	0.153198	-0.19	0.11734	0.177	0.432281	0.285	1.11267	0.845
0.675049	-0.0375	0.150146	-0.195	0.122375	0.1815	0.438232	0.283	1.12061	0.875
0.673523	-0.0395	0.147095	-0.2	0.127411	0.1845	0.444183	0.284	1.12854	0.905
0.671997	-0.0365	0.144043	-0.2	0.132446	0.1845	0.450134	0.2855	1.13647	0.94
0.670471	-0.038	0.140991	-0.205	0.137482	0.183	0.456085	0.286	1.14441	0.98
0.668945	-0.038	0.137939	-0.21	0.142517	0.183	0.462036	0.286	1.15234	1.02
0.667419	-0.0365	0.134888	-0.205	0.147552	0.186	0.467987	0.291	1.16028	1.07
0.665894	-0.038	0.131836	-0.21	0.152588	0.19	0.473938	0.2905	1.16821	1.125
0.664368	-0.0365	0.128784	-0.215	0.157623	0.1865	0.479889	0.2885	1.17615	1.185
0.662842	-0.041	0.125732	-0.215	0.162659	0.1885	0.48584	0.2925	1.18408	1.26
0.661316	-0.039	0.122681	-0.22	0.167694	0.1865	0.491791	0.2895	1.19202	1.335
0.65979	-0.039	0.119629	-0.225	0.172729	0.1925	0.497742	0.289	1.19995	1.42
0.658264	-0.0385	0.116577	-0.23	0.177765	0.1905	0.503693	0.2955	1.19202	1.15
0.656738	-0.035	0.113525	-0.225	0.1828	0.1925	0.509644	0.2955	1.18408	0.97
0.655212	-0.043	0.110474	-0.235	0.187836	0.1885	0.515594	0.2975
0.653687	-0.0395	0.107422	-0.24	0.192871	0.1935	0.521545	0.297
0.652161	-0.039	0.10437	-0.245	0.197906	0.1935	0.527496	0.3015
0.650635	-0.043	0.101318	-0.245	0.202942	0.193	0.533447	0.3025
0.649109	-0.0395	0.098267	-0.25	0.207977	0.193	0.539398	0.3025
0.647583	-0.0415	0.095215	-0.25	0.213013	0.1975	0.545349	0.3075
0.646057	-0.0395	0.092163	-0.26	0.218048	0.193	0.5513	0.308
0.644531	-0.0415	0.089111	-0.26	0.223083	0.194	0.557251	0.309
0.643005	-0.039	0.08606	-0.27	0.228119	0.194	0.563202	0.3135
0.641479	-0.043	0.083008	-0.27	0.233154	0.196	0.569153	0.3125
0.639954	-0.0425	0.079956	-0.275	0.23819	0.1965	0.575104	0.317
0.638428	-0.045	0.076904	-0.28	0.243225	0.193	0.581055	0.323
0.636902	-0.043	0.073853	-0.28	0.24826	0.197	0.587006	0.3305
0.635376	-0.0455	0.070801	-0.29	0.253296	0.196	0.592957	0.33
0.63385	-0.0435	0.067749	-0.29	0.258331	0.197	0.598907	0.3425
0.632324	-0.037	0.064697	-0.295	0.263367	0.195	0.604858	0.3465
0.630798	-0.042	0.061646	-0.3	0.268402	0.202	0.610809	0.354
0.629272	-0.045	0.058594	-0.305	0.273438	0.1985	0.61676	0.3615
0.627747	-0.0435	0.055542	-0.3	0.278473	0.2025	0.622711	0.372
0.626221	-0.0395	0.05249	-0.31	0.283508	0.199	0.628662	0.3715
0.624695	-0.0435	0.049438	-0.31	0.288544	0.201	0.634613	0.3785
0.623169	-0.0445	0.046387	-0.315	0.293579	0.2025	0.640564	0.389
0.621643	-0.045	0.043335	-0.32	0.298615	0.2035	0.646515	0.3955
0.620117	-0.042	0.040283	-0.325	0.30365	0.2055	0.652466	0.3965
0.618591	-0.0455	0.037231	-0.325	0.308685	0.205	0.658417	0.403
0.617065	-0.0465	0.03418	-0.33	0.313721	0.205	0.664368	0.4085
0.61554	-0.045	0.031128	-0.335	0.318756	0.2075	0.670319	0.409
0.614014	-0.0455	0.028076	-0.335	0.323792	0.2095	0.67627	0.418
0.612488	-0.044	0.025024	-0.34	0.328827	0.211	0.68222	0.426
0.610962	-0.046	0.021973	-0.34	0.333862	0.2105	0.688171	0.429
0.609436	-0.0415	0.018921	-0.34	0.338898	0.2105	0.694122	0.4295
0.60791	-0.0485	0.015869	-0.34	0.343933	0.2105	0.700073	0.4345
0.606384	-0.043	0.012817	-0.35	0.348969	0.2115	0.706024	0.438
0.604858	-0.044	0.009766	-0.35	0.354004	0.2135	0.711975	0.447
0.603333	-0.044	0.006714	-0.35	0.359039	0.212	0.717926	0.455
0.601807	-0.0455	0.003662	-0.355	0.364075	0.2135	0.723877	0.4515
0.600281	-0.0455	0.00061	-0.355	0.36911	0.214	0.729828	0.458
0.598755	-0.049	-0.00244	-0.36	0.374146	0.2135	0.735779	0.465
0.597229	-0.046	-0.00549	-0.355	0.379181	0.217	0.74173	0.464
0.595703	-0.0485	-0.00854	-0.36	0.384216	0.214	0.747681	0.468
0.594177	-0.045	-0.0116	-0.36	0.389252	0.2165	0.753632	0.4735
0.592651	-0.047	-0.01465	-0.37	0.394287	0.2165	0.759583	0.4705
0.591125	-0.0475	-0.0177	-0.37	0.399323	0.2195	0.765533	0.481
0.5896	-0.0475	-0.02075	-0.37	0.404358	0.219	0.771484	0.479
0.588074	-0.0465	-0.0238	-0.37	0.409393	0.2175	0.777435	0.4775
0.586548	-0.049	-0.02686	-0.38	0.414429	0.2195	0.783386	0.4845
0.585022	-0.049	-0.02991	-0.375	0.419464	0.2205	0.789337	0.4805
0.583496	-0.05	-0.03296	-0.38	0.4245	0.221	0.795288	0.481
0.58197	-0.0465	-0.03601	-0.385	0.429535	0.2185	0.801239	0.484
0.580444	-0.047	-0.03906	-0.38	0.43457	0.2165	0.80719	0.481
0.578918	-0.0455	-0.04211	-0.39	0.439606	0.2215	0.813141	0.486
0.577393	-0.049	-0.04517	-0.385	0.444641	0.223	0.819092	0.484
0.575867	-0.048	-0.04822	-0.39	0.449677	0.221	0.825043	0.4765
0.574341	-0.048	-0.05127	-0.395	0.454712	0.2245	0.830994	0.4865
0.572815	-0.05	-0.05432	-0.395	0.459747	0.2245	0.836945	0.4855
0.571289	-0.05	-0.05737	-0.4	0.464783	0.22	0.842896	0.4915
0.569763	-0.0485	-0.06042	-0.405	0.469818	0.226	0.848846	0.491
0.568237	-0.0485	-0.06348	-0.405	0.474854	0.225	0.854797	0.4855
0.566711	-0.0465	-0.06653	-0.405	0.479889	0.2245	0.860748	0.486
0.565186	-0.049	-0.06958	-0.41	0.484924	0.23	0.866699	0.4895
0.56366	-0.0465	-0.07263	-0.41	0.48996	0.23	0.87265	0.4945
0.562134	-0.05	-0.07568	-0.415	0.494995	0.227	0.878601	0.4925
0.560608	-0.05	-0.07874	-0.42	0.500031	0.229	0.884552	0.4925
0.559082	-0.049	-0.08179	-0.42	0.505066	0.229	0.890503	0.498
0.557556	-0.0475	-0.08484	-0.42	0.510101	0.229	0.896454	0.4975
0.55603	-0.048	-0.08789	-0.43	0.515137	0.2315	0.902405	0.4975
0.554504	-0.05	-0.09094	-0.43	0.520172	0.2295	0.908356	0.5
0.552979	-0.048	-0.09399	-0.43	0.525208	0.233	0.914307	0.51
0.551453	-0.05	-0.09705	-0.435	0.530243	0.235	0.920258	0.51
0.549927	-0.05	-0.1001	-0.44	0.535278	0.236	0.926208	0.515
0.548401	-0.055	-0.10315	-0.445	0.540314	0.24	0.932159	0.515
0.546875	-0.05	-0.1062	-0.45	0.545349	0.2415	0.93811	0.52
0.545349	-0.05	-0.10925	-0.45	0.550385	0.247	0.944061	0.53
0.543823	-0.0485	-0.1123	-0.455	0.55542	0.2425	0.950012	0.53
0.542297	-0.0485	-0.11536	-0.46	0.560455	0.249	0.955963	0.53
0.540771	-0.055	-0.11841	-0.465	0.565491	0.2475	0.961914	0.54
0.539246	-0.049	-0.12146	-0.465	0.570526	0.254	0.967865	0.54
0.53772	-0.055	-0.12451	-0.47	0.575562	0.257	0.973816	0.55
0.536194	-0.055	-0.12756	-0.475	0.580597	0.2585	0.979767	0.545
0.534668	-0.048	-0.13062	-0.48	0.585632	0.265	0.985718	0.545
0.533142	-0.05	-0.13367	-0.48	0.590668	0.2655	0.991669	0.555
0.531616	-0.05	-0.13672	-0.49	0.595703	0.27	0.99762	0.555
0.53009	-0.05	-0.13977	-0.49	0.600739	0.2785	1.00357	0.56
0.528564	-0.05	-0.14282	-0.495	0.605774	0.282	1.00952	0.565
0.527039	-0.05	-0.14587	-0.5	0.610809	0.2875	1.01547	0.57
0.525513	-0.05	-0.14893	-0.5	0.615845	0.2935	1.02142	0.58
0.523987	-0.055	-0.15198	-0.5	0.62088	0.296	1.02737	0.585
0.522461	-0.055	-0.15503	-0.5	0.625916	0.3045	1.03333	0.585
0.520935	-0.055	-0.15808	-0.5	0.630951	0.305	1.03928	0.595
0.519409	-0.055	-0.16113	-0.55	0.635986	0.308	1.04523	0.6
0.517883	-0.05	-0.16418	-0.55	0.641022	0.315	1.05118	0.605
0.516357	-0.0495	-0.16724	-0.55	0.646057	0.317	1.05713	0.61
0.514832	-0.055	-0.17029	-0.55	0.651093	0.3255	1.06308	0.625
0.513306	-0.055	-0.17334	-0.55	0.656128	0.3245	1.06903	0.63
0.51178	-0.055	-0.17639	-0.55	0.661163	0.331	1.07498	0.64
0.510254	-0.055	-0.17944	-0.55	0.666199	0.331	1.08093	0.65
0.508728	-0.055	-0.1825	-0.55	0.671234	0.335	1.08688	0.66
0.507202	-0.055	-0.18555	-0.6	0.67627	0.336	1.09283	0.68
0.505676	-0.05	-0.1886	-0.6	0.681305	0.338	1.09878	0.69
0.50415	-0.055	-0.19165	-0.6	0.68634	0.346	1.10474	0.695
0.502625	-0.055	-0.1947	-0.6	0.691376	0.3465	1.11069	0.715
0.501099	-0.055	-0.19775	-0.6	0.696411	0.349	1.11664	0.735
0.499573	-0.055	-0.20081	-0.6	0.701447	0.355	1.12259	0.755
0.498047	-0.055	-0.19775	-0.5	0.706482	0.3515	1.12854	0.775
0.496521	-0.055	-0.1947	-0.435	0.711517	0.356	1.13449	0.8
0.494995	-0.055	-0.19165	-0.385	0.716553	0.36	1.14044	0.825
0.493469	-0.055	-0.1886	-0.35	0.721588	0.364	1.14639	0.855
0.491943	-0.055	-0.18555	-0.31	0.726624	0.365	1.15234	0.885
0.490417	-0.055	-0.1825	-0.285	0.731659	0.371	1.1583	0.91
0.488892	-0.055	-0.17944	-0.25	0.736694	0.3715	1.16425	0.955
0.487366	-0.05	-0.17639	-0.24	0.74173	0.3705	1.1702	0.99
0.48584	-0.05	-0.17334	-0.205	0.746765	0.3765	1.17615	1.03
0.484314	-0.055	-0.17029	-0.19	0.751801	0.378	1.1821	1.075
0.482788	-0.05	-0.16724	-0.175	0.756836	0.3795	1.18805	1.125
0.481262	-0.055	-0.16418	-0.165	0.761871	0.3795	1.194	1.18
0.479736	-0.05	-0.16113	-0.145	0.766907	0.385	1.19995	1.23
0.47821	-0.055	-0.15808	-0.135	0.771942	0.389	1.194	1.045
0.476685	-0.055	-0.15503	-0.12	0.776978	0.383	1.18805	0.91
0.475159	-0.06	-0.15198	-0.105	0.782013	0.3845
0.473633	-0.055	-0.14893	-0.095	0.787048	0.386
0.472107	-0.06	-0.14587	-0.085	0.792084	0.3905
0.470581	-0.06	-0.14282	-0.075	0.797119	0.388
0.469055	-0.055	-0.13977	-0.065	0.802155	0.3865
0.467529	-0.06	-0.13672	-0.06	0.80719	0.392
0.466003	-0.06	-0.13367	-0.049	0.812225	0.391
0.464478	-0.055	-0.13062	-0.047	0.817261	0.3915
0.462952	-0.055	-0.12756	-0.039	0.822296	0.3895
0.461426	-0.055	-0.12451	-0.0295	0.827332	0.393
0.4599	-0.06	-0.12146	-0.0225	0.832367	0.392
0.458374	-0.06	-0.11841	-0.02	0.837402	0.3925
0.456848	-0.055	-0.11536	-0.0165	0.842438	0.3925
0.455322	-0.055	-0.1123	-0.0065	0.847473	0.393
0.453796	-0.055	-0.10925	-0.00022	0.852509	0.393
0.452271	-0.06	-0.1062	0.00447	0.857544	0.3925
0.450745	-0.06	-0.10315	0.001905	0.862579	0.392
0.449219	-0.06	-0.1001	0.01025	0.867615	0.391
0.447693	-0.06	-0.09705	0.01465	0.87265	0.3935
0.446167	-0.06	-0.09399	0.0174	0.877686	0.3955
0.444641	-0.06	-0.09094	0.0221	0.882721	0.399
0.443115	-0.055	-0.08789	0.02185	0.887756	0.404
0.441589	-0.055	-0.08484	0.0273	0.892792	0.4
0.440063	-0.06	-0.08179	0.029	0.897827	0.4055
0.438538	-0.06	-0.07874	0.0384	0.902863	0.405
0.437012	-0.06	-0.07568	0.03665	0.907898	0.405
0.435486	-0.06	-0.07263	0.0376	0.912933	0.407
0.43396	-0.055	-0.06958	0.0418	0.917969	0.4125
0.432434	-0.055	-0.06653	0.0469	0.923004	0.4135
0.430908	-0.06	-0.06348	0.04645	0.92804	0.4145
0.429382	-0.06	-0.06042	0.0474	0.933075	0.4215
0.427856	-0.06	-0.05737	0.05	0.93811	0.42
0.426331	-0.055	-0.05432	0.052	0.943146	0.426
0.424805	-0.06	-0.05127	0.053	0.948181	0.427
0.423279	-0.06	-0.04822	0.0555	0.953217	0.4275
0.421753	-0.055	-0.04517	0.0555	0.958252	0.433
0.420227	-0.06	-0.04211	0.058	0.963287	0.4345
0.418701	-0.06	-0.03906	0.059	0.968323	0.4365
0.417175	-0.06	-0.03601	0.0595	0.973358	0.4405
0.415649	-0.06	-0.03296	0.064	0.978394	0.44
0.414124	-0.065	-0.02991	0.067	0.983429	0.4455
0.412598	-0.06	-0.02686	0.0665	0.988464	0.4505
0.411072	-0.065	-0.0238	0.0675	0.9935	0.449
0.409546	-0.06	-0.02075	0.0675	0.998535	0.451
0.40802	-0.055	-0.0177	0.0705	1.00357	0.4555
0.406494	-0.065	-0.01465	0.069	1.00861	0.457
0.404968	-0.06	-0.0116	0.074	1.01364	0.458
0.403442	-0.06	-0.00854	0.072	1.01868	0.463
0.401917	-0.065	-0.00549	0.078	1.02371	0.4655
0.400391	-0.06	-0.00244	0.077	1.02875	0.4725
0.398865	-0.06	0.00061	0.082	1.03378	0.475
0.397339	-0.065	0.003662	0.08	1.03882	0.481
0.395813	-0.06	0.006714	0.0845	1.04385	0.4825
0.394287	-0.06	0.009766	0.0865	1.04889	0.489
0.392761	-0.06	0.012817	0.0865	1.05393	0.4935
0.391235	-0.065	0.015869	0.0835	1.05896	0.5
0.389709	-0.065	0.018921	0.09	1.064	0.505
0.388184	-0.065	0.021973	0.085	1.06903	0.51
0.386658	-0.06	0.025024	0.0905	1.07407	0.52
0.385132	-0.065	0.028076	0.087	1.0791	0.53
0.383606	-0.065	0.031128	0.097	1.08414	0.535
0.38208	-0.06	0.03418	0.0955	1.08917	0.55
0.380554	-0.06	0.037231	0.0985	1.09421	0.555
0.379028	-0.06	0.040283	0.095	1.09924	0.565
0.377502	-0.065	0.043335	0.0965	1.10428	0.575
0.375977	-0.06	0.046387	0.101	1.10931	0.585
0.374451	-0.065	0.049438	0.104	1.11435	0.6
0.372925	-0.06	0.05249	0.108	1.11939	0.62
0.371399	-0.065	0.055542	0.109	1.12442	0.63
0.369873	-0.065	0.058594	0.1085	1.12946	0.645
0.368347	-0.065	0.061646	0.114	1.13449	0.66
0.366821	-0.065	0.064697	0.116	1.13953	0.685
0.365295	-0.065	0.067749	0.112	1.14456	0.7
0.36377	-0.065	0.070801	0.117	1.1496	0.72
0.362244	-0.07	0.073853	0.1185	1.15463	0.745
0.360718	-0.065	0.076904	0.116	1.15967	0.77
0.359192	-0.065	0.079956	0.1225	1.1647	0.795
0.357666	-0.065	0.083008	0.122	1.16974	0.825
0.35614	-0.065	0.08606	0.1225	1.17477	0.855
0.354614	-0.065	0.089111	0.1265	1.17981	0.89
0.353088	-0.06	0.092163	0.1235	1.18484	0.92
0.351563	-0.065	0.095215	0.127	1.18988	0.955
0.350037	-0.07	0.098267	0.126	1.19492	0.995
0.348511	-0.06	0.101318	0.1335	1.19995	1.04
0.346985	-0.07	0.10437	0.1265	1.19492	0.9
0.345459	-0.065	0.107422	0.13	1.18988	0.8
0.343933	-0.065	0.110474	0.1295
0.342407	-0.065	0.113525	0.1365
0.340881	-0.065	0.116577	0.1315
0.339355	-0.065	0.119629	0.1355
0.33783	-0.06	0.122681	0.135
0.336304	-0.065	0.125732	0.135
0.334778	-0.07	0.128784	0.135
0.333252	-0.07	0.131836	0.137
0.331726	-0.065	0.134888	0.1355
0.3302	-0.065	0.137939	0.1335
0.328674	-0.07	0.140991	0.1415
0.327148	-0.065	0.144043	0.138
0.325623	-0.065	0.147095	0.136
0.324097	-0.065	0.150146	0.141
0.322571	-0.065	0.153198	0.1395
0.321045	-0.07	0.15625	0.1385
0.319519	-0.065	0.159302	0.141
0.317993	-0.065	0.162354	0.141
0.316467	-0.065	0.165405	0.1405
0.314941	-0.07	0.168457	0.1445
0.313416	-0.065	0.171509	0.146
0.31189	-0.065	0.174561	0.1405
0.310364	-0.07	0.177612	0.143
0.308838	-0.07	0.180664	0.1425
0.307312	-0.075	0.183716	0.144
0.305786	-0.07	0.186768	0.1425
0.30426	-0.07	0.189819	0.142
0.302734	-0.075	0.192871	0.1425
0.301208	-0.075	0.195923	0.146
0.299683	-0.07	0.198975	0.143
0.298157	-0.07	0.202026	0.142
0.296631	-0.07	0.205078	0.1445
0.295105	-0.07	0.20813	0.146
0.293579	-0.075	0.211182	0.144
0.292053	-0.07	0.214233	0.145
0.290527	-0.075	0.217285	0.143
0.289001	-0.07	0.220337	0.145
0.287476	-0.075	0.223389	0.1435
0.28595	-0.075	0.22644	0.142
0.284424	-0.075	0.229492	0.1455
0.282898	-0.07	0.232544	0.142
0.281372	-0.07	0.235596	0.143
0.279846	-0.075	0.238647	0.146
0.27832	-0.08	0.241699	0.146
0.276794	-0.07	0.244751	0.146
0.275269	-0.075	0.247803	0.1475
0.273743	-0.08	0.250854	0.1445
0.272217	-0.075	0.253906	0.146
0.270691	-0.07	0.256958	0.1455
0.269165	-0.075	0.26001	0.1445
0.267639	-0.075	0.263062	0.145
0.266113	-0.075	0.266113	0.148
0.264587	-0.075	0.269165	0.147
0.263062	-0.08	0.272217	0.147
0.261536	-0.08	0.275269	0.1475
0.26001	-0.08	0.27832	0.146
0.258484	-0.08	0.281372	0.145
0.256958	-0.08	0.284424	0.1485
0.255432	-0.08	0.287476	0.148
0.253906	-0.075	0.290527	0.1485
0.25238	-0.075	0.293579	0.149
0.250854	-0.08	0.296631	0.148
0.249329	-0.08	0.299683	0.148
0.247803	-0.08	0.302734	0.1515
0.246277	-0.085	0.305786	0.1515
0.244751	-0.08	0.308838	0.154
0.243225	-0.075	0.31189	0.1495
0.241699	-0.08	0.314941	0.153
0.240173	-0.08	0.317993	0.153
0.238647	-0.08	0.321045	0.1545
0.237122	-0.085	0.324097	0.1525
0.235596	-0.085	0.327148	0.1565
0.23407	-0.085	0.3302	0.1535
0.232544	-0.085	0.333252	0.154
0.231018	-0.08	0.336304	0.1525
0.229492	-0.08	0.339355	0.151
0.227966	-0.08	0.342407	0.1535
0.22644	-0.085	0.345459	0.156
0.224915	-0.09	0.348511	0.157
0.223389	-0.085	0.351563	0.1575
0.221863	-0.085	0.354614	0.1565
0.220337	-0.085	0.357666	0.1535
0.218811	-0.085	0.360718	0.1595
0.217285	-0.085	0.36377	0.1555
0.215759	-0.09	0.366821	0.1555
0.214233	-0.085	0.369873	0.1585
0.212708	-0.085	0.372925	0.158
0.211182	-0.085	0.375977	0.1575
0.209656	-0.085	0.379028	0.1555
0.20813	-0.09	0.38208	0.156
0.206604	-0.09	0.385132	0.1615
0.205078	-0.09	0.388184	0.1555
0.203552	-0.09	0.391235	0.1535
0.202026	-0.09	0.394287	0.162
0.2005	-0.09	0.397339	0.159
0.198975	-0.085	0.400391	0.16
0.197449	-0.095	0.403442	0.1625
0.195923	-0.09	0.406494	0.16
0.194397	-0.09	0.409546	0.157
0.192871	-0.09	0.412598	0.162
0.191345	-0.095	0.415649	0.1605
0.189819	-0.09	0.418701	0.16
0.188293	-0.095	0.421753	0.156
0.186768	-0.1	0.424805	0.1595
0.185242	-0.095	0.427856	0.1595
0.183716	-0.1	0.430908	0.1615
0.18219	-0.095	0.43396	0.161
0.180664	-0.095	0.437012	0.161
0.179138	-0.095	0.440063	0.16
0.177612	-0.105	0.443115	0.16
0.176086	-0.1	0.446167	0.161
0.174561	-0.095	0.449219	0.161
0.173035	-0.095	0.452271	0.1625
0.171509	-0.105	0.455322	0.1645
0.169983	-0.1	0.458374	0.164
0.168457	-0.105	0.461426	0.162
0.166931	-0.105	0.464478	0.164
0.165405	-0.105	0.467529	0.165
0.163879	-0.11	0.470581	0.1665
0.162354	-0.105	0.473633	0.164
0.160828	-0.105	0.476685	0.163
0.159302	-0.105	0.479736	0.167
0.157776	-0.105	0.482788	0.1645
0.15625	-0.105	0.48584	0.167
0.154724	-0.11	0.488892	0.1665
0.153198	-0.105	0.491943	0.1645
0.151672	-0.105	0.494995	0.1645
0.150146	-0.105	0.498047	0.1685
0.148621	-0.11	0.501099	0.1735
0.147095	-0.115	0.50415	0.168
0.145569	-0.115	0.507202	0.1695
0.144043	-0.11	0.510254	0.1675
0.142517	-0.115	0.513306	0.1665
0.140991	-0.115	0.516357	0.1725
0.139465	-0.12	0.519409	0.167
0.137939	-0.12	0.522461	0.1675
0.136414	-0.115	0.525513	0.173
0.134888	-0.12	0.528564	0.1755
0.133362	-0.12	0.531616	0.1755
0.131836	-0.12	0.534668	0.1765
0.13031	-0.12	0.53772	0.177
0.128784	-0.125	0.540771	0.1765
0.127258	-0.125	0.543823	0.1775
0.125732	-0.125	0.546875	0.175
0.124207	-0.125	0.549927	0.179
0.122681	-0.13	0.552979	0.1765
0.121155	-0.13	0.55603	0.182
0.119629	-0.125	0.559082	0.1865
0.118103	-0.13	0.562134	0.1865
0.116577	-0.13	0.565186	0.1845
0.115051	-0.135	0.568237	0.19
0.113525	-0.135	0.571289	0.1895
0.112	-0.135	0.574341	0.1955
0.110474	-0.13	0.577393	0.195
0.108948	-0.14	0.580444	0.197
0.107422	-0.135	0.583496	0.198
0.105896	-0.135	0.586548	0.2045
0.10437	-0.14	0.5896	0.2065
0.102844	-0.14	0.592651	0.206
0.101318	-0.14	0.595703	0.209
0.099792	-0.14	0.598755	0.2115
0.098267	-0.145	0.601807	0.2165
0.096741	-0.145	0.604858	0.2175
0.095215	-0.145	0.60791	0.221
0.093689	-0.15	0.610962	0.2245
0.092163	-0.15	0.614014	0.226
0.090637	-0.15	0.617065	0.226
0.089111	-0.145	0.620117	0.2285
0.087585	-0.15	0.623169	0.231
0.08606	-0.15	0.626221	0.2345
0.084534	-0.155	0.629272	0.2335
0.083008	-0.155	0.632324	0.237
0.081482	-0.16	0.635376	0.2395
0.079956	-0.16	0.638428	0.243
0.07843	-0.16	0.641479	0.2415
0.076904	-0.16	0.644531	0.245
0.075378	-0.165	0.647583	0.245
0.073853	-0.165	0.650635	0.2495
0.072327	-0.16	0.653687	0.2515
0.070801	-0.165	0.656738	0.25
0.069275	-0.165	0.65979	0.2515
0.067749	-0.165	0.662842	0.2545
0.066223	-0.165	0.665894	0.254
0.064697	-0.17	0.668945	0.2535
0.063171	-0.175	0.671997	0.256
0.061646	-0.175	0.675049	0.257
0.06012	-0.175	0.678101	0.2605
0.058594	-0.175	0.681152	0.2595
0.057068	-0.18	0.684204	0.263
0.055542	-0.175	0.687256	0.2605
0.054016	-0.18	0.690308	0.2595
0.05249	-0.175	0.693359	0.265
0.050964	-0.18	0.696411	0.267
0.049438	-0.185	0.699463	0.2715
0.047913	-0.185	0.702515	0.268
0.046387	-0.185	0.705566	0.272
0.044861	-0.185	0.708618	0.2745
0.043335	-0.19	0.71167	0.275
0.041809	-0.19	0.714722	0.275
0.040283	-0.185	0.717773	0.277
0.038757	-0.19	0.720825	0.275
0.037231	-0.19	0.723877	0.2775
0.035706	-0.19	0.726929	0.284
0.03418	-0.195	0.72998	0.2795
0.032654	-0.19	0.733032	0.2825
0.031128	-0.195	0.736084	0.2845
0.029602	-0.195	0.739136	0.2845
0.028076	-0.195	0.742188	0.287
0.02655	-0.2	0.745239	0.291
0.025024	-0.2	0.748291	0.2885
0.023499	-0.2	0.751343	0.2885
0.021973	-0.205	0.754395	0.2915
0.020447	-0.21	0.757446	0.292
0.018921	-0.2	0.760498	0.293
0.017395	-0.205	0.76355	0.2895
0.015869	-0.195	0.766602	0.2935
0.014343	-0.205	0.769653	0.2935
0.012817	-0.205	0.772705	0.2945
0.011292	-0.21	0.775757	0.292
0.009766	-0.205	0.778809	0.2955
0.00824	-0.21	0.78186	0.2955
0.006714	-0.205	0.784912	0.2935
0.005188	-0.205	0.787964	0.296
0.003662	-0.205	0.791016	0.294
0.002136	-0.21	0.794067	0.2915
0.00061	-0.215	0.797119	0.2945
-0.00092	-0.215	0.800171	0.292
-0.00244	-0.21	0.803223	0.296
-0.00397	-0.215	0.806274	0.294
-0.00549	-0.215	0.809326	0.2975
-0.00702	-0.21	0.812378	0.2935
-0.00854	-0.215	0.81543	0.296
-0.01007	-0.215	0.818481	0.2945
-0.0116	-0.215	0.821533	0.2945
-0.01312	-0.215	0.824585	0.299
-0.01465	-0.22	0.827637	0.295
-0.01617	-0.22	0.830688	0.296
-0.0177	-0.215	0.83374	0.298
-0.01923	-0.215	0.836792	0.2965
-0.02075	-0.22	0.839844	0.2985
-0.02228	-0.22	0.842896	0.297
-0.0238	-0.225	0.845947	0.2975
-0.02533	-0.22	0.848999	0.2965
-0.02686	-0.225	0.852051	0.302
-0.02838	-0.22	0.855103	0.3
-0.02991	-0.225	0.858154	0.298
-0.03143	-0.225	0.861206	0.298
-0.03296	-0.225	0.864258	0.2965
-0.03448	-0.23	0.86731	0.2995
-0.03601	-0.23	0.870361	0.298
-0.03754	-0.23	0.873413	0.303
-0.03906	-0.225	0.876465	0.3025
-0.04059	-0.235	0.879517	0.3025
-0.04211	-0.235	0.882568	0.3025
-0.04364	-0.23	0.88562	0.307
-0.04517	-0.23	0.888672	0.309
-0.04669	-0.23	0.891724	0.307
-0.04822	-0.23	0.894775	0.309
-0.04974	-0.235	0.897827	0.3135
-0.05127	-0.24	0.900879	0.312
-0.0528	-0.235	0.903931	0.3115
-0.05432	-0.24	0.906982	0.3105
-0.05585	-0.24	0.910034	0.313
-0.05737	-0.24	0.913086	0.32
-0.0589	-0.24	0.916138	0.3155
-0.06042	-0.245	0.919189	0.316
-0.06195	-0.235	0.922241	0.32
-0.06348	-0.245	0.925293	0.3175
-0.065	-0.245	0.928345	0.316
-0.06653	-0.245	0.931396	0.3185
-0.06805	-0.245	0.934448	0.318
-0.06958	-0.245	0.9375	0.3235
-0.07111	-0.25	0.940552	0.326
-0.07263	-0.245	0.943604	0.3245
-0.07416	-0.245	0.946655	0.326
-0.07568	-0.25	0.949707	0.3275
-0.07721	-0.25	0.952759	0.328
-0.07874	-0.25	0.955811	0.3235
-0.08026	-0.25	0.958862	0.3285
-0.08179	-0.255	0.961914	0.335
-0.08331	-0.25	0.964966	0.3285
-0.08484	-0.26	0.968018	0.333
-0.08636	-0.255	0.971069	0.338
-0.08789	-0.26	0.974121	0.339
-0.08942	-0.255	0.977173	0.335
-0.09094	-0.26	0.980225	0.337
-0.09247	-0.26	0.983276	0.339
-0.09399	-0.26	0.986328	0.34
-0.09552	-0.265	0.98938	0.335
-0.09705	-0.265	0.992432	0.344
-0.09857	-0.265	0.995483	0.3375
-0.1001	-0.265	0.998535	0.347
-0.10162	-0.265	1.00159	0.3505
-0.10315	-0.27	1.00464	0.3455
-0.10468	-0.27	1.00769	0.35
-0.1062	-0.275	1.01074	0.353
-0.10773	-0.27	1.01379	0.355
-0.10925	-0.27	1.01685	0.3505
-0.11078	-0.27	1.0199	0.3565
-0.1123	-0.27	1.02295	0.3585
-0.11383	-0.275	1.026	0.3615
-0.11536	-0.28	1.02905	0.364
-0.11688	-0.285	1.0321	0.367
-0.11841	-0.285	1.03516	0.3645
-0.11993	-0.28	1.03821	0.3695
-0.12146	-0.285	1.04126	0.372
-0.12299	-0.28	1.04431	0.3705
-0.12451	-0.285	1.04736	0.3725
-0.12604	-0.285	1.05042	0.38
-0.12756	-0.29	1.05347	0.3795
-0.12909	-0.29	1.05652	0.389
-0.13062	-0.29	1.05957	0.392
-0.13214	-0.29	1.06262	0.3875
-0.13367	-0.295	1.06567	0.3965
-0.13519	-0.295	1.06873	0.3965
-0.13672	-0.3	1.07178	0.398
-0.13824	-0.3	1.07483	0.4035
-0.13977	-0.3	1.07788	0.4085
-0.1413	-0.3	1.08093	0.416
-0.14282	-0.305	1.08398	0.4195
-0.14435	-0.305	1.08704	0.4245
-0.14587	-0.305	1.09009	0.426
-0.1474	-0.31	1.09314	0.433
-0.14893	-0.31	1.09619	0.4405
-0.15045	-0.31	1.09924	0.444
-0.15198	-0.31	1.1023	0.4515
-0.1535	-0.315	1.10535	0.451
-0.15503	-0.315	1.1084	0.461
-0.15656	-0.32	1.11145	0.4725
-0.15808	-0.32	1.1145	0.473
-0.15961	-0.325	1.11755	0.487
-0.16113	-0.325	1.12061	0.4895
-0.16266	-0.325	1.12366	0.5
-0.16418	-0.33	1.12671	0.505
-0.16571	-0.325	1.12976	0.52
-0.16724	-0.33	1.13281	0.53
-0.16876	-0.335	1.13586	0.535
-0.17029	-0.33	1.13892	0.545
-0.17181	-0.335	1.14197	0.55
-0.17334	-0.34	1.14502	0.565
-0.17487	-0.345	1.14807	0.58
-0.17639	-0.34	1.15112	0.585
-0.17792	-0.345	1.15417	0.595
-0.17944	-0.345	1.15723	0.61
-0.18097	-0.345	1.16028	0.625
-0.1825	-0.355	1.16333	0.635
-0.18402	-0.36	1.16638	0.65
-0.18555	-0.355	1.16943	0.665
-0.18707	-0.37	1.17248	0.68
-0.1886	-0.365	1.17554	0.7
-0.19012	-0.365	1.17859	0.71
-0.19165	-0.365	1.18164	0.73
-0.19318	-0.375	1.18469	0.745
-0.1947	-0.37	1.18774	0.76
-0.19623	-0.375	1.1908	0.785
-0.19775	-0.385	1.19385	0.805
-0.19928	-0.385	1.1969	0.82
-0.20081	-0.38	1.19995	0.845
-0.19928	-0.34	1.1969	0.76
-0.19775	-0.31	1.19385	0.7
-0.19623	-0.285	1.1908	0.66
-0.1947	-0.27	1.18774	0.62
-0.19318	-0.255
-0.19165	-0.24
-0.19012	-0.225
-0.1886	-0.21
-0.18707	-0.2
-0.18555	-0.19
-0.18402	-0.185
-0.1825	-0.175
-0.18097	-0.17
-0.17944	-0.165
-0.17792	-0.15
-0.17639	-0.145
-0.17487	-0.145
-0.17334	-0.135
-0.17181	-0.13
-0.17029	-0.12
-0.16876	-0.12
-0.16724	-0.115
-0.16571	-0.11
-0.16418	-0.105
-0.16266	-0.095
-0.16113	-0.095
-0.15961	-0.085
-0.15808	-0.085
-0.15656	-0.085
-0.15503	-0.08
-0.1535	-0.075
-0.15198	-0.075
-0.15045	-0.07
-0.14893	-0.065
-0.1474	-0.065
-0.14587	-0.06
-0.14435	-0.055
-0.14282	-0.05
-0.1413	-0.05
-0.13977	-0.05
-0.13824	-0.047
-0.13672	-0.0425
-0.13519	-0.04
-0.13367	-0.0345
-0.13214	-0.039
-0.13062	-0.033
-0.12909	-0.0285
-0.12756	-0.031
-0.12604	-0.0265
-0.12451	-0.0225
-0.12299	-0.024
-0.12146	-0.022
-0.11993	-0.0215
-0.11841	-0.0175
-0.11688	-0.0145
-0.11536	-0.0175
-0.11383	-0.01
-0.1123	-0.0105
-0.11078	-0.01
-0.10925	-0.0065
-0.10773	-0.005
-0.1062	-0.006
-0.10468	-0.005
-0.10315	-0.008
-0.10162	-0.00285
-0.1001	-0.0049
-0.09857	-0.00041
-0.09705	0.00325
-0.09552	0.0003205
-0.09399	0.0091
-0.09247	0.0075
-0.09094	0.0069
-0.08942	0.001235
-0.08789	0.0068
-0.08636	0.0088
-0.08484	0.014
-0.08331	0.01005
-0.08179	0.01045
-0.08026	0.0149
-0.07874	0.01795
-0.07721	0.014
-0.07568	0.01835
-0.07416	0.01675
-0.07263	0.018
-0.07111	0.0221
-0.06958	0.0175
-0.06805	0.0149
-0.06653	0.02075
-0.065	0.0187
-0.06348	0.0222
-0.06195	0.02195
-0.06042	0.02645
-0.0589	0.02335
-0.05737	0.0211
-0.05585	0.0231
-0.05432	0.0258
-0.0528	0.0287
-0.05127	0.02765
-0.04974	0.0298
-0.04822	0.026
-0.04669	0.02805
-0.04517	0.0288
-0.04364	0.0257
-0.04211	0.0371
-0.04059	0.03355
-0.03906	0.033
-0.03754	0.028
-0.03601	0.0315
-0.03448	0.0336
-0.03296	0.03475
-0.03143	0.03855
-0.02991	0.03445
-0.02838	0.03365
-0.02686	0.03335
-0.02533	0.03475
-0.0238	0.03685
-0.02228	0.03665
-0.02075	0.03585
-0.01923	0.03955
-0.0177	0.0402
-0.01617	0.0398
-0.01465	0.03975
-0.01312	0.0434
-0.0116	0.0418
-0.01007	0.03815
-0.00854	0.04
-0.00702	0.0415
-0.00549	0.04415
-0.00397	0.04375
-0.00244	0.03985
-0.00092	0.042
0.00061	0.0425
0.002136	0.04185
0.003662	0.0427
0.005188	0.04165
0.006714	0.0492
0.00824	0.04725
0.009766	0.0452
0.011292	0.05
0.012817	0.04705
0.014343	0.04735
0.015869	0.0466
0.017395	0.0489
0.018921	0.0515
0.020447	0.04855
0.021973	0.052
0.023499	0.054
0.025024	0.04885
0.02655	0.052
0.028076	0.051
0.029602	0.0525
0.031128	0.0525
0.032654	0.056
0.03418	0.052
0.035706	0.058
0.037231	0.0555
0.038757	0.0555
0.040283	0.0545
0.041809	0.06
0.043335	0.055
0.044861	0.058
0.046387	0.0565
0.047913	0.0625
0.049438	0.062
0.050964	0.06
0.05249	0.0605
0.054016	0.0635
0.055542	0.061
0.057068	0.0645
0.058594	0.06
0.06012	0.0675
0.061646	0.067
0.063171	0.0655
0.064697	0.0625
0.066223	0.0635
0.067749	0.0605
0.069275	0.0665
0.070801	0.067
0.072327	0.0655
0.073853	0.0725
0.075378	0.0715
0.076904	0.064
0.07843	0.07
0.079956	0.0695
0.081482	0.0685
0.083008	0.077
0.084534	0.069
0.08606	0.0775
0.087585	0.072
0.089111	0.076
0.090637	0.074
0.092163	0.073
0.093689	0.076
0.095215	0.076
0.096741	0.0805
0.098267	0.0745
0.099792	0.0795
0.101318	0.075
0.102844	0.076
0.10437	0.0775
0.105896	0.0785
0.107422	0.0745
0.108948	0.0765
0.110474	0.075
0.112	0.0805
0.113525	0.0775
0.115051	0.078
0.116577	0.0845
0.118103	0.078
0.119629	0.082
0.121155	0.081
0.122681	0.083
0.124207	0.084
0.125732	0.087
0.127258	0.082
0.128784	0.08
0.13031	0.0835
0.131836	0.0865
0.133362	0.082
0.134888	0.086
0.136414	0.085
0.137939	0.0845
0.139465	0.087
0.140991	0.082
0.142517	0.087
0.144043	0.085
0.145569	0.085
0.147095	0.0855
0.148621	0.0875
0.150146	0.086
0.151672	0.083
0.153198	0.0885
0.154724	0.0875
0.15625	0.084
0.157776	0.0865
0.159302	0.0845
0.160828	0.083
0.162354	0.0865
0.163879	0.0875
0.165405	0.083
0.166931	0.087
0.168457	0.084
0.169983	0.084
0.171509	0.087
0.173035	0.0865
0.174561	0.085
0.176086	0.087
0.177612	0.0845
0.179138	0.0845
0.180664	0.085
0.18219	0.085
0.183716	0.0845
0.185242	0.0825
0.186768	0.085
0.188293	0.088
0.189819	0.084
0.191345	0.08
0.192871	0.0855
0.194397	0.082
0.195923	0.083
0.197449	0.0865
0.198975	0.091
0.2005	0.084
0.202026	0.082
0.203552	0.0865
0.205078	0.0785
0.206604	0.0825
0.20813	0.0895
0.209656	0.085
0.211182	0.085
0.212708	0.085
0.214233	0.0805
0.215759	0.084
0.217285	0.0845
0.218811	0.0825
0.220337	0.0825
0.221863	0.0855
0.223389	0.0825
0.224915	0.0875
0.22644	0.084
0.227966	0.083
0.229492	0.088
0.231018	0.081
0.232544	0.084
0.23407	0.083
0.235596	0.087
0.237122	0.0855
0.238647	0.0825
0.240173	0.084
0.241699	0.083
0.243225	0.0875
0.244751	0.084
0.246277	0.0855
0.247803	0.084
0.249329	0.0855
0.250854	0.086
0.25238	0.0845
0.253906	0.0855
0.255432	0.088
0.256958	0.0865
0.258484	0.087
0.26001	0.0865
0.261536	0.0855
0.263062	0.0865
0.264587	0.087
0.266113	0.0845
0.267639	0.0835
0.269165	0.088
0.270691	0.089
0.272217	0.0885
0.273743	0.0845
0.275269	0.089
0.276794	0.085
0.27832	0.0885
0.279846	0.0855
0.281372	0.089
0.282898	0.086
0.284424	0.0895
0.28595	0.0855
0.287476	0.0885
0.289001	0.0905
0.290527	0.0875
0.292053	0.0875
0.293579	0.086
0.295105	0.0895
0.296631	0.0895
0.298157	0.0855
0.299683	0.089
0.301208	0.088
0.302734	0.0885
0.30426	0.086
0.305786	0.0915
0.307312	0.086
0.308838	0.0925
0.310364	0.0905
0.31189	0.09
0.313416	0.086
0.314941	0.0905
0.316467	0.0905
0.317993	0.0905
0.319519	0.092
0.321045	0.091
0.322571	0.091
0.324097	0.093
0.325623	0.091
0.327148	0.089
0.328674	0.0905
0.3302	0.095
0.331726	0.0905
0.333252	0.092
0.334778	0.0915
0.336304	0.089
0.33783	0.0885
0.339355	0.089
0.340881	0.0915
0.342407	0.0915
0.343933	0.092
0.345459	0.0915
0.346985	0.0905
0.348511	0.086
0.350037	0.09
0.351563	0.0895
0.353088	0.0915
0.354614	0.0925
0.35614	0.092
0.357666	0.0915
0.359192	0.0935
0.360718	0.0915
0.362244	0.093
0.36377	0.0895
0.365295	0.0935
0.366821	0.0905
0.368347	0.0955
0.369873	0.095
0.371399	0.0935
0.372925	0.096
0.374451	0.0935
0.375977	0.0845
0.377502	0.091
0.379028	0.0955
0.380554	0.091
0.38208	0.09
0.383606	0.0905
0.385132	0.091
0.386658	0.0935
0.388184	0.093
0.389709	0.091
0.391235	0.0905
0.392761	0.0885
0.394287	0.091
0.395813	0.092
0.397339	0.0945
0.398865	0.0895
0.400391	0.092
0.401917	0.0925
0.403442	0.0905
0.404968	0.095
0.406494	0.0935
0.40802	0.092
0.409546	0.0905
0.411072	0.092
0.412598	0.0925
0.414124	0.095
0.415649	0.093
0.417175	0.093
0.418701	0.094
0.420227	0.094
0.421753	0.092
0.423279	0.0955
0.424805	0.0965
0.426331	0.0945
0.427856	0.095
0.429382	0.098
0.430908	0.0975
0.432434	0.0985
0.43396	0.0915
0.435486	0.099
0.437012	0.099
0.438538	0.0965
0.440063	0.0965
0.441589	0.097
0.443115	0.097
0.444641	0.0985
0.446167	0.097
0.447693	0.0955
0.449219	0.0975
0.450745	0.094
0.452271	0.1025
0.453796	0.097
0.455322	0.1
0.456848	0.1005
0.458374	0.1
0.4599	0.096
0.461426	0.1005
0.462952	0.101
0.464478	0.0995
0.466003	0.1
0.467529	0.1025
0.469055	0.098
0.470581	0.0985
0.472107	0.095
0.473633	0.1
0.475159	0.098
0.476685	0.098
0.47821	0.098
0.479736	0.0975
0.481262	0.1015
0.482788	0.0995
0.484314	0.1005
0.48584	0.1005
0.487366	0.0995
0.488892	0.0985
0.490417	0.102
0.491943	0.101
0.493469	0.1025
0.494995	0.098
0.496521	0.101
0.498047	0.101
0.499573	0.102
0.501099	0.102
0.502625	0.106
0.50415	0.102
0.505676	0.1
0.507202	0.108
0.508728	0.0995
0.510254	0.103
0.51178	0.0965
0.513306	0.1055
0.514832	0.107
0.516357	0.103
0.517883	0.1065
0.519409	0.107
0.520935	0.102
0.522461	0.1075
0.523987	0.107
0.525513	0.1075
0.527039	0.1055
0.528564	0.109
0.53009	0.1095
0.531616	0.1095
0.533142	0.1085
0.534668	0.1095
0.536194	0.109
0.53772	0.1125
0.539246	0.1115
0.540771	0.11
0.542297	0.114
0.543823	0.1095
0.545349	0.114
0.546875	0.1125
0.548401	0.114
0.549927	0.113
0.551453	0.1185
0.552979	0.117
0.554504	0.118
0.55603	0.115
0.557556	0.115
0.559082	0.1175
0.560608	0.119
0.562134	0.1175
0.56366	0.121
0.565186	0.1195
0.566711	0.1205
0.568237	0.12
0.569763	0.1205
0.571289	0.122
0.572815	0.125
0.574341	0.13
0.575867	0.126
0.577393	0.1305
0.578918	0.1315
0.580444	0.1315
0.58197	0.134
0.583496	0.1325
0.585022	0.1345
0.586548	0.1355
0.588074	0.1365
0.5896	0.1355
0.591125	0.1385
0.592651	0.1385
0.594177	0.1395
0.595703	0.1405
0.597229	0.1425
0.598755	0.142
0.600281	0.1445
0.601807	0.1435
0.603333	0.1445
0.604858	0.1465
0.606384	0.1495
0.60791	0.1505
0.609436	0.151
0.610962	0.15
0.612488	0.1495
0.614014	0.152
0.61554	0.1525
0.617065	0.151
0.618591	0.154
0.620117	0.1525
0.621643	0.154
0.623169	0.153
0.624695	0.154
0.626221	0.155
0.627747	0.155
0.629272	0.1555
0.630798	0.1545
0.632324	0.1605
0.63385	0.1595
0.635376	0.1575
0.636902	0.1585
0.638428	0.1585
0.639954	0.16
0.641479	0.1605
0.643005	0.1585
0.644531	0.1595
0.646057	0.1605
0.647583	0.165
0.649109	0.1665
0.650635	0.164
0.652161	0.1605
0.653687	0.1655
0.655212	0.166
0.656738	0.1635
0.658264	0.161
0.65979	0.169
0.661316	0.1655
0.662842	0.1645
0.664368	0.1645
0.665894	0.169
0.667419	0.167
0.668945	0.168
0.670471	0.1685
0.671997	0.17
0.673523	0.1685
0.675049	0.1685
0.676575	0.1675
0.678101	0.169
0.679626	0.1685
0.681152	0.1705
0.682678	0.1675
0.684204	0.1705
0.68573	0.1715
0.687256	0.1705
0.688782	0.1715
0.690308	0.1725
0.691833	0.173
0.693359	0.1745
0.694885	0.176
0.696411	0.1725
0.697937	0.177
0.699463	0.172
0.700989	0.1725
0.702515	0.1785
0.704041	0.179
0.705566	0.1795
0.707092	0.176
0.708618	0.18
0.710144	0.1785
0.71167	0.178
0.713196	0.1815
0.714722	0.183
0.716248	0.182
0.717773	0.18
0.719299	0.1825
0.720825	0.183
0.722351	0.184
0.723877	0.189
0.725403	0.1845
0.726929	0.182
0.728455	0.184
0.72998	0.184
0.731506	0.184
0.733032	0.1865
0.734558	0.187
0.736084	0.19
0.73761	0.1875
0.739136	0.1885
0.740662	0.189
0.742188	0.1895
0.743713	0.188
0.745239	0.1885
0.746765	0.186
0.748291	0.19
0.749817	0.1925
0.751343	0.193
0.752869	0.1875
0.754395	0.1915
0.75592	0.192
0.757446	0.1925
0.758972	0.191
0.760498	0.1925
0.762024	0.1915
0.76355	0.192
0.765076	0.193
0.766602	0.1955
0.768127	0.1925
0.769653	0.191
0.771179	0.195
0.772705	0.1945
0.774231	0.196
0.775757	0.1915
0.777283	0.1945
0.778809	0.1965
0.780334	0.1925
0.78186	0.195
0.783386	0.1935
0.784912	0.194
0.786438	0.1965
0.787964	0.197
0.78949	0.1945
0.791016	0.1945
0.792542	0.196
0.794067	0.1945
0.795593	0.1945
0.797119	0.1965
0.798645	0.1975
0.800171	0.192
0.801697	0.195
0.803223	0.1975
0.804749	0.196
0.806274	0.1955
0.8078	0.2015
0.809326	0.1965
0.810852	0.1975
0.812378	0.1945
0.813904	0.195
0.81543	0.193
0.816956	0.195
0.818481	0.1965
0.820007	0.1945
0.821533	0.199
0.823059	0.1945
0.824585	0.1985
0.826111	0.1925
0.827637	0.1955
0.829163	0.1955
0.830688	0.196
0.832214	0.199
0.83374	0.1945
0.835266	0.198
0.836792	0.1965
0.838318	0.199
0.839844	0.1995
0.84137	0.1965
0.842896	0.197
0.844421	0.1985
0.845947	0.199
0.847473	0.1975
0.848999	0.201
0.850525	0.1995
0.852051	0.199
0.853577	0.202
0.855103	0.202
0.856628	0.2025
0.858154	0.204
0.85968	0.201
0.861206	0.2005
0.862732	0.204
0.864258	0.198
0.865784	0.199
0.86731	0.204
0.868835	0.201
0.870361	0.2045
0.871887	0.2015
0.873413	0.1995
0.874939	0.2025
0.876465	0.202
0.877991	0.205
0.879517	0.2075
0.881042	0.205
0.882568	0.2065
0.884094	0.207
0.88562	0.206
0.887146	0.209
0.888672	0.2075
0.890198	0.204
0.891724	0.2095
0.89325	0.2085
0.894775	0.208
0.896301	0.208
0.897827	0.209
0.899353	0.2025
0.900879	0.2075
0.902405	0.2075
0.903931	0.2075
0.905457	0.2095
0.906982	0.2095
0.908508	0.211
0.910034	0.21
0.91156	0.21
0.913086	0.2105
0.914612	0.209
0.916138	0.211
0.917664	0.2115
0.919189	0.2095
0.920715	0.208
0.922241	0.2085
0.923767	0.216
0.925293	0.214
0.926819	0.2105
0.928345	0.212
0.929871	0.2155
0.931396	0.213
0.932922	0.213
0.934448	0.2125
0.935974	0.214
0.9375	0.2135
0.939026	0.2145
0.940552	0.213
0.942078	0.218
0.943604	0.217
0.945129	0.217
0.946655	0.2155
0.948181	0.2185
0.949707	0.219
0.951233	0.215
0.952759	0.218
0.954285	0.219
0.955811	0.2165
0.957336	0.222
0.958862	0.218
0.960388	0.221
0.961914	0.2225
0.96344	0.2235
0.964966	0.2235
0.966492	0.223
0.968018	0.2235
0.969543	0.22
0.971069	0.2235
0.972595	0.2225
0.974121	0.2205
0.975647	0.2235
0.977173	0.2195
0.978699	0.2265
0.980225	0.226
0.98175	0.2275
0.983276	0.2255
0.984802	0.2305
0.986328	0.2305
0.987854	0.2255
0.98938	0.2295
0.990906	0.2265
0.992432	0.229
0.993958	0.231
0.995483	0.23
0.997009	0.227
0.998535	0.2295
1.00006	0.23
1.00159	0.2345
1.00311	0.2355
1.00464	0.2345
1.00616	0.2335
1.00769	0.234
1.00922	0.236
1.01074	0.238
1.01227	0.2375
1.01379	0.238
1.01532	0.244
1.01685	0.2395
1.01837	0.2405
1.0199	0.242
1.02142	0.2435
1.02295	0.2415
1.02448	0.2445
1.026	0.2425
1.02753	0.2465
1.02905	0.249
1.03058	0.2475
1.0321	0.2485
1.03363	0.249
1.03516	0.25
1.03668	0.2485
1.03821	0.252
1.03973	0.254
1.04126	0.252
1.04279	0.2545
1.04431	0.256
1.04584	0.2545
1.04736	0.2555
1.04889	0.2515
1.05042	0.259
1.05194	0.259
1.05347	0.2595
1.05499	0.263
1.05652	0.2635
1.05804	0.2645
1.05957	0.264
1.0611	0.267
1.06262	0.273
1.06415	0.271
1.06567	0.2715
1.0672	0.275
1.06873	0.2745
1.07025	0.2745
1.07178	0.278
1.0733	0.2775
1.07483	0.279
1.07635	0.2835
1.07788	0.283
1.07941	0.283
1.08093	0.2895
1.08246	0.2885
1.08398	0.291
1.08551	0.2925
1.08704	0.299
1.08856	0.298
1.09009	0.3
1.09161	0.301
1.09314	0.3025
1.09467	0.3075
1.09619	0.305
1.09772	0.31
1.09924	0.3145
1.10077	0.316
1.1023	0.318
1.10382	0.3145
1.10535	0.319
1.10687	0.3225
1.1084	0.3245
1.10992	0.3315
1.11145	0.3305
1.11298	0.3325
1.1145	0.3375
1.11603	0.339
1.11755	0.342
1.11908	0.3445
1.12061	0.35
1.12213	0.349
1.12366	0.3565
1.12518	0.3545
1.12671	0.3595
1.12824	0.3645
1.12976	0.3645
1.13129	0.3725
1.13281	0.3725
1.13434	0.38
1.13586	0.385
1.13739	0.389
1.13892	0.388
1.14044	0.4
1.14197	0.398
1.14349	0.4025
1.14502	0.4075
1.14654	0.414
1.14807	0.412
1.1496	0.421
1.15112	0.423
1.15265	0.4275
1.15417	0.4355
1.1557	0.438
1.15723	0.444
1.15875	0.448
1.16028	0.4535
1.1618	0.455
1.16333	0.4655
1.16486	0.468
1.16638	0.473
1.16791	0.481
1.16943	0.4845
1.17096	0.4895
1.17248	0.494
1.17401	0.4985
1.17554	0.505
1.17706	0.515
1.17859	0.52
1.18012	0.525
1.18164	0.535
1.18317	0.53
1.18469	0.55
1.18622	0.55
1.18774	0.56
1.18927	0.56
1.1908	0.57
1.19232	0.575
1.19385	0.585
1.19537	0.595
1.1969	0.6
1.19843	0.61
1.19995	0.61
1.19843	0.575
1.1969	0.555
1.19537	0.535
1.19385	0.52
1.19232	0.4995
1.1908	0.482
1.18927	0.466
1.18927	0.466

## Sheet: Fig 2e
Sample	Gold
Label	(µg/L)
wash	-2.71408e-05
Blank	0
Calibration Au 20 ppb	17.8096
Calibration Au 40 ppb	38.4978						1 = GNP100
Calibration Au 100 ppb	101.039						2 = GNP.rcyt c
wash	0.333784						3 = GNP.z
wash	0.128904						4 = GNP.rCyt c.Z
wash	0.0772965						dilution factor = 10
wash	0.0536728					av no of cells/ well = 2.1 * 10^5
wash	0.0422695					According to supplier = 25 ug/mL (25000 ug/L) = 2.96*10^11
wash	0.0304941													Final Data Values
				total no. of NPs		average no if Cells		NPs/Cell		*dilution factor NPs/cell			GIN 31 -1	Sample 1	166.888		1 = GNP100
Sample 1	0.296	GIN 31 -1		3504640		2.1*10^5		16.6888		166.888				Sample 2	177.036		2 = GNP.rcyt c
Sample 2	0.314			3717760		2.1*10^5		17.7036		177.036				Sample 3	113.89		3 = GNP.z
Sample 3	0.202			2391680		2.1*10^5		11.389		113.89			GIN 31 -2	Sample 4	383.954		4 = GNP.rCyt c.Z
Sample 4	0.681	GIN 31 -2		8063040		2.1*10^5		38.3954		383.954				Sample 5	423.421
Sample 5	0.751			8891840		2.1*10^5		42.3421		423.421				Sample 6	338.286
Sample 6	0.6			7104000		2.1*10^5		33.8286		338.286			GIN 31 -3	Sample 7	421.166
Sample 7	0.747	GIN 31 -3		8844480		2.1*10^5		42.1166		421.166				Sample 8	244.13
Sample 8	0.433			5126720		2.1*10^5		24.413		244.13				Sample 9	470.781
Sample 9	0.835			9886400		2.1*10^5		47.0781		470.781			GIN 31 -4	Sample 10	363.657
Sample 10	0.645	GIN 31 -4		7636800		2.1*10^5		36.3657		363.657				Sample 11	427.368
Sample 11	0.758			8974720		2.1*10^5		42.7368		427.368				Sample 12	474.164
Sample 12	0.841			9957440		2.1*10^5		47.4164		474.164			GCE 31 -1	Sample 13	376.625
Sample 13	0.668	GCE 31 -1		7909120		2.1*10^5		37.6625		376.625				Sample 14	259.352
Sample 14	0.46			5446400		2.1*10^5		25.9352		259.352				Sample 15	258.225
Sample 15	0.458			5422720		2.1*10^5		25.8225		258.225			GCE 31 -2	Sample 16	575.65
Sample 16	1.021	GCE 31 -2		12088640		2.1*10^5		57.565		575.65				Sample 17	476.983
Sample 17	0.846			10016640		2.1*10^5		47.6983		476.983				Sample 18	622.446
Sample 18	1.104			13071360		2.1*10^5		62.2446		622.446			GCE 31 -3	Sample 19	431.314
Sample 19	0.765	GCE 31 -3		9057600		2.1*10^5		43.1314		431.314				Sample 20	603.276
Sample 20	1.07			12668800		2.1*10^5		60.3276		603.276				Sample 21	629.775
Sample 21	1.117			13225280		2.1*10^5		62.9775		629.775			GCE 31 -4	Sample 22	614.552
Sample 22	1.09	GCE 31 -4		12905600		2.1*10^5		61.4552		614.552				Sample 23	692.358
Sample 23	1.228			14539520		2.1*10^5		69.2358		692.358				Sample 24	725.059
Sample 24	1.286			15226240		2.1*10^5		72.5059		725.059			GIN 28 -1	Sample 25	217.63
Sample 25	0.386	GIN 28 -1		4570240		2.1*10^5		21.763		217.63				Sample 26	146.027
Sample 26	0.259			3066560		2.1*10^5		14.6027		146.027				Sample 27	85.4171
Sample 27	0.1515			1793760		2.1*10^5		8.54171		85.4171			GIN 28 -2	Sample 28	372.678
Sample 28	0.661	GIN 28 -2		7826240		2.1*10^5		37.2678		372.678				Sample 29	385.646
Sample 29	0.684			8.09856e+06		2.1*10^5		38.5646		385.646				Sample 30	493.333
Sample 30	0.875			10360000		2.1*10^5		49.3333		493.333			GIN 28 -3	Sample 31	408.198
Sample 31	0.724	GIN 28 -3		8572160		2.1*10^5		40.8198		408.198				Sample 32	548.587
Sample 32	0.973			11520320		2.1*10^5		54.8587		548.587				Sample 33	297.128
Sample 33	0.527			6239680		2.1*10^5		29.7128		297.128			GIN 28 -4	Sample 34	487.131
Sample 34	0.864	GIN 28 -4		10229760		2.1*10^5		48.7131		487.131				Sample 35	571.139
Sample 35	1.013			11993920		2.1*10^5		57.1139		571.139				Sample 36	441.463
Sample 36	0.783			9270720		2.1*10^5		44.1463		441.463			GCE 28 -1	Sample 37	392.411
Sample 37	0.696	GCE 28 -1		8240640		2.1*10^5		39.2411		392.411				Sample 38	310.095
Sample 38	0.55			6512000		2.1*10^5		31.0095		310.095				Sample 39	231.162
Sample 39	0.41			4854400		2.1*10^5		23.1162		231.162			GCE 28 -2	Sample 40	479.238
Sample 40	0.85	GCE 28 -2		10064000		2.1*10^5		47.9238		479.238				Sample 41	426.24
Sample 41	0.756			8951040		2.1*10^5		42.624		426.24				Sample 42	523.215
Sample 42	0.928			10987520		2.1*10^5		52.3215		523.215			GCE 28 -3	Sample 43	597.074
Sample 43	1.059	GCE 28 -3		12538560		2.1*10^5		59.7074		597.074				Sample 44	416.091
Sample 44	0.738			8737920		2.1*10^5		41.6091		416.091				Sample 45	718.857
Sample 45	1.275			15096000		2.1*10^5		71.8857		718.857			GCE 28 -4	Sample 46	745.92
Sample 46	1.323	GCE 28 -4		15664320		2.1*10^5		74.592		745.92				Sample 47	623.573
Sample 47	1.106			13095040		2.1*10^5		62.3573		623.573				Sample 48	542.272
Sample 48	0.9618			11387712		2.1*10^5		54.2272		542.272			Astro -1	Sample 49	156.175
Sample 49	0.277	Astro -1		3279680		2.1*10^5		15.6175		156.175				Sample 50	91.901
Sample 50	0.163			1929920		2.1*10^5		9.1901		91.901				Sample 51	188.876
Sample 51	0.335			3966400		2.1*10^5		18.8876		188.876			Astro -2	Sample 52	381.699
Sample 52	0.677	Astro -2		8015680		2.1*10^5		38.1699		381.699				Sample 53	430.75
Sample 53	0.764			9045760		2.1*10^5		43.075		430.75				Sample 54	483.185
Sample 54	0.857			10146880		2.1*10^5		48.3185		483.185			Astro-3	Sample 55	382.263
Sample 55	0.678	Astro-3		8027520		2.1*10^5		38.2263		382.263				Sample 56	414.964
Sample 56	0.736			8714240		2.1*10^5		41.4964		414.964				Sample 57	368.731
Sample 57	0.654			7743360		2.1*10^5		36.8731		368.731			Astro -4	Sample 58	666.987
Sample 58	1.183	Astro -4		14006720		2.1*10^5		66.6987		666.987				Sample 59	405.943
Sample 59	0.72			8524800		2.1*10^5		40.5943		405.943				Sample 60	519.269
Sample 60	0.921			10904640		2.1*10^5		51.9269		519.269
wash	2.31221
wash	1.26355
