# Supplementary material for: Wireless electrical–molecular quantum signalling for cancer cell apoptosis
Source: Nat Nanotechnol. 2023 Sep 14;19(1):106–14. doi: 10.1038/s41565-023-01496-y (PMC10796273; doi:10.1038/s41565-023-01496-y)
Supplement: Supplementary file 4 — Source data associated with metabolic activity of GIN 31 and GCE 31 cells (Fig. 3a), GIN 28 and GCE 28 cells (Fig. 3b) and cortical astrocytes (Fig. 3c). [file 41565_2023_1496_MOESM4_ESM.xlsx]

## Sheet: Fig 3a
		Control			Control + EF			GNP.r Cyt C.Zn.P			GNP.rCyt C			GNP.ZnP			GNP + EF
GIN 31 (Av/Repeat)		97.391	100.31	102.32	88.32	85.39	86.392	40.52	44.21	39.42	78.93	70.1	71.45	81.38	88.7	82.18	88.31	81.4	80.4
GCE 31 (Av/Repeat)		101.482	103.282	96.583	88.32	91.322	93.23	43.321	55.31	52.13	74.38	79.43	81.332	80.123	84.38	87.432	79.78	81.42	86.321

## Sheet: Fig 3b
		Control			Control + EF			GNP + EF			GNP.r CytC			GNP.ZnP			GNP.r Cyt C.Zn.P
GIN 28 (Av/Repeat)		99.381	100.313	99.389	90.31	87.23	85.23	78.2	81.4	84.21	81.471	69.47	72.4	80.48	83.4	78.4	57.2323	51.424	48.124
GCE 28 (Av/Repeat)		99.2318	101.31	100.038	90.31	86.372	88.21	85.78	87.21	80.42	81.46	73.7	79.32	82.4342	85.21	80.32	57.2	61.322	53.2

## Sheet: Fig 3c
		Control			Control + EF			GNP + EF			GNP.C (R)			GNP.ZnP			GNP.C.Zn.P (R)
Cortical Astrocytes (Av/Repeat)		103.422	96.863	100.038	88.23	96.213	81.21	91.232	84.223	77.423	84.331	89.7	76.332	92.8749	80.822	78.432	80.239	72.42	86.212
