# Supplementary material for: Wireless electrical–molecular quantum signalling for cancer cell apoptosis
Source: Nat Nanotechnol. 2023 Sep 14;19(1):106–14. doi: 10.1038/s41565-023-01496-y (PMC10796273; doi:10.1038/s41565-023-01496-y)
Supplement: Supplementary file 5 — Source data associated with the differential gene expression shown in Fig. 4. [file 41565_2023_1496_MOESM5_ESM.xlsx]

## Sheet: 01 Astrocytes EF+ vs. EF-
Name	Chromosome	Region	Max group mean	Log₂ fold change	Fold change	P-value	FDR p-value	Bonferroni
MIR6859-1	1	complement(17369..17436)	0	#N/A	#N/A	#N/A	#N/A	#N/A
MIR1302-2HG	1	29554..31109	0	#N/A	#N/A	#N/A	#N/A	#N/A
MIR1302-2	1	30366..30503	0	#N/A	#N/A	#N/A	#N/A	#N/A
FAM138A	1	complement(34554..36081)	0	#N/A	#N/A	#N/A	#N/A	#N/A
OR4F5	1	65419..71585	0	#N/A	#N/A	#N/A	#N/A	#N/A
AL627309.1	1	complement(89295..133723)	0.204922	-2.04479	-4.12614	0.470941	0.974604	1
AL627309.3	1	complement(89551..91105)	0.451593	-0.0370003	-1.02598	0.977946	0.997581	1
AL627309.2	1	complement(139790..140339)	0	#N/A	#N/A	#N/A	#N/A	#N/A
AL627309.5	1	complement(141474..173862)	0.85334	-0.93165	-1.90746	0.433884	0.974604	1
RNU6-1100P	1	complement(157784..157887)	0	#N/A	#N/A	#N/A	#N/A	#N/A
AL627309.4	1	160446..161525	0	#N/A	#N/A	#N/A	#N/A	#N/A
MIR6859-2	1	complement(187891..187958)	0	#N/A	#N/A	#N/A	#N/A	#N/A
AP006222.2	1	266855..268655	0	#N/A	#N/A	#N/A	#N/A	#N/A
AL732372.1	1	358857..366052	0	#N/A	#N/A	#N/A	#N/A	#N/A
OR4F29	1	complement(450703..451697)	0	#N/A	#N/A	#N/A	#N/A	#N/A
U6_1	1	complement(516376..516479)	0	#N/A	#N/A	#N/A	#N/A	#N/A
AC114498.1	1	587629..594768	0	#N/A	#N/A	#N/A	#N/A	#N/A
AC114498.2	1	complement(632325..632413)	0.230381	1.98205	3.95054	0.481145	0.974604	1
OR4F16	1	complement(685679..686673)	0	#N/A	#N/A	#N/A	#N/A	#N/A
RNU6-1199P	1	complement(758233..758336)	0	#N/A	#N/A	#N/A	#N/A	#N/A
AL669831.2	1	760911..761989	0	#N/A	#N/A	#N/A	#N/A	#N/A
LINC01409	1	778747..810065	1.55247	0.421791	1.33959	0.633936	0.997581	1
FAM87B	1	817371..819837	0.228968	-2.04484	-4.12627	0.466002	0.974604	1
LINC01128	1	825138..868202	6.23613	0.0113805	1.00792	0.978509	0.997581	1
LINC00115	1	complement(826206..827522)	0.377039	2.79056	6.91896	0.299856	0.974604	1
FAM41C	1	complement(868071..876903)	4.35328	-0.0386686	-1.02717	0.936071	0.997581	1
AL645608.6	1	904834..915976	0	#N/A	#N/A	#N/A	#N/A	#N/A
AL645608.2	1	911435..914948	0.221212	1.98202	3.95046	0.481152	0.974604	1
AL645608.4	1	914171..914971	0	#N/A	#N/A	#N/A	#N/A	#N/A
LINC02593	1	complement(916865..921016)	0.230381	1.98205	3.95054	0.481145	0.974604	1
SAMD11	1	923928..944581	2.89563	0.74424	1.67509	0.254683	0.974604	1
NOC2L	1	complement(944203..959309)	47.8855	-0.0436138	-1.03069	0.824698	0.997581	1
KLHL17	1	960584..965719	2.9048	1.1405	2.20457	0.102242	0.974604	1
PLEKHN1	1	966482..975865	6.12249	-0.382004	-1.30315	0.367313	0.974604	1
PERM1	1	complement(975204..982093)	0.204922	-2.04479	-4.12614	0.466014	0.974604	1
AL645608.7	1	complement(995966..998051)	0.204922	-2.04479	-4.12614	0.466014	0.974604	1
HES4	1	complement(998962..1000172)	9.7937	-0.243203	-1.18362	0.46098	0.974604	1
ISG15	1	1001138..1014540	101.716	-0.142378	-1.10372	0.421267	0.974604	1
AL645608.1	1	complement(1011997..1013193)	0.228968	-2.04484	-4.12627	0.466002	0.974604	1
AGRN	1	1020120..1056118	7.11335	0.188445	1.13953	0.616526	0.997581	1
AL645608.5	1	1055033..1056116	6.71797	0.101904	1.07319	0.811189	0.997581	1
AL645608.8	1	complement(1062208..1063288)	0.221212	1.98202	3.95046	0.481152	0.974604	1
RNF223	1	complement(1070967..1074306)	0	#N/A	#N/A	#N/A	#N/A	#N/A
C1orf159	1	complement(1081818..1116361)	5.7662	0.0710804	1.0505	0.874389	0.997581	1
AL390719.3	1	1097585..1104598	0.221748	-2.04482	-4.12621	0.466008	0.974604	1
LINC01342	1	1137017..1144056	0	#N/A	#N/A	#N/A	#N/A	#N/A
MIR200B	1	1167104..1167198	0	#N/A	#N/A	#N/A	#N/A	#N/A
MIR200A	1	1167863..1167952	0	#N/A	#N/A	#N/A	#N/A	#N/A
MIR429	1	1169005..1169087	0	#N/A	#N/A	#N/A	#N/A	#N/A
AL390719.2	1	1169357..1170343	0	#N/A	#N/A	#N/A	#N/A	#N/A
TTLL10-AS1	1	complement(1173056..1179555)	0	#N/A	#N/A	#N/A	#N/A	#N/A
TTLL10	1	1173884..1197935	0	-0.0270007	-1.01889	0.993942	0.997581	1
TNFRSF18	1	complement(1203508..1206592)	0	#N/A	#N/A	#N/A	#N/A	#N/A
TNFRSF4	1	complement(1211340..1214153)	0	#N/A	#N/A	#N/A	#N/A	#N/A
SDF4	1	complement(1216908..1232067)	68.0427	-0.145981	-1.10648	0.425815	0.974604	1
B3GALT6	1	1232237..1235041	22.4552	-0.0901802	-1.0645	0.732365	0.997581	1
C1QTNF12	1	complement(1242446..1246722)	0.221748	-2.04482	-4.12621	0.466008	0.974604	1
AL162741.1	1	complement(1249777..1251334)	0	#N/A	#N/A	#N/A	#N/A	#N/A
UBE2J2	1	complement(1253909..1273885)	48.51	-0.390096	-1.31048	0.0274311	0.974604	1
LINC01786	1	1275223..1280420	0	#N/A	#N/A	#N/A	#N/A	#N/A
SCNN1D	1	1280436..1292029	0.679685	-1.36136	-2.56928	0.358059	0.974604	1
ACAP3	1	complement(1292390..1309609)	14.7647	-0.363416	-1.28647	0.232177	0.974604	1
MIR6726	1	complement(1296110..1296170)	0	#N/A	#N/A	#N/A	#N/A	#N/A
PUSL1	1	1308597..1311677	27.2279	-0.0508747	-1.03589	0.814814	0.997581	1
INTS11	1	complement(1311585..1324691)	39.1688	-0.220773	-1.16536	0.32461	0.974604	1
MIR6727	1	complement(1312502..1312566)	0	#N/A	#N/A	#N/A	#N/A	#N/A
AL139287.1	1	complement(1317581..1318689)	0.228968	-2.04484	-4.12627	0.466002	0.974604	1
CPTP	1	1324756..1328896	34.6996	-0.185669	-1.13734	0.41327	0.974604	1
TAS1R3	1	1331280..1335314	0	#N/A	#N/A	#N/A	#N/A	#N/A
DVL1	1	complement(1335276..1349418)	11.2084	-0.538912	-1.45288	0.134326	0.974604	1
MIR6808	1	complement(1339650..1339708)	0	#N/A	#N/A	#N/A	#N/A	#N/A
MXRA8	1	complement(1352689..1361777)	96.4825	-0.00157123	-1.00109	0.992363	0.997581	1
AURKAIP1	1	complement(1373730..1375495)	192.526	-0.104527	-1.07514	0.502388	0.982032	1
CCNL2	1	complement(1385711..1399335)	28.2814	0.134057	1.09737	0.599502	0.997581	1
MRPL20-AS1	1	1399520..1402046	6.16336	-0.0387184	-1.0272	0.92364	0.997581	1
MRPL20	1	complement(1401909..1407293)	118.074	-0.278744	-1.21314	0.0519959	0.974604	1
RN7SL657P	1	complement(1405460..1405752)	0.204922	-2.04479	-4.12614	0.466014	0.974604	1
AL391244.2	1	1409096..1410618	0.457937	-0.848983	-1.80123	0.611619	0.997581	1
ANKRD65	1	complement(1418420..1421769)	0.598251	3.30565	9.88782	0.210756	0.974604	1
AL391244.1	1	1420245..1422691	0	#N/A	#N/A	#N/A	#N/A	#N/A
TMEM88B	1	1426128..1427787	0	#N/A	#N/A	#N/A	#N/A	#N/A
LINC01770	1	complement(1430539..1434573)	0.221748	-2.04482	-4.12621	0.466008	0.974604	1
VWA1	1	1434861..1442882	6.30098	-0.498289	-1.41254	0.267389	0.974604	1
ATAD3C	1	1449689..1470163	1.27762	-0.0381253	-1.02678	0.968014	0.997581	1
ATAD3B	1	1471765..1497848	19.5903	-0.314578	-1.24365	0.249334	0.974604	1
ATAD3A	1	1512162..1534685	38.98	-0.146347	-1.10676	0.459336	0.974604	1
TMEM240	1	complement(1534778..1540624)	2.56962	0.527496	1.44142	0.451106	0.974604	1
SSU72	1	complement(1541673..1574863)	122.212	-0.133417	-1.09689	0.3686	0.974604	1
AL645728.1	1	1574102..1577075	0.85334	-1.74033	-3.34111	0.235065	0.974604	1
FNDC10	1	complement(1598012..1600135)	8.08465	0.0756347	1.05382	0.845516	0.997581	1
AL691432.4	1	1600314..1602703	0	-0.0270007	-1.01889	0.993942	0.997581	1
AL691432.2	1	complement(1613758..1615795)	1.86014	0.122626	1.08872	0.87975	0.997581	1
MIB2	1	1615415..1630610	8.19576	-0.0767346	-1.05463	0.826803	0.997581	1
MMP23B	1	1632163..1635263	1.95731	-1.14574	-2.2126	0.175049	0.974604	1
CDK11B	1	complement(1635227..1659012)	32.8498	-0.231689	-1.17421	0.243523	0.974604	1
FO704657.1	1	1659325..1662602	0.614766	-1.35725	-2.56195	0.393806	0.974604	1
SLC35E2B	1	complement(1659529..1692795)	12.1344	-0.0868478	-1.06205	0.798968	0.997581	1
CDK11A	1	complement(1702379..1724357)	19.7167	0.0564065	1.03987	0.848514	0.997581	1
AL031282.2	1	complement(1702736..1737688)	2.41134	0.527105	1.44103	0.661055	0.997581	1
SLC35E2A	1	complement(1724838..1745999)	10.9565	0.109402	1.07878	0.738883	0.997581	1
NADK	1	complement(1751232..1780457)	33.1575	-0.210163	-1.15682	0.313707	0.974604	1
GNB1	1	complement(1785285..1891117)	193.986	0.167649	1.12323	0.29688	0.974604	1
AL109917.1	1	1891471..1892658	0.42667	-2.85468	-7.23341	0.287209	0.974604	1
CALML6	1	1915108..1917296	0.221748	-2.04482	-4.12621	0.466008	0.974604	1
TMEM52	1	complement(1917590..1919279)	0.228968	-0.0358747	-1.02518	0.983838	0.997581	1
CFAP74	1	complement(1921951..2003837)	0.18852	1.98196	3.9503	0.481166	0.974604	1
AL391845.2	1	complement(2013213..2015639)	0	#N/A	#N/A	#N/A	#N/A	#N/A
GABRD	1	2019329..2030758	0	-0.0270007	-1.01889	0.993942	0.997581	1
AL391845.1	1	complement(2049203..2050070)	0	#N/A	#N/A	#N/A	#N/A	#N/A
PRKCZ	1	2050411..2185395	1.08953	-0.716442	-1.64312	0.496948	0.979234	1
AL590822.2	1	complement(2141084..2145279)	0.228968	-2.04484	-4.12627	0.466002	0.974604	1
PRKCZ-AS1	1	complement(2181794..2184389)	0.672464	-1.36126	-2.56909	0.358088	0.974604	1
FAAP20	1	complement(2184461..2212720)	65.6744	-0.148541	-1.10845	0.384736	0.974604	1
AL590822.1	1	2212523..2220738	0	#N/A	#N/A	#N/A	#N/A	#N/A
SKI	1	2228319..2310213	23.5669	-0.366653	-1.28936	0.146466	0.974604	1
AL590822.3	1	2315040..2323085	0.221212	1.98202	3.95046	0.481152	0.974604	1
MORN1	1	complement(2321253..2391707)	1.86931	0.309718	1.23947	0.699784	0.997581	1
AL589739.1	1	complement(2326201..2326693)	0	#N/A	#N/A	#N/A	#N/A	#N/A
AL513477.2	1	complement(2363061..2363628)	0	-0.0270007	-1.01889	0.993942	0.997581	1
RER1	1	2391775..2405442	175.302	-0.0422853	-1.02974	0.780543	0.997581	1
PEX10	1	complement(2403964..2413797)	16.2842	0.0193985	1.01354	0.939643	0.997581	1
PLCH2	1	2425980..2505532	20.252	0.380235	1.30155	0.139272	0.974604	1
AL139246.1	1	complement(2492300..2493258)	0	#N/A	#N/A	#N/A	#N/A	#N/A
AL139246.4	1	complement(2493437..2494479)	0	#N/A	#N/A	#N/A	#N/A	#N/A
PANK4	1	complement(2508537..2526611)	4.98249	-0.386553	-1.30727	0.430933	0.974604	1
HES5	1	complement(2528745..2530263)	0	#N/A	#N/A	#N/A	#N/A	#N/A
AL139246.5	1	2530064..2547460	0.879664	1.66678	3.17505	0.255357	0.974604	1
TNFRSF14-AS1	1	complement(2549920..2557031)	0.42667	-2.85468	-7.23341	0.287209	0.974604	1
TNFRSF14	1	2555639..2565382	5.13153	-0.119259	-1.08618	0.82208	0.997581	1
AL139246.2	1	2566410..2569888	0	#N/A	#N/A	#N/A	#N/A	#N/A
AL139246.3	1	2581560..2584533	0	#N/A	#N/A	#N/A	#N/A	#N/A
PRXL2B	1	2586491..2591469	25.3794	-0.609341	-1.52556	0.00902011	0.974604	1
MMEL1	1	complement(2590639..2633016)	0.42667	-2.85468	-7.23341	0.287209	0.974604	1
AL831784.1	1	2632568..2636620	0	#N/A	#N/A	#N/A	#N/A	#N/A
TTC34	1	complement(2635976..2801717)	0.451593	2.7907	6.91964	0.299829	0.974604	1
AC242022.2	1	2768091..2784733	0	#N/A	#N/A	#N/A	#N/A	#N/A
AC242022.1	1	2773603..2776473	0	#N/A	#N/A	#N/A	#N/A	#N/A
AL592464.2	1	complement(2811850..2812692)	0	#N/A	#N/A	#N/A	#N/A	#N/A
AL592464.3	1	2814056..2817767	0	#N/A	#N/A	#N/A	#N/A	#N/A
AL592464.1	1	complement(2814432..2814998)	0	#N/A	#N/A	#N/A	#N/A	#N/A
AL589702.1	1	complement(2960658..2968707)	0	#N/A	#N/A	#N/A	#N/A	#N/A
ACTRT2	1	3021467..3022903	0	#N/A	#N/A	#N/A	#N/A	#N/A
PRDM16-DT	1	complement(3059615..3068437)	0	#N/A	#N/A	#N/A	#N/A	#N/A
PRDM16	1	3069168..3438621	0.228968	-2.04484	-4.12627	0.466002	0.974604	1
MIR4251	1	3127975..3128035	0	#N/A	#N/A	#N/A	#N/A	#N/A
AL008733.1	1	complement(3132927..3133709)	0	#N/A	#N/A	#N/A	#N/A	#N/A
AL512383.1	1	3205988..3208664	0	#N/A	#N/A	#N/A	#N/A	#N/A
AL590438.1	1	complement(3306636..3310096)	0	#N/A	#N/A	#N/A	#N/A	#N/A
AL354743.2	1	complement(3313052..3323149)	0	-0.0270007	-1.01889	0.993942	0.997581	1
AL354743.1	1	complement(3367815..3373928)	0	-0.0270007	-1.01889	0.993942	0.997581	1
ARHGEF16	1	3454665..3481113	2.3209	0.096312	1.06904	0.895012	0.997581	1
AL512413.1	1	3487246..3487627	0	#N/A	#N/A	#N/A	#N/A	#N/A
MEGF6	1	complement(3487951..3611508)	5.0488	0.160419	1.11761	0.738795	0.997581	1
MIR551A	1	complement(3560695..3560790)	0	#N/A	#N/A	#N/A	#N/A	#N/A
AL513320.1	1	complement(3623190..3624743)	0.228968	-2.04484	-4.12627	0.466002	0.974604	1
TPRG1L	1	3625015..3630127	27.2486	0.206023	1.1535	0.360618	0.974604	1
WRAP73	1	complement(3630767..3652761)	6.79924	0.0969892	1.06954	0.812137	0.997581	1
TP73	1	3652516..3736201	0.450716	-2.85472	-7.23364	0.2872	0.974604	1
AL136528.1	1	complement(3658938..3668772)	0	#N/A	#N/A	#N/A	#N/A	#N/A
AL136528.2	1	complement(3712200..3714298)	0	#N/A	#N/A	#N/A	#N/A	#N/A
AL136528.3	1	3736943..3737103	0	#N/A	#N/A	#N/A	#N/A	#N/A
CCDC27	1	3746460..3771645	0.221748	-2.04482	-4.12621	0.466008	0.974604	1
SMIM1	1	3772761..3775982	0.901432	-0.931741	-1.90758	0.441582	0.974604	1
LRRC47	1	complement(3778559..3796498)	32.8462	0.149319	1.10905	0.447558	0.974604	1
RN7SL574P	1	3782815..3783111	0	-0.0270007	-1.01889	0.993942	0.997581	1
AL365330.1	1	3785008..3785538	0	#N/A	#N/A	#N/A	#N/A	#N/A
CEP104	1	complement(3812086..3857214)	20.9603	0.130558	1.09472	0.576015	0.997581	1
DFFB	1	3857267..3885429	2.59851	-3.25044	-9.51653	0.0151019	0.974604	1
C1orf174	1	complement(3889125..3900293)	48.4399	-0.207465	-1.15466	0.380554	0.974604	1
LINC01134	1	3900352..3917225	0.409844	-0.0370967	-1.02605	0.978131	0.997581	1
LINC01346	1	3940486..3955262	0	#N/A	#N/A	#N/A	#N/A	#N/A
LINC01345	1	complement(3944547..3949024)	0	#N/A	#N/A	#N/A	#N/A	#N/A
LINC02780	1	3976133..4012704	0	#N/A	#N/A	#N/A	#N/A	#N/A
AL805961.1	1	complement(4012921..4019508)	0	#N/A	#N/A	#N/A	#N/A	#N/A
LINC01777	1	4412027..4424689	0	#N/A	#N/A	#N/A	#N/A	#N/A
AL355602.1	1	complement(4479131..4484375)	0	#N/A	#N/A	#N/A	#N/A	#N/A
Z98747.1	1	complement(4551735..4552145)	0	#N/A	#N/A	#N/A	#N/A	#N/A
LINC01646	1	4571481..4594016	0	#N/A	#N/A	#N/A	#N/A	#N/A
AJAP1	1	4654609..4792534	18.621	0.290311	1.2229	0.278557	0.974604	1
Z98886.1	1	complement(4730211..4734992)	0	#N/A	#N/A	#N/A	#N/A	#N/A
BX005132.1	1	complement(4963954..4973298)	0	#N/A	#N/A	#N/A	#N/A	#N/A
LINC02781	1	4973381..4981568	0	#N/A	#N/A	#N/A	#N/A	#N/A
LINC02782	1	complement(5086459..5090899)	0	#N/A	#N/A	#N/A	#N/A	#N/A
AL139823.1	1	complement(5301928..5307394)	0	#N/A	#N/A	#N/A	#N/A	#N/A
Z98259.3	1	complement(5478736..5493057)	0	#N/A	#N/A	#N/A	#N/A	#N/A
Z98259.2	1	complement(5480787..5482028)	0	#N/A	#N/A	#N/A	#N/A	#N/A
Z98259.1	1	5492978..5494674	0	#N/A	#N/A	#N/A	#N/A	#N/A
AL365255.1	1	complement(5561709..5668295)	0	#N/A	#N/A	#N/A	#N/A	#N/A
Z97988.1	1	5564071..5564143	0	#N/A	#N/A	#N/A	#N/A	#N/A
MIR4689	1	complement(5862672..5862741)	0	#N/A	#N/A	#N/A	#N/A	#N/A
NPHP4	1	complement(5862811..5992473)	1.98613	-1.15127	-2.2211	0.233015	0.974604	1
KCNAB2	1	5990927..6101193	9.07791	-0.47288	-1.38788	0.21986	0.974604	1
CHD5	1	complement(6101787..6180321)	0	#N/A	#N/A	#N/A	#N/A	#N/A
AL031847.2	1	complement(6159430..6197757)	0	#N/A	#N/A	#N/A	#N/A	#N/A
RPL22	1	complement(6185020..6209389)	397.808	-0.0993518	-1.07129	0.555627	0.997581	1
AL031847.1	1	complement(6204840..6205780)	0	-0.0270007	-1.01889	0.993942	0.997581	1
RNF207	1	6205475..6221299	0.42667	-0.0370339	-1.026	0.977927	0.997581	1
ICMT	1	complement(6221193..6235972)	27.8048	-0.0281665	-1.01972	0.898442	0.997581	1
LINC00337	1	6234692..6239444	0.221748	-2.04482	-4.12621	0.466008	0.974604	1
HES3	1	6244179..6245578	0	#N/A	#N/A	#N/A	#N/A	#N/A
GPR153	1	complement(6247353..6261098)	0.442424	0.772876	1.70867	0.629829	0.997581	1
ACOT7	1	complement(6264269..6394391)	34.5481	0.459216	1.37479	0.0331335	0.974604	1
AL031848.2	1	6393555..6394391	0	-0.0270007	-1.01889	0.993942	0.997581	1
HES2	1	complement(6412418..6424670)	0	-0.0270007	-1.01889	0.993942	0.997581	1
ESPN	1	6424776..6461367	0.42667	-2.85468	-7.23341	0.287209	0.974604	1
MIR4252	1	complement(6429834..6429896)	0	#N/A	#N/A	#N/A	#N/A	#N/A
AL031848.1	1	complement(6443034..6447006)	0	#N/A	#N/A	#N/A	#N/A	#N/A
TNFRSF25	1	complement(6460786..6466195)	1.53302	-2.50005	-5.65706	0.0719695	0.974604	1
PLEKHG5	1	complement(6466092..6520061)	2.43487	0.923506	1.89672	0.216509	0.974604	1
NOL9	1	complement(6521347..6554513)	25.1804	0.116081	1.08379	0.59294	0.997581	1
RNU6-731P	1	6540854..6540964	0	#N/A	#N/A	#N/A	#N/A	#N/A
TAS1R1	1	6555307..6579755	0	#N/A	#N/A	#N/A	#N/A	#N/A
ZBTB48	1	6579994..6589280	4.15233	0.465998	1.38127	0.407322	0.974604	1
KLHL21	1	complement(6590724..6614607)	10.3087	0.115419	1.08329	0.73915	0.997581	1
PHF13	1	6613731..6624030	11.0573	0.233576	1.17575	0.470737	0.974604	1
THAP3	1	6624866..6635586	8.90187	-0.265248	-1.20184	0.45422	0.974604	1
DNAJC11	1	complement(6634168..6701924)	18.7004	-0.508282	-1.42236	0.0504036	0.974604	1
LINC01672	1	6724637..6730012	0	#N/A	#N/A	#N/A	#N/A	#N/A
AL591163.1	1	6767954..6770038	0	#N/A	#N/A	#N/A	#N/A	#N/A
CAMTA1-DT	1	complement(6783892..6784843)	0	-0.0270007	-1.01889	0.993942	0.997581	1
CAMTA1	1	6785454..7769706	166.427	-0.100083	-1.07184	0.515569	0.992834	1
AL512330.1	1	complement(7008376..7014279)	0	#N/A	#N/A	#N/A	#N/A	#N/A
RNU1-8P	1	7219360..7219524	0	#N/A	#N/A	#N/A	#N/A	#N/A
CAMTA1-IT1	1	7368942..7370270	0.681975	3.30582	9.889	0.21073	0.974604	1
Z97987.1	1	complement(7382487..7389754)	0	#N/A	#N/A	#N/A	#N/A	#N/A
AL365194.1	1	complement(7441096..7441554)	0	#N/A	#N/A	#N/A	#N/A	#N/A
AL359881.3	1	complement(7693124..7694844)	0	#N/A	#N/A	#N/A	#N/A	#N/A
AL359881.2	1	complement(7698303..7698872)	0	#N/A	#N/A	#N/A	#N/A	#N/A
AL359881.1	1	complement(7700704..7700970)	0	#N/A	#N/A	#N/A	#N/A	#N/A
VAMP3	1	7771296..7781432	47.7341	-0.133445	-1.09691	0.483193	0.974604	1
Z98884.2	1	7776383..7776775	0.221748	-2.04482	-4.12621	0.466008	0.974604	1
PER3	1	7784320..7845177	2.64936	0.2265	1.16999	0.748837	0.997581	1
Z98884.1	1	complement(7810242..7827342)	0	#N/A	#N/A	#N/A	#N/A	#N/A
UTS2	1	complement(7843083..7853512)	0	#N/A	#N/A	#N/A	#N/A	#N/A
TNFRSF9	1	complement(7915894..7943165)	0.228968	-2.04484	-4.12627	0.466002	0.974604	1
PARK7	1	7954291..7985505	224.344	-0.0976456	-1.07003	0.538578	0.997581	1
Y_RNA_1	1	complement(7982881..7982983)	0	#N/A	#N/A	#N/A	#N/A	#N/A
AL034417.4	1	7991134..8005312	0.43389	-2.8547	-7.23352	0.287204	0.974604	1
AL034417.3	1	complement(7998187..7999934)	0	#N/A	#N/A	#N/A	#N/A	#N/A
ERRFI1	1	complement(8004404..8026309)	20.7635	-0.904113	-1.87139	0.00119893	0.974604	1
AL034417.2	1	8026738..8122702	0	-0.0270007	-1.01889	0.993942	0.997581	1
LINC01714	1	8201518..8215210	0	#N/A	#N/A	#N/A	#N/A	#N/A
RNU1-7P	1	complement(8206434..8206597)	0	#N/A	#N/A	#N/A	#N/A	#N/A
AL358876.2	1	complement(8218190..8220529)	0	#N/A	#N/A	#N/A	#N/A	#N/A
RNU6-991P	1	complement(8292157..8292263)	0	#N/A	#N/A	#N/A	#N/A	#N/A
SLC45A1	1	8317826..8344167	2.76978	-0.0402022	-1.02826	0.95149	0.997581	1
Y_RNA_2	1	8328067..8328179	0	#N/A	#N/A	#N/A	#N/A	#N/A
RERE	1	complement(8352397..8848921)	14.5617	-0.0817938	-1.05833	0.774438	0.997581	1
RERE-AS1	1	8424645..8435013	0	-0.0270007	-1.01889	0.993942	0.997581	1
AL096855.1	1	complement(8511795..8511919)	0	#N/A	#N/A	#N/A	#N/A	#N/A
Y_RNA_3	1	complement(8796571..8796673)	0	-0.0270007	-1.01889	0.993942	0.997581	1
AL357552.2	1	complement(8805860..8807051)	0	-0.0270007	-1.01889	0.993942	0.997581	1
ENO1	1	complement(8861000..8879190)	689.682	-0.0343664	-1.02411	0.829675	0.997581	1
MIR6728	1	complement(8866502..8866590)	0	#N/A	#N/A	#N/A	#N/A	#N/A
ENO1-AS1	1	8878835..8879894	0.221212	1.98202	3.95046	0.485116	0.974604	1
RNU6-304P	1	complement(8883427..8883533)	0	#N/A	#N/A	#N/A	#N/A	#N/A
CA6	1	8945867..8975092	0	#N/A	#N/A	#N/A	#N/A	#N/A
RN7SL451P	1	complement(8979576..8979874)	0	#N/A	#N/A	#N/A	#N/A	#N/A
SLC2A7	1	complement(9003300..9026345)	0	#N/A	#N/A	#N/A	#N/A	#N/A
SLC2A5	1	complement(9035106..9088478)	0	-0.0270007	-1.01889	0.993942	0.997581	1
AL158048.1	1	9082696..9082879	0	#N/A	#N/A	#N/A	#N/A	#N/A
GPR157	1	complement(9100305..9129102)	7.87249	-0.163261	-1.11982	0.672463	0.997581	1
MIR34AHG	1	complement(9148011..9198906)	1.6481	0.146224	1.10667	0.860567	0.997581	1
MIR34A	1	complement(9151668..9151777)	0	#N/A	#N/A	#N/A	#N/A	#N/A
LNCTAM34A	1	9182004..9196284	0.903187	0.856926	1.81118	0.495557	0.978678	1
H6PD	1	9234775..9271337	20.8206	0.0977483	1.0701	0.778729	0.997581	1
SPSB1	1	9292894..9369532	8.52833	0.152339	1.11137	0.669945	0.997581	1
BX323043.1	1	complement(9421098..9422862)	0.230381	1.98205	3.95054	0.481145	0.974604	1
LINC02606	1	complement(9425094..9440564)	1.29445	-0.585923	-1.501	0.536394	0.997581	1
AL928921.1	1	complement(9501092..9503471)	0	#N/A	#N/A	#N/A	#N/A	#N/A
SLC25A33	1	9539465..9585173	14.2016	0.0499502	1.03523	0.87235	0.997581	1
TMEM201	1	9588911..9614877	8.28711	-0.694221	-1.61801	0.0729041	0.974604	1
PIK3CD	1	9651731..9729114	10.196	0.49748	1.41175	0.149311	0.974604	1
PIK3CD-AS1	1	complement(9652610..9654586)	0	#N/A	#N/A	#N/A	#N/A	#N/A
PIK3CD-AS2	1	complement(9672426..9687555)	2.82025	-0.553058	-1.46719	0.375361	0.974604	1
CLSTN1	1	complement(9729026..9824526)	35.7907	0.402684	1.32197	0.0816957	0.974604	1
AL357140.3	1	complement(9826289..9828271)	0	#N/A	#N/A	#N/A	#N/A	#N/A
CTNNBIP1	1	complement(9848276..9910336)	20.9865	0.0807272	1.05755	0.726547	0.997581	1
AL357140.1	1	9848318..9850154	0.451593	2.7907	6.91964	0.299829	0.974604	1
AL357140.4	1	9900614..9908034	0	#N/A	#N/A	#N/A	#N/A	#N/A
LZIC	1	complement(9922113..9943407)	29.6462	-0.0929973	-1.06658	0.646465	0.997581	1
AL357140.2	1	9942923..9949974	1.67303	-0.642481	-1.56101	0.538104	0.997581	1
NMNAT1	1	9943428..9985501	10.0206	0.26569	1.20221	0.419391	0.974604	1
RN7SKP269	1	9947318..9947636	0.204922	-2.04479	-4.12614	0.466014	0.974604	1
MIR5697	1	9967381..9967458	0	#N/A	#N/A	#N/A	#N/A	#N/A
AL603962.1	1	9983141..9984568	0.942598	1.12522	2.18134	0.381857	0.974604	1
RBP7	1	9997206..10016021	0	#N/A	#N/A	#N/A	#N/A	#N/A
UBE4B	1	10032832..10181239	23.9643	0.210582	1.15716	0.444297	0.974604	1
RNU6-828P	1	10163268..10163374	0	#N/A	#N/A	#N/A	#N/A	#N/A
KIF1B	1	10210805..10381603	42.4124	0.28268	1.21645	0.121698	0.974604	1
AL358013.1	1	10227718..10227803	0	#N/A	#N/A	#N/A	#N/A	#N/A
RNU6-37P	1	10298966..10299072	0	#N/A	#N/A	#N/A	#N/A	#N/A
RN7SL731P	1	10306465..10306757	6.80169	0.861146	1.81648	0.0897775	0.974604	1
AL139424.3	1	complement(10381906..10387150)	0.204922	-2.04479	-4.12614	0.466014	0.974604	1
AL139424.2	1	10395416..10397432	0.18852	1.98196	3.9503	0.481166	0.974604	1
PGD	1	10398592..10420511	42.9224	-0.139952	-1.10187	0.497696	0.979496	1
AL139424.1	1	complement(10429881..10430677)	0.230381	1.98205	3.95054	0.481145	0.974604	1
CENPS-CORT	1	10430102..10452153	1.1965	0.15963	1.117	0.877805	0.997581	1
CENPS	1	10430433..10442808	14.8589	0.20694	1.15424	0.484599	0.974604	1
CORT	1	10449719..10451902	0	#N/A	#N/A	#N/A	#N/A	#N/A
DFFA	1	complement(10456522..10472529)	54.1221	0.0691095	1.04907	0.725122	0.997581	1
AL354956.1	1	10458555..10459338	3.26595	0.397992	1.31767	0.502088	0.981972	1
PEX14	1	10472288..10630758	5.35647	0.42826	1.34561	0.365442	0.974604	1
AL139423.2	1	complement(10612222..10616452)	0	#N/A	#N/A	#N/A	#N/A	#N/A
RN7SL614P	1	10616836..10617115	0	#N/A	#N/A	#N/A	#N/A	#N/A
CASZ1	1	complement(10636604..10796650)	0	#N/A	#N/A	#N/A	#N/A	#N/A
AL139423.1	1	10639241..10654333	0	#N/A	#N/A	#N/A	#N/A	#N/A
C1orf127	1	complement(10946471..10982037)	0	#N/A	#N/A	#N/A	#N/A	#N/A
TARDBP	1	11012344..11026420	45.1266	-0.0952985	-1.06829	0.584499	0.997581	1
AL109811.3	1	11012662..11030528	2.15501	-5.0041	-32.0912	0.0502641	0.974604	1
MASP2	1	complement(11026523..11047239)	0	#N/A	#N/A	#N/A	#N/A	#N/A
AL109811.2	1	11029659..11030528	0.409844	-0.0370403	-1.02601	0.978736	0.997581	1
SRM	1	complement(11054584..11060020)	205.731	-0.103355	-1.07427	0.502908	0.982117	1
EXOSC10	1	complement(11066618..11099869)	17.998	0.216211	1.16168	0.399075	0.974604	1
AL109811.1	1	11068471..11073097	0	#N/A	#N/A	#N/A	#N/A	#N/A
EXOSC10-AS1	1	11099675..11102100	3.96987	-1.17634	-2.26003	0.076243	0.974604	1
MTOR	1	complement(11106535..11262551)	10.7509	-0.287904	-1.22087	0.40651	0.974604	1
MTOR-AS1	1	11143898..11149537	0	#N/A	#N/A	#N/A	#N/A	#N/A
RNU6-537P	1	11152350..11152452	0	#N/A	#N/A	#N/A	#N/A	#N/A
ANGPTL7	1	11189355..11195981	0.228968	-0.0358182	-1.02514	0.983863	0.997581	1
RNU6-291P	1	11226254..11226360	0	#N/A	#N/A	#N/A	#N/A	#N/A
UBIAD1	1	11273206..11296049	18.2226	-0.18481	-1.13667	0.483358	0.974604	1
AL031291.1	1	complement(11311734..11319093)	0	#N/A	#N/A	#N/A	#N/A	#N/A
DISP3	1	11479155..11537551	0	#N/A	#N/A	#N/A	#N/A	#N/A
AL590989.1	1	complement(11500803..11502016)	0	#N/A	#N/A	#N/A	#N/A	#N/A
LINC01647	1	11609468..11613358	0	#N/A	#N/A	#N/A	#N/A	#N/A
AL031731.1	1	11623558..11643416	0	#N/A	#N/A	#N/A	#N/A	#N/A
FBXO2	1	complement(11637018..11655785)	1.91117	1.9637	3.90061	0.0948607	0.974604	1
FBXO44	1	11654375..11663327	8.73544	-0.00331866	-1.0023	0.992192	0.997581	1
FBXO6	1	11664200..11674354	5.21622	-0.237018	-1.17855	0.647301	0.997581	1
MAD2L2	1	complement(11674480..11691650)	40.5031	0.118396	1.08553	0.531714	0.997581	1
DRAXIN	1	11691710..11725857	1.41771	0.173345	1.12767	0.831747	0.997581	1
AGTRAP	1	11736084..11754802	24.6686	0.118498	1.0856	0.587934	0.997581	1
C1orf167	1	11761787..11789585	0.204922	-0.0358293	-1.02515	0.983858	0.997581	1
AL953897.1	1	complement(11777077..11779619)	0	#N/A	#N/A	#N/A	#N/A	#N/A
MTHFR	1	complement(11785723..11806920)	6.06595	-0.0289112	-1.02024	0.950766	0.997581	1
CLCN6	1	11806096..11848079	3.24915	0.0477131	1.03363	0.936231	0.997581	1
AL021155.3	1	11843812..11843984	0.230381	1.98205	3.95054	0.481145	0.974604	1
AL021155.4	1	11845549..11845697	0	#N/A	#N/A	#N/A	#N/A	#N/A
NPPA	1	complement(11845709..11848345)	0	#N/A	#N/A	#N/A	#N/A	#N/A
AL021155.2	1	11847442..11847549	0	#N/A	#N/A	#N/A	#N/A	#N/A
NPPB	1	complement(11857464..11858945)	0	#N/A	#N/A	#N/A	#N/A	#N/A
AL021155.5	1	11907940..11914298	0.443496	-2.8547	-7.23352	0.287204	0.974604	1
RNU5E-1	1	11908152..11908271	0	#N/A	#N/A	#N/A	#N/A	#N/A
RNU5E-4P	1	complement(11909808..11909927)	0	#N/A	#N/A	#N/A	#N/A	#N/A
KIAA2013	1	complement(11919591..11926428)	23.7598	-0.362723	-1.28585	0.114649	0.974604	1
PLOD1	1	11934205..11975538	65.5796	0.114426	1.08254	0.531845	0.997581	1
AL096840.2	1	complement(11979533..11980127)	0	#N/A	#N/A	#N/A	#N/A	#N/A
MFN2	1	11980181..12013514	23.779	-0.191549	-1.14199	0.392565	0.974604	1
MIIP	1	12019466..12032045	9.99617	-0.134425	-1.09766	0.705457	0.997581	1
Y_RNA_4	1	complement(12024012..12024124)	0	#N/A	#N/A	#N/A	#N/A	#N/A
MIR6729	1	12029158..12029222	0	#N/A	#N/A	#N/A	#N/A	#N/A
RN7SL649P	1	complement(12036740..12037014)	0	#N/A	#N/A	#N/A	#N/A	#N/A
TNFRSF8	1	12063303..12144207	0	#N/A	#N/A	#N/A	#N/A	#N/A
RNU6-777P	1	complement(12077881..12077984)	0	#N/A	#N/A	#N/A	#N/A	#N/A
AL357835.1	1	complement(12088441..12092264)	0	#N/A	#N/A	#N/A	#N/A	#N/A
MIR7846	1	12166943..12167038	0	#N/A	#N/A	#N/A	#N/A	#N/A
TNFRSF1B	1	12166991..12209228	93.5696	0.195626	1.14522	0.218128	0.974604	1
MIR4632	1	12191713..12191773	0	#N/A	#N/A	#N/A	#N/A	#N/A
SNORA70_1	1	complement(12221148..12221271)	0	#N/A	#N/A	#N/A	#N/A	#N/A
VPS13D	1	12230030..12512047	8.58209	0.611613	1.52797	0.13209	0.974604	1
SNORA59A	1	12507246..12507397	0	#N/A	#N/A	#N/A	#N/A	#N/A
LINC02766	1	12527724..12528420	0	#N/A	#N/A	#N/A	#N/A	#N/A
DHRS3	1	complement(12567910..12618210)	3.34722	0.622247	1.53927	0.285187	0.974604	1
RNU6ATAC18P	1	complement(12569972..12570072)	0	#N/A	#N/A	#N/A	#N/A	#N/A
MIR6730	1	complement(12578957..12579023)	0	#N/A	#N/A	#N/A	#N/A	#N/A
AC254633.1	1	complement(12618900..12619244)	0.607421	3.30568	9.88803	0.210751	0.974604	1
AADACL4	1	12644547..12667086	0.228968	-2.04484	-4.12627	0.466002	0.974604	1
AADACL3	1	12716110..12728760	0	#N/A	#N/A	#N/A	#N/A	#N/A
C1orf158	1	12746200..12763699	0	#N/A	#N/A	#N/A	#N/A	#N/A
PRAMEF12	1	12774841..12777906	0	#N/A	#N/A	#N/A	#N/A	#N/A
PRAMEF1	1	12791397..12796628	0	#N/A	#N/A	#N/A	#N/A	#N/A
LINC01784	1	complement(12822686..12823159)	0	#N/A	#N/A	#N/A	#N/A	#N/A
PRAMEF11	1	complement(12824605..12831410)	0	#N/A	#N/A	#N/A	#N/A	#N/A
HNRNPCL1	1	complement(12847408..12848725)	0.204922	-2.04479	-4.12614	0.466014	0.974604	1
PRAMEF2	1	12857086..12861909	0	#N/A	#N/A	#N/A	#N/A	#N/A
PRAMEF4	1	complement(12879212..12886201)	0	#N/A	#N/A	#N/A	#N/A	#N/A
PRAMEF10	1	complement(12892896..12898270)	0	#N/A	#N/A	#N/A	#N/A	#N/A
PRAMEF7	1	12916610..12920482	0	#N/A	#N/A	#N/A	#N/A	#N/A
RNU6-1072P	1	12922554..12922660	0	#N/A	#N/A	#N/A	#N/A	#N/A
PRAMEF6	1	complement(12938472..12947580)	0	#N/A	#N/A	#N/A	#N/A	#N/A
PRAMEF27	1	complement(13049476..13056491)	0	#N/A	#N/A	#N/A	#N/A	#N/A
HNRNPCL3	1	13060869..13062229	0	#N/A	#N/A	#N/A	#N/A	#N/A
PRAMEF25	1	13068677..13077884	0	#N/A	#N/A	#N/A	#N/A	#N/A
HNRNPCL2	1	complement(13115488..13116854)	0	#N/A	#N/A	#N/A	#N/A	#N/A
AC245056.1	1	complement(13146981..13147460)	0	#N/A	#N/A	#N/A	#N/A	#N/A
PRAMEF26	1	complement(13148905..13155961)	0	#N/A	#N/A	#N/A	#N/A	#N/A
HNRNPCL4	1	complement(13164586..13165467)	0	#N/A	#N/A	#N/A	#N/A	#N/A
PRAMEF9	1	13172455..13179464	0	#N/A	#N/A	#N/A	#N/A	#N/A
PRAMEF13	1	complement(13196188..13201409)	0	#N/A	#N/A	#N/A	#N/A	#N/A
PRAMEF18	1	complement(13222705..13226106)	0	#N/A	#N/A	#N/A	#N/A	#N/A
PRAMEF5	1	13254212..13263314	0	#N/A	#N/A	#N/A	#N/A	#N/A
RNU6-771P	1	complement(13279125..13279231)	0	#N/A	#N/A	#N/A	#N/A	#N/A
PRAMEF8	1	complement(13281035..13285174)	0	-0.0270007	-1.01889	0.993942	0.997581	1
PRAMEF33	1	13303539..13308907	0	#N/A	#N/A	#N/A	#N/A	#N/A
PRAMEF15	1	13315581..13322598	0	#N/A	#N/A	#N/A	#N/A	#N/A
AC243961.1	1	13324039..13324518	0	#N/A	#N/A	#N/A	#N/A	#N/A
PRAMEF14	1	complement(13341892..13347134)	0	#N/A	#N/A	#N/A	#N/A	#N/A
PRAMEF19	1	complement(13369067..13371900)	0	#N/A	#N/A	#N/A	#N/A	#N/A
PRAMEF17	1	13389632..13392629	0	#N/A	#N/A	#N/A	#N/A	#N/A
PRAMEF20	1	13410450..13421328	0	#N/A	#N/A	#N/A	#N/A	#N/A
LRRC38	1	complement(13474973..13514003)	0	#N/A	#N/A	#N/A	#N/A	#N/A
AL354712.1	1	13513220..13516270	0	#N/A	#N/A	#N/A	#N/A	#N/A
PDPN	1	13583465..13617957	0.679685	-1.36136	-2.56928	0.358059	0.974604	1
AL359771.1	1	complement(13657311..13659910)	0	#N/A	#N/A	#N/A	#N/A	#N/A
AL359771.2	1	complement(13696070..13696199)	0	#N/A	#N/A	#N/A	#N/A	#N/A
PRDM2	1	13700198..13825079	16.122	0.100162	1.07189	0.716088	0.997581	1
KAZN	1	13892792..15118043	16.1938	0.102539	1.07366	0.694308	0.997581	1
RNU6-1265P	1	complement(14124233..14124335)	0	#N/A	#N/A	#N/A	#N/A	#N/A
AL357873.1	1	complement(14221887..14304445)	0	-0.0270007	-1.01889	0.993942	0.997581	1
KAZN-AS1	1	complement(14338825..14419973)	0	#N/A	#N/A	#N/A	#N/A	#N/A
AL031293.1	1	complement(14774469..14777727)	0	#N/A	#N/A	#N/A	#N/A	#N/A
TMEM51-AS1	1	complement(15111815..15153618)	0.228968	-2.04484	-4.12627	0.466002	0.974604	1
TMEM51	1	15152532..15220478	5.01611	0.390729	1.31106	0.422723	0.974604	1
C1orf195	1	complement(15164344..15171317)	0	#N/A	#N/A	#N/A	#N/A	#N/A
FHAD1	1	15247272..15400283	0.451593	2.7907	6.91964	0.299829	0.974604	1
AL031283.2	1	complement(15326680..15343876)	0	#N/A	#N/A	#N/A	#N/A	#N/A
AL031283.3	1	complement(15334166..15335464)	0	#N/A	#N/A	#N/A	#N/A	#N/A
AL031283.1	1	complement(15402979..15409433)	0.230381	1.98205	3.95054	0.481145	0.974604	1
EFHD2	1	15409888..15430339	62.5078	-0.158531	-1.11615	0.382956	0.974604	1
CTRC	1	15438442..15449242	0	#N/A	#N/A	#N/A	#N/A	#N/A
CELA2A	1	15456728..15472091	0.18852	1.98196	3.9503	0.481166	0.974604	1
CELA2B	1	15465909..15491395	0	#N/A	#N/A	#N/A	#N/A	#N/A
CASP9	1	complement(15490832..15526534)	5.11174	0.0221386	1.01546	0.962838	0.997581	1
DNAJC16	1	15526813..15592379	20.3368	-0.255081	-1.1934	0.29036	0.974604	1
SCARNA21B	1	15542165..15542304	0	#N/A	#N/A	#N/A	#N/A	#N/A
AL121992.3	1	complement(15565611..15565956)	0	#N/A	#N/A	#N/A	#N/A	#N/A
AGMAT	1	complement(15571699..15585051)	1.27106	0.210001	1.15669	0.809717	0.997581	1
AL121992.1	1	complement(15586136..15603626)	0	#N/A	#N/A	#N/A	#N/A	#N/A
RNU7-179P	1	complement(15608078..15608145)	0	#N/A	#N/A	#N/A	#N/A	#N/A
DDI2	1	15617458..15669044	12.4121	0.644575	1.56328	0.0475638	0.974604	1
RSC1A1	1	15659869..15661722	0	#N/A	#N/A	#N/A	#N/A	#N/A
AL121992.2	1	complement(15682873..15683128)	0	#N/A	#N/A	#N/A	#N/A	#N/A
PLEKHM2	1	15684320..15734769	12.8676	0.0353499	1.02481	0.905597	0.997581	1
AL450998.3	1	complement(15720312..15736896)	0	#N/A	#N/A	#N/A	#N/A	#N/A
SLC25A34	1	15736258..15741392	0.230381	1.98205	3.95054	0.481145	0.974604	1
SLC25A34-AS1	1	complement(15740051..15749896)	0.457937	-2.85474	-7.23375	0.287196	0.974604	1
TMEM82	1	15742499..15747982	0	#N/A	#N/A	#N/A	#N/A	#N/A
FBLIM1	1	15756607..15786594	67.5403	-0.104965	-1.07547	0.495839	0.978678	1
UQCRHL	1	complement(15807169..15809348)	4.13153	-0.114888	-1.08289	0.824453	0.997581	1
AL450998.2	1	complement(15834474..15848147)	1.99818	-0.597839	-1.51345	0.477375	0.974604	1
SPEN	1	15847707..15940456	18.4137	-0.0895563	-1.06404	0.720124	0.997581	1
ZBTB17	1	complement(15941869..15976132)	5.82794	0.241457	1.18219	0.588755	0.997581	1
SRARP	1	16004236..16008807	0	#N/A	#N/A	#N/A	#N/A	#N/A
AL355994.3	1	complement(16006160..16006671)	0	#N/A	#N/A	#N/A	#N/A	#N/A
HSPB7	1	complement(16014028..16019594)	0.884607	-0.0378215	-1.02656	0.96949	0.997581	1
CLCNKA	1	16018875..16034050	0	#N/A	#N/A	#N/A	#N/A	#N/A
CLCNKB	1	16043736..16057308	0	-0.0270007	-1.01889	0.993942	0.997581	1
FAM131C	1	complement(16057769..16073651)	1.50898	-0.797488	-1.73807	0.374034	0.974604	1
EPHA2	1	complement(16124337..16156069)	20.9107	-0.49237	-1.40675	0.0465461	0.974604	1
AL451042.2	1	16155211..16157329	0.460763	0.772889	1.70869	0.622507	0.997581	1
AL451042.1	1	16159266..16161883	0.230381	1.98205	3.95054	0.481145	0.974604	1
ARHGEF19-AS1	1	16197854..16198357	0	#N/A	#N/A	#N/A	#N/A	#N/A
ARHGEF19	1	complement(16197854..16212652)	2.81065	-0.272937	-1.20827	0.646928	0.997581	1
AL109627.1	1	complement(16228674..16231335)	4.03837	0.0382466	1.02687	0.937499	0.997581	1
CPLANE2	1	complement(16231692..16237183)	1.29856	0.210156	1.15681	0.824431	0.997581	1
FBXO42	1	complement(16246840..16352480)	6.75983	0.00676725	1.0047	0.985999	0.997581	1
SZRD1	1	16352575..16398145	129.991	0.144676	1.10548	0.378358	0.974604	1
SPATA21	1	complement(16387117..16437424)	3.65216	1.41832	2.67275	0.0683416	0.974604	1
NECAP2	1	16440721..16460078	45.3616	-0.0670864	-1.0476	0.699747	0.997581	1
LINC01772	1	16460948..16468481	1.27106	1.40461	2.64746	0.207024	0.974604	1
RNU1-1	1	complement(16514122..16514285)	0	#N/A	#N/A	#N/A	#N/A	#N/A
AL137802.2	1	16514645..16515754	0.819463	1.66661	3.17469	0.268375	0.974604	1
AL137802.3	1	16515034..16521788	0	#N/A	#N/A	#N/A	#N/A	#N/A
AL137802.1	1	16520694..16521796	0.665243	-3.37082	-10.3447	0.213797	0.974604	1
LINC01783	1	complement(16533886..16536172)	0	#N/A	#N/A	#N/A	#N/A	#N/A
RNU1-6P	1	complement(16534081..16534224)	0	#N/A	#N/A	#N/A	#N/A	#N/A
NBPF1	1	complement(16562319..16613562)	15.1809	0.247045	1.18677	0.36332	0.974604	1
AL137798.1	1	16617391..16617729	0	#N/A	#N/A	#N/A	#N/A	#N/A
AL137798.2	1	16656879..16667524	0	#N/A	#N/A	#N/A	#N/A	#N/A
RNU1-3	1	complement(16666785..16666948)	0.221212	1.98202	3.95046	0.481152	0.974604	1
AL021920.1	1	16701546..16705594	0	#N/A	#N/A	#N/A	#N/A	#N/A
AL021920.3	1	complement(16739938..16750589)	0.221212	1.98202	3.95046	0.481152	0.974604	1
CROCC	1	16740273..16972964	2.21032	-0.533244	-1.44718	0.476525	0.974604	1
RNU1-4	1	16740516..16740679	0	#N/A	#N/A	#N/A	#N/A	#N/A
BX284668.1	1	complement(16851257..16853129)	0	#N/A	#N/A	#N/A	#N/A	#N/A
MIR3675	1	complement(16858949..16859021)	0	#N/A	#N/A	#N/A	#N/A	#N/A
BX284668.2	1	16870945..16883659	0	-0.0270007	-1.01889	0.993942	0.997581	1
RNU1-5P	1	16873708..16873851	0	#N/A	#N/A	#N/A	#N/A	#N/A
BX284668.5	1	complement(16887577..16889706)	9.88066	0.192144	1.14246	0.5543	0.997581	1
RNU1-2	1	16895980..16896143	0	#N/A	#N/A	#N/A	#N/A	#N/A
BX284668.6	1	complement(16904339..16904776)	0.228968	-0.0358747	-1.02518	0.983838	0.997581	1
MFAP2	1	complement(16974502..16980632)	151.824	-0.0638902	-1.04528	0.67617	0.997581	1
AL049569.2	1	16976302..16977792	0	#N/A	#N/A	#N/A	#N/A	#N/A
AL049569.1	1	16978926..17005091	0	#N/A	#N/A	#N/A	#N/A	#N/A
ATP13A2	1	complement(16985958..17011928)	20.0085	0.211261	1.1577	0.381551	0.974604	1
SDHB	1	complement(17018722..17054170)	80.1638	-0.0466016	-1.03283	0.749739	0.997581	1
PADI2	1	complement(17066761..17119451)	0.828633	1.66664	3.17475	0.25846	0.974604	1
LINC02783	1	17189783..17197617	0.230381	-0.0357664	-1.0251	0.983886	0.997581	1
AL590644.1	1	complement(17193232..17201733)	0	#N/A	#N/A	#N/A	#N/A	#N/A
PADI1	1	17205128..17246007	0.228968	-0.0358182	-1.02514	0.984088	0.997581	1
PADI3	1	17249098..17284233	0	#N/A	#N/A	#N/A	#N/A	#N/A
MIR3972	1	17277889..17277975	0	#N/A	#N/A	#N/A	#N/A	#N/A
PADI4	1	17308195..17364004	0	#N/A	#N/A	#N/A	#N/A	#N/A
PADI6	1	17372196..17401699	0	#N/A	#N/A	#N/A	#N/A	#N/A
RCC2-AS1	1	17406760..17407382	0.828633	0.341269	1.26687	0.754102	0.997581	1
RCC2	1	complement(17406760..17439677)	36.1978	-0.175214	-1.12913	0.403272	0.974604	1
ARHGEF10L	1	17539698..17697874	8.43433	-0.00275945	-1.00191	0.993746	0.997581	1
LINC02810	1	17717625..17749978	0	#N/A	#N/A	#N/A	#N/A	#N/A
ACTL8	1	17755333..17827063	0.221748	-2.04482	-4.12621	0.466008	0.974604	1
AL357509.1	1	18015712..18045612	0	#N/A	#N/A	#N/A	#N/A	#N/A
LINC01654	1	18065657..18074412	0	#N/A	#N/A	#N/A	#N/A	#N/A
IGSF21	1	18107798..18378483	0	#N/A	#N/A	#N/A	#N/A	#N/A
AL365209.1	1	18109389..18115861	0	#N/A	#N/A	#N/A	#N/A	#N/A
IGSF21-AS1	1	complement(18166929..18179346)	0	#N/A	#N/A	#N/A	#N/A	#N/A
AL591896.1	1	18385829..18388514	0	#N/A	#N/A	#N/A	#N/A	#N/A
KLHDC7A	1	18480982..18486126	0	#N/A	#N/A	#N/A	#N/A	#N/A
PAX7	1	18630846..18748866	0	#N/A	#N/A	#N/A	#N/A	#N/A
TAS1R2	1	complement(18839599..18859682)	0	#N/A	#N/A	#N/A	#N/A	#N/A
ALDH4A1	1	complement(18871430..18902724)	6.49004	0.16565	1.12167	0.681412	0.997581	1
MIR4695	1	complement(18883202..18883275)	0	#N/A	#N/A	#N/A	#N/A	#N/A
MIR1290	1	complement(18897071..18897148)	0	#N/A	#N/A	#N/A	#N/A	#N/A
IFFO2	1	complement(18904280..18956676)	2.13238	0.108612	1.07819	0.872858	0.997581	1
AL137127.1	1	complement(19072110..19075511)	0.852156	0.350382	1.2749	0.772371	0.997581	1
UBR4	1	complement(19074510..19210266)	22.9185	0.130846	1.09494	0.577938	0.997581	1
EMC1-AS1	1	19210501..19240704	1.5258	-1.69149	-3.22991	0.134244	0.974604	1
EMC1	1	complement(19215660..19251527)	24.2009	-0.105205	-1.07565	0.648125	0.997581	1
MRTO4	1	19251805..19260128	52.8922	-0.18369	-1.13579	0.294275	0.974604	1
AKR7L	1	complement(19265982..19274194)	0	#N/A	#N/A	#N/A	#N/A	#N/A
AKR7A3	1	complement(19282573..19288770)	0	-0.0270007	-1.01889	0.993942	0.997581	1
AKR7A2	1	complement(19303965..19312146)	31.1791	-0.0183179	-1.01278	0.929604	0.997581	1
RNU6-1099P	1	complement(19305076..19305182)	0	#N/A	#N/A	#N/A	#N/A	#N/A
SLC66A1	1	19312326..19329300	12.7564	0.43898	1.35565	0.179869	0.974604	1
CAPZB	1	complement(19338775..19485539)	410.294	-0.0790801	-1.05634	0.606967	0.997581	1
RN7SL277P	1	19424384..19424671	0	#N/A	#N/A	#N/A	#N/A	#N/A
MICOS10	1	19484403..19629821	410.293	-0.108782	-1.07832	0.491254	0.976363	1
RNU4-28P	1	19510593..19510733	0	#N/A	#N/A	#N/A	#N/A	#N/A
AL031727.2	1	complement(19591802..19596832)	0	#N/A	#N/A	#N/A	#N/A	#N/A
NBL1	1	19596979..19658456	124.261	-0.102818	-1.07387	0.526898	0.997581	1
MICOS10-NBL1	1	19597067..19656927	2.8443	-0.99104	-1.98762	0.335103	0.974604	1
HTR6	1	19664875..19680966	0	-0.0270007	-1.01889	0.993942	0.997581	1
TMCO4	1	complement(19682213..19799945)	4.72709	-0.782647	-1.72028	0.172609	0.974604	1
RNF186	1	complement(19814029..19815283)	0	#N/A	#N/A	#N/A	#N/A	#N/A
AL391883.1	1	19814367..19819502	0	#N/A	#N/A	#N/A	#N/A	#N/A
OTUD3	1	19882395..19912945	2.09969	1.21644	2.32373	0.148788	0.974604	1
PLA2G2E	1	complement(19920009..19923617)	0	#N/A	#N/A	#N/A	#N/A	#N/A
RN7SL304P	1	19970969..19971269	0	#N/A	#N/A	#N/A	#N/A	#N/A
PLA2G2A	1	complement(19975431..19980416)	0	#N/A	#N/A	#N/A	#N/A	#N/A
PLA2G5	1	20028179..20091911	0	#N/A	#N/A	#N/A	#N/A	#N/A
PLA2G2D	1	complement(20111939..20119566)	0	#N/A	#N/A	#N/A	#N/A	#N/A
PLA2G2F	1	20139326..20150386	0.221748	-2.04482	-4.12621	0.466008	0.974604	1
Z98257.1	1	20154171..20160568	0	#N/A	#N/A	#N/A	#N/A	#N/A
PLA2G2C	1	complement(20161253..20177424)	0	#N/A	#N/A	#N/A	#N/A	#N/A
UBXN10-AS1	1	complement(20184242..20186486)	0	#N/A	#N/A	#N/A	#N/A	#N/A
UBXN10	1	20186096..20196050	0	#N/A	#N/A	#N/A	#N/A	#N/A
LINC01757	1	20243095..20244664	0	#N/A	#N/A	#N/A	#N/A	#N/A
Z98257.2	1	20272018..20275005	0	#N/A	#N/A	#N/A	#N/A	#N/A
VWA5B1	1	20290919..20354894	0	-0.0270007	-1.01889	0.993942	0.997581	1
AL020998.1	1	complement(20294211..20323187)	0	#N/A	#N/A	#N/A	#N/A	#N/A
LINC01141	1	complement(20360579..20431234)	0	#N/A	#N/A	#N/A	#N/A	#N/A
AL139254.1	1	complement(20412304..20413253)	0	#N/A	#N/A	#N/A	#N/A	#N/A
AL139254.2	1	20476222..20478937	0	#N/A	#N/A	#N/A	#N/A	#N/A
AL139254.3	1	complement(20478779..20480397)	0	#N/A	#N/A	#N/A	#N/A	#N/A
CAMK2N1	1	complement(20482391..20486210)	67.7618	0.103871	1.07465	0.499794	0.980786	1
MUL1	1	complement(20499448..20508151)	17.5449	0.268941	1.20492	0.294764	0.974604	1
FAM43B	1	20552573..20555020	0	#N/A	#N/A	#N/A	#N/A	#N/A
CDA	1	20589086..20618903	0.228968	-0.0358747	-1.02518	0.983838	0.997581	1
PINK1	1	20633458..20651511	18.6983	0.0611882	1.04332	0.802819	0.997581	1
MIR6084	1	20633679..20633788	0	#N/A	#N/A	#N/A	#N/A	#N/A
PINK1-AS	1	complement(20642657..20652193)	2.81303	-0.406256	-1.32524	0.560413	0.997581	1
DDOST	1	complement(20651767..20661544)	101.842	0.0365571	1.02566	0.790355	0.997581	1
KIF17	1	complement(20664014..20718017)	0.648418	-3.37026	-10.3407	0.200327	0.974604	1
SH2D5	1	complement(20719731..20732837)	1.75477	-0.222768	-1.16697	0.76863	0.997581	1
AL663074.1	1	20732880..20733952	0	#N/A	#N/A	#N/A	#N/A	#N/A
HP1BP3	1	complement(20742679..20787323)	119.962	0.000875087	1.00061	0.995098	0.998131	1
EIF4G3	1	complement(20806292..21176888)	243.076	0.113814	1.08208	0.453811	0.974604	1
RNU7-200P	1	20841241..20841302	0	#N/A	#N/A	#N/A	#N/A	#N/A
MIR1256	1	complement(20988314..20988432)	0	#N/A	#N/A	#N/A	#N/A	#N/A
AL031005.2	1	21177054..21178164	0	#N/A	#N/A	#N/A	#N/A	#N/A
ECE1	1	complement(21217247..21345572)	115.861	0.074038	1.05266	0.63978	0.997581	1
AL031005.1	1	21266082..21267251	0	#N/A	#N/A	#N/A	#N/A	#N/A
AL031728.1	1	21293290..21299874	0	#N/A	#N/A	#N/A	#N/A	#N/A
AL592309.2	1	21415898..21417492	0	#N/A	#N/A	#N/A	#N/A	#N/A
NBPF3	1	21440128..21485005	5.03058	-0.101801	-1.07311	0.829219	0.997581	1
ALPL	1	21509397..21578410	7.58338	-0.408704	-1.32749	0.283232	0.974604	1
LINC02596	1	21586472..21591187	0	-0.0270007	-1.01889	0.993942	0.997581	1
RAP1GAP	1	complement(21596215..21669363)	0	#N/A	#N/A	#N/A	#N/A	#N/A
USP48	1	complement(21678298..21783606)	36.5845	0.199122	1.148	0.296962	0.974604	1
LDLRAD2	1	21812265..21825225	0.221748	-2.04482	-4.12621	0.466008	0.974604	1
HSPG2	1	complement(21822244..21937310)	14.619	0.214869	1.1606	0.473327	0.974604	1
CELA3B	1	21977022..21998642	0	#N/A	#N/A	#N/A	#N/A	#N/A
AL590556.3	1	21983606..22030617	0	#N/A	#N/A	#N/A	#N/A	#N/A
RN7SL386P	1	21987481..21987777	0	#N/A	#N/A	#N/A	#N/A	#N/A
RNU6-1022P	1	21987816..21987919	0	#N/A	#N/A	#N/A	#N/A	#N/A
CELA3A	1	22001657..22012542	0	#N/A	#N/A	#N/A	#N/A	#N/A
RN7SL186P	1	22010650..22010946	0	#N/A	#N/A	#N/A	#N/A	#N/A
RNU6-776P	1	22010985..22011088	0	#N/A	#N/A	#N/A	#N/A	#N/A
LINC01635	1	complement(22023990..22026048)	0.451593	2.7907	6.91964	0.299829	0.974604	1
LINC00339	1	22024558..22031223	9.54791	-0.904148	-1.87144	0.0166142	0.974604	1
CDC42	1	22025511..22101360	974.853	0.0852472	1.06087	0.653319	0.997581	1
CDC42-AS1	1	complement(22028317..22052927)	1.1965	1.40449	2.64724	0.232903	0.974604	1
CDC42-IT1	1	22059197..22064199	0.870495	0.856824	1.81105	0.466524	0.974604	1
WNT4	1	complement(22117313..22143969)	0.221748	-2.04482	-4.12621	0.466008	0.974604	1
AL445253.1	1	22142850..22157401	0	-0.0270007	-1.01889	0.993942	0.997581	1
MIR4418	1	22266239..22266300	0	#N/A	#N/A	#N/A	#N/A	#N/A
AL591122.1	1	complement(22364630..22366482)	0	#N/A	#N/A	#N/A	#N/A	#N/A
ZBTB40	1	22428838..22531157	4.17002	-0.0385039	-1.02705	0.938881	0.997581	1
ZBTB40-IT1	1	22517474..22519708	0	#N/A	#N/A	#N/A	#N/A	#N/A
EPHA8	1	22563489..22603595	0	#N/A	#N/A	#N/A	#N/A	#N/A
MIR6127	1	complement(22633258..22633366)	0	#N/A	#N/A	#N/A	#N/A	#N/A
C1QA	1	22636628..22639678	0	#N/A	#N/A	#N/A	#N/A	#N/A
C1QC	1	22643633..22648110	0	#N/A	#N/A	#N/A	#N/A	#N/A
C1QB	1	22652762..22661637	0	#N/A	#N/A	#N/A	#N/A	#N/A
EPHB2	1	22710839..22921500	13.3024	0.612617	1.52903	0.0652621	0.974604	1
MIR4684	1	22719517..22719598	0	#N/A	#N/A	#N/A	#N/A	#N/A
AL512444.1	1	complement(22835713..22836849)	0	#N/A	#N/A	#N/A	#N/A	#N/A
MIR4253	1	complement(22863159..22863226)	0	#N/A	#N/A	#N/A	#N/A	#N/A
LACTBL1	1	complement(22953043..22965338)	0	#N/A	#N/A	#N/A	#N/A	#N/A
TEX46	1	complement(23010834..23015852)	0	#N/A	#N/A	#N/A	#N/A	#N/A
KDM1A	1	23019443..23083689	38.5354	-0.317592	-1.24625	0.0946543	0.974604	1
AL031428.1	1	complement(23020147..23088058)	0	#N/A	#N/A	#N/A	#N/A	#N/A
MIR3115	1	23044305..23044372	0	#N/A	#N/A	#N/A	#N/A	#N/A
AL031428.2	1	complement(23057858..23057934)	0	#N/A	#N/A	#N/A	#N/A	#N/A
LUZP1	1	complement(23084023..23177808)	27.0155	0.368393	1.29091	0.103632	0.974604	1
RNU6-514P	1	23162704..23162810	0	#N/A	#N/A	#N/A	#N/A	#N/A
RNU6-135P	1	23163953..23164053	0	#N/A	#N/A	#N/A	#N/A	#N/A
HTR1D	1	complement(23191895..23194729)	0.43389	-0.0370857	-1.02604	0.977896	0.997581	1
LINC01355	1	complement(23281307..23287488)	1.5258	-0.797538	-1.73813	0.386363	0.974604	1
AL109936.6	1	23297797..23302866	0.221212	1.98202	3.95046	0.481152	0.974604	1
HNRNPR	1	complement(23303771..23344336)	98.8682	0.163568	1.12005	0.30622	0.974604	1
ZNF436	1	complement(23359448..23369836)	2.36954	-0.171686	-1.12637	0.795755	0.997581	1
ZNF436-AS1	1	23368997..23371839	1.7083	0.906103	1.87398	0.304362	0.974604	1
Y_RNA_5	1	23370254..23370346	0	#N/A	#N/A	#N/A	#N/A	#N/A
AL109936.2	1	complement(23378380..23379029)	0	#N/A	#N/A	#N/A	#N/A	#N/A
TCEA3	1	complement(23380909..23424748)	0.457937	-0.845724	-1.79717	0.594884	0.997581	1
ASAP3	1	complement(23428563..23484568)	1.86931	0.309764	1.2395	0.67386	0.997581	1
E2F2	1	complement(23506438..23531233)	1.08953	-0.337641	-1.26369	0.720753	0.997581	1
AL021154.1	1	complement(23549139..23550915)	0	#N/A	#N/A	#N/A	#N/A	#N/A
ID3	1	complement(23557926..23559501)	263.889	0.100484	1.07213	0.531677	0.997581	1
AL450043.1	1	complement(23576436..23593621)	0	-0.0270007	-1.01889	0.993942	0.997581	1
MDS2	1	23581495..23640568	0	#N/A	#N/A	#N/A	#N/A	#N/A
RPL11	1	23691742..23696835	731.337	-0.107858	-1.07763	0.50694	0.985754	1
ELOA-AS1	1	complement(23706901..23778296)	6.74149	0.20356	1.15154	0.62801	0.997581	1
ELOA	1	23743155..23762059	34.6211	0.0416617	1.0293	0.851725	0.997581	1
PITHD1	1	23778418..23788232	21.9281	-0.270375	-1.20612	0.30075	0.974604	1
LYPLA2	1	23791145..23795539	52.343	0.136279	1.09907	0.475782	0.974604	1
GALE	1	complement(23795599..23800781)	19.4402	-0.343788	-1.26908	0.16764	0.974604	1
HMGCL	1	complement(23801885..23838620)	29.4036	0.146961	1.10723	0.510066	0.987963	1
FUCA1	1	complement(23845077..23868294)	10.4932	-0.256761	-1.19479	0.473711	0.974604	1
CNR2	1	complement(23870515..23913362)	0.204922	-2.04479	-4.12614	0.466014	0.974604	1
AL590609.3	1	23907111..23907885	0	#N/A	#N/A	#N/A	#N/A	#N/A
MIR378F	1	23929070..23929147	0	#N/A	#N/A	#N/A	#N/A	#N/A
PNRC2	1	23956839..23963462	26.7149	0.194052	1.14397	0.405966	0.974604	1
SRSF10	1	complement(23964347..23980927)	74.1498	0.0519808	1.03669	0.768829	0.997581	1
AL591178.1	1	24040835..24086799	0	#N/A	#N/A	#N/A	#N/A	#N/A
MYOM3	1	complement(24056035..24112135)	0	#N/A	#N/A	#N/A	#N/A	#N/A
AL591178.2	1	24066774..24083565	0	#N/A	#N/A	#N/A	#N/A	#N/A
IL22RA1	1	complement(24119771..24143140)	0	#N/A	#N/A	#N/A	#N/A	#N/A
IFNLR1	1	complement(24154168..24187959)	0.43389	-2.8547	-7.23352	0.287204	0.974604	1
LINC02800	1	24200240..24211693	0	#N/A	#N/A	#N/A	#N/A	#N/A
AL138902.1	1	complement(24307556..24321901)	0	#N/A	#N/A	#N/A	#N/A	#N/A
GRHL3	1	24319322..24364482	0	#N/A	#N/A	#N/A	#N/A	#N/A
STPG1	1	complement(24356999..24416934)	5.44281	-0.0971686	-1.06967	0.847701	0.997581	1
NIPAL3	1	24415802..24472976	65.5812	-0.0628132	-1.0445	0.684608	0.997581	1
RCAN3AS	1	complement(24496254..24535400)	0	-0.0270007	-1.01889	0.993942	0.997581	1
RCAN3	1	24502351..24541040	14.2029	-0.300091	-1.23122	0.338802	0.974604	1
NCMAP-DT	1	complement(24538802..24556024)	6.80169	0.561498	1.4758	0.190081	0.974604	1
NCMAP	1	24556087..24609328	0	#N/A	#N/A	#N/A	#N/A	#N/A
Y_RNA_6	1	complement(24625411..24625513)	0	#N/A	#N/A	#N/A	#N/A	#N/A
SRRM1	1	24631716..24673281	150.288	0.0674412	1.04786	0.679383	0.997581	1
AL445648.1	1	24704894..24717596	0	#N/A	#N/A	#N/A	#N/A	#N/A
CLIC4	1	24745382..24844321	182.518	0.192487	1.14273	0.248072	0.974604	1
RNU6-1208P	1	complement(24777873..24777979)	0	#N/A	#N/A	#N/A	#N/A	#N/A
RUNX3	1	complement(24899511..24965121)	0.42667	-2.85468	-7.23341	0.289364	0.974604	1
MIR6731	1	complement(24919345..24919416)	0	#N/A	#N/A	#N/A	#N/A	#N/A
AL445471.1	1	24961345..24963097	0.221748	-2.04482	-4.12621	0.466008	0.974604	1
AL445471.2	1	complement(24968423..24970865)	0.221212	1.98202	3.95046	0.481152	0.974604	1
MIR4425	1	25023503..25023586	0	#N/A	#N/A	#N/A	#N/A	#N/A
LINC02793	1	25041136..25047404	0	#N/A	#N/A	#N/A	#N/A	#N/A
AL050344.1	1	complement(25043707..25113120)	0	#N/A	#N/A	#N/A	#N/A	#N/A
AL031432.1	1	25208139..25209437	0.630944	3.30571	9.88821	0.210747	0.974604	1
SYF2	1	complement(25222276..25232502)	36.9885	-0.0638103	-1.04522	0.749961	0.997581	1
AL031432.4	1	25232586..25234775	0.451593	-0.0246832	-1.01726	0.986737	0.997581	1
AL031432.5	1	25239494..25240253	0.204922	-2.04479	-4.12614	0.466014	0.974604	1
RSRP1	1	complement(25242249..25338213)	8.38686	0.596526	1.51207	0.11733	0.974604	1
AL031432.3	1	25247837..25248321	0.648418	-0.552561	-1.46669	0.664309	0.997581	1
RHD	1	25272393..25330445	0.228968	-2.04484	-4.12627	0.466002	0.974604	1
TMEM50A	1	25338317..25362361	164.753	-0.00483931	-1.00336	0.97293	0.997581	1
RHCE	1	complement(25362249..25430192)	0.451593	-0.0369999	-1.02598	0.978005	0.997581	1
MACO1	1	25430858..25500209	34.2169	0.198643	1.14762	0.374902	0.974604	1
LDLRAP1	1	25543580..25568886	27.1704	0.151565	1.11077	0.472214	0.974604	1
AL606491.1	1	25581478..25590356	0.230381	1.98205	3.95054	0.481145	0.974604	1
MAN1C1	1	25617468..25786207	8.33064	-0.00121133	-1.00084	0.997177	0.999153	1
AL031280.1	1	complement(25644544..25659111)	0.451593	2.7907	6.91964	0.299829	0.974604	1
SELENON	1	25800176..25818221	29.6209	0.266529	1.20291	0.203165	0.974604	1
AL020996.2	1	25811470..25823744	0	#N/A	#N/A	#N/A	#N/A	#N/A
AL020996.1	1	complement(25816749..25820797)	1.04984	3.98423	15.826	0.124932	0.974604	1
MTFR1L	1	25818640..25832942	27.1173	-0.0863526	-1.06168	0.713088	0.997581	1
AL020996.3	1	complement(25831913..25832134)	0.686905	-1.38561	-2.61283	0.374509	0.974604	1
AUNIP	1	complement(25831913..25859458)	6.14654	-0.0904642	-1.06471	0.833695	0.997581	1
AL033528.2	1	25859613..25863420	0	-0.0270007	-1.01889	0.993942	0.997581	1
PAQR7	1	complement(25861210..25871253)	34.2798	0.194439	1.14428	0.587896	0.997581	1
Y_RNA_7	1	25877496..25877605	0	#N/A	#N/A	#N/A	#N/A	#N/A
STMN1	1	complement(25884181..25906991)	78.144	-0.227879	-1.17111	0.15898	0.974604	1
MIR3917	1	complement(25906362..25906454)	0	#N/A	#N/A	#N/A	#N/A	#N/A
PAFAH2	1	complement(25959767..25998117)	6.29376	-0.250095	-1.18929	0.565233	0.997581	1
RNU6-110P	1	25964197..25964300	0	#N/A	#N/A	#N/A	#N/A	#N/A
AL592064.1	1	26006006..26006130	0	#N/A	#N/A	#N/A	#N/A	#N/A
AL592064.2	1	26006216..26006299	0	#N/A	#N/A	#N/A	#N/A	#N/A
EXTL1	1	26019884..26036464	1.5433	1.6163	3.06588	0.141726	0.974604	1
SLC30A2	1	complement(26037252..26046118)	0.228968	-0.0358747	-1.02518	0.983838	0.997581	1
AL391650.2	1	26046665..26049099	0	#N/A	#N/A	#N/A	#N/A	#N/A
TRIM63	1	complement(26051304..26068436)	0.228968	-2.04484	-4.12627	0.466002	0.974604	1
PDIK1L	1	26111165..26125555	4.92479	-0.295633	-1.22742	0.598595	0.997581	1
FAM110D	1	26159079..26163962	0	#N/A	#N/A	#N/A	#N/A	#N/A
C1orf232	1	complement(26164161..26168581)	0	#N/A	#N/A	#N/A	#N/A	#N/A
AL391650.1	1	complement(26169516..26171831)	0.649282	0.47807	1.39288	0.699753	0.997581	1
ZNF593	1	26169908..26170873	44.3838	-0.170958	-1.12581	0.334194	0.974604	1
CNKSR1	1	26177484..26189884	0	#N/A	#N/A	#N/A	#N/A	#N/A
CATSPER4	1	26190561..26202968	0	#N/A	#N/A	#N/A	#N/A	#N/A
CEP85	1	26234200..26278808	3.95464	0.497762	1.41202	0.381075	0.974604	1
SH3BGRL3	1	26280086..26281522	1284.71	-0.150714	-1.11012	0.348558	0.974604	1
UBXN11	1	complement(26281328..26318363)	6.76614	-0.345042	-1.27019	0.430722	0.974604	1
CD52	1	26317958..26320523	0	#N/A	#N/A	#N/A	#N/A	#N/A
CRYBG2	1	complement(26321698..26360080)	0.409732	2.79061	6.91923	0.299845	0.974604	1
ZNF683	1	complement(26361634..26374522)	0	#N/A	#N/A	#N/A	#N/A	#N/A
LIN28A	1	26410817..26429728	0	#N/A	#N/A	#N/A	#N/A	#N/A
DHDDS	1	26432282..26471306	34.4496	0.0147495	1.01028	0.938001	0.997581	1
AL513365.2	1	complement(26462756..26468014)	0	#N/A	#N/A	#N/A	#N/A	#N/A
HMGN2	1	26472440..26476642	355.364	-0.0672485	-1.04772	0.676297	0.997581	1
RPS6KA1	1	26529761..26575030	0.819463	0.341126	1.26674	0.757151	0.997581	1
MIR1976	1	26554542..26554593	0	#N/A	#N/A	#N/A	#N/A	#N/A
RN7SL679P	1	complement(26593243..26593546)	0	#N/A	#N/A	#N/A	#N/A	#N/A
Y_RNA_8	1	complement(26593940..26594041)	0	#N/A	#N/A	#N/A	#N/A	#N/A
RNU7-29P	1	complement(26602369..26602432)	0	#N/A	#N/A	#N/A	#N/A	#N/A
AL627082.2	1	complement(26642286..26642389)	0	#N/A	#N/A	#N/A	#N/A	#N/A
AL512408.1	1	complement(26692132..26694131)	0.648418	-3.37026	-10.3407	0.200327	0.974604	1
ARID1A	1	26693236..26782104	20.7925	0.00589232	1.00409	0.981392	0.997581	1
PIGV	1	26787472..26798398	6.72765	-0.464005	-1.37937	0.260998	0.974604	1
RN7SL165P	1	26814822..26815112	0	#N/A	#N/A	#N/A	#N/A	#N/A
ZDHHC18	1	26826688..26857604	7.48765	0.00308624	1.00214	0.993763	0.997581	1
SFN	1	26863149..26864456	0	#N/A	#N/A	#N/A	#N/A	#N/A
GPN2	1	complement(26876132..26890283)	15.3014	-0.236557	-1.17818	0.404914	0.974604	1
AL034380.1	1	26876133..26878245	0.221212	1.98202	3.95046	0.481152	0.974604	1
GPATCH3	1	complement(26890488..26900467)	7.79314	-0.502923	-1.41708	0.219949	0.974604	1
NUDC	1	26900238..26946871	99.6502	0.0591643	1.04186	0.686414	0.997581	1
NR0B2	1	complement(26911489..26913975)	0	#N/A	#N/A	#N/A	#N/A	#N/A
KDF1	1	complement(26949562..26960468)	0	#N/A	#N/A	#N/A	#N/A	#N/A
TRNP1	1	26993692..27000886	192.143	-0.0888224	-1.0635	0.564595	0.997581	1
TENT5B	1	complement(27005020..27012850)	5.08344	-0.958659	-1.9435	0.0898635	0.974604	1
SLC9A1	1	complement(27098809..27166981)	5.82377	-0.396281	-1.31611	0.407611	0.974604	1
AL590640.1	1	complement(27229106..27234352)	0	#N/A	#N/A	#N/A	#N/A	#N/A
WDTC1	1	27234632..27308636	11.7405	0.255268	1.19356	0.447627	0.974604	1
Y_RNA_9	1	complement(27255464..27255567)	0	#N/A	#N/A	#N/A	#N/A	#N/A
TMEM222	1	27322145..27336400	40.7252	-0.473003	-1.388	0.0186296	0.974604	1
RNU6-48P	1	27325219..27325325	0	#N/A	#N/A	#N/A	#N/A	#N/A
SYTL1	1	27342020..27353937	0	#N/A	#N/A	#N/A	#N/A	#N/A
MAP3K6	1	complement(27354067..27366961)	5.96566	0.0131736	1.00917	0.974178	0.997581	1
FCN3	1	complement(27369112..27374824)	0	#N/A	#N/A	#N/A	#N/A	#N/A
CD164L2	1	complement(27379176..27383333)	0	#N/A	#N/A	#N/A	#N/A	#N/A
GPR3	1	27392622..27395814	1.43605	1.61608	3.06541	0.143002	0.974604	1
WASF2	1	complement(27404230..27490167)	93.1553	-0.279666	-1.21391	0.106349	0.974604	1
FO393419.2	1	27457198..27459582	0	#N/A	#N/A	#N/A	#N/A	#N/A
BX293535.1	1	27525805..27530561	0.221748	-2.04482	-4.12621	0.466008	0.974604	1
AHDC1	1	complement(27534035..27604431)	15.9897	0.486973	1.4015	0.0990775	0.974604	1
FGR	1	complement(27612064..27635185)	0	#N/A	#N/A	#N/A	#N/A	#N/A
LINC02574	1	complement(27660328..27662722)	0	#N/A	#N/A	#N/A	#N/A	#N/A
IFI6	1	complement(27666064..27672198)	72.4751	-0.421602	-1.33941	0.196095	0.974604	1
AL445490.1	1	27669468..27703063	0	#N/A	#N/A	#N/A	#N/A	#N/A
RNU6-949P	1	complement(27675603..27675709)	0	#N/A	#N/A	#N/A	#N/A	#N/A
RNU6-424P	1	27693731..27693835	0	#N/A	#N/A	#N/A	#N/A	#N/A
AL020997.5	1	complement(27724822..27725756)	0	#N/A	#N/A	#N/A	#N/A	#N/A
FAM76A	1	27725979..27763122	48.894	0.458504	1.37412	0.0233954	0.974604	1
STX12	1	27773219..27824443	27.0091	-0.185471	-1.13719	0.383348	0.974604	1
AL020997.2	1	27773858..27774041	0	-0.0270007	-1.01889	0.993942	0.997581	1
AL020997.3	1	27819983..27820341	0	-0.0270007	-1.01889	0.993942	0.997581	1
RNU6-1245P	1	27824538..27824643	0	#N/A	#N/A	#N/A	#N/A	#N/A
AL020997.4	1	complement(27827812..27831209)	0.221212	1.98202	3.95046	0.481152	0.974604	1
PPP1R8	1	27830782..27851676	13.4751	0.105225	1.07566	0.715575	0.997581	1
SCARNA1	1	27834401..27834566	0	#N/A	#N/A	#N/A	#N/A	#N/A
THEMIS2	1	27872543..27886685	0.843734	-0.416695	-1.33487	0.725851	0.997581	1
RPA2	1	complement(27891524..27914746)	22.565	0.149567	1.10924	0.511336	0.988946	1
SMPDL3B	1	27935000..27959157	0	#N/A	#N/A	#N/A	#N/A	#N/A
AL512288.1	1	complement(27938875..27960193)	0	#N/A	#N/A	#N/A	#N/A	#N/A
XKR8	1	27959462..27968096	5.08106	-0.167667	-1.12324	0.731	0.997581	1
EYA3	1	complement(27970344..28088637)	18.1484	0.510483	1.42453	0.0537829	0.974604	1
RN7SL559P	1	complement(28031884..28032180)	0.230381	1.98205	3.95054	0.481145	0.974604	1
RNU6-176P	1	complement(28142737..28142841)	0	#N/A	#N/A	#N/A	#N/A	#N/A
PTAFR	1	complement(28147166..28193936)	0.221748	-0.0357957	-1.02512	0.983873	0.997581	1
DNAJC8	1	complement(28199456..28233029)	155.064	-0.230597	-1.17332	0.120798	0.974604	1
ATP5IF1	1	28236109..28246906	236.806	-0.0566277	-1.04003	0.722528	0.997581	1
AL353622.1	1	complement(28239509..28241453)	0.204922	-2.04479	-4.12614	0.466014	0.974604	1
AL353622.2	1	28247144..28247568	0	#N/A	#N/A	#N/A	#N/A	#N/A
SESN2	1	28259518..28282491	9.36887	0.094324	1.06757	0.783608	0.997581	1
MED18	1	28329002..28335965	12.2147	0.117515	1.08486	0.725072	0.997581	1
PHACTR4	1	28369582..28500364	25.2327	-0.0634754	-1.04498	0.797416	0.997581	1
Y_RNA_10	1	complement(28422555..28422655)	0	#N/A	#N/A	#N/A	#N/A	#N/A
RNU6ATAC27P	1	28481362..28481480	0.204922	-2.04479	-4.12614	0.466014	0.974604	1
RCC1	1	28505943..28539300	11.4884	-0.337908	-1.26392	0.278072	0.974604	1
SNHG3	1	28505980..28510892	16.9985	-0.236114	-1.17782	0.361794	0.974604	1
SNORA73A	1	28507366..28507571	0.228968	-2.04484	-4.12627	0.466002	0.974604	1
SNORA73B	1	28508559..28508762	0	#N/A	#N/A	#N/A	#N/A	#N/A
AL513497.1	1	28544460..28546542	0	#N/A	#N/A	#N/A	#N/A	#N/A
TRNAU1AP	1	28553085..28578545	20.1396	-0.111904	-1.08065	0.686315	0.997581	1
SNHG12	1	complement(28578538..28583132)	8.0703	0.336029	1.26228	0.397705	0.974604	1
SNORD99	1	complement(28578749..28578822)	0	#N/A	#N/A	#N/A	#N/A	#N/A
SNORA61	1	complement(28579764..28579893)	0	#N/A	#N/A	#N/A	#N/A	#N/A
SNORA44	1	complement(28580381..28580512)	0	#N/A	#N/A	#N/A	#N/A	#N/A
SNORA16A_1	1	complement(28580920..28581054)	0	#N/A	#N/A	#N/A	#N/A	#N/A
SNORA16A_2	1	complement(28580920..28581056)	0	#N/A	#N/A	#N/A	#N/A	#N/A
TAF12	1	complement(28589323..28643085)	39.2734	-0.278115	-1.21261	0.292496	0.974604	1
RAB42	1	28592200..28595443	0.221748	-0.0358522	-1.02516	0.984314	0.997581	1
LINC01715	1	28643228..28648581	0.86056	-0.037889	-1.02661	0.969953	0.997581	1
AL360012.1	1	28648600..28648730	0	-0.0270007	-1.01889	0.993942	0.997581	1
RNU11	1	28648600..28648733	0	#N/A	#N/A	#N/A	#N/A	#N/A
GMEB1	1	28668732..28719353	14.0359	-0.0168351	-1.01174	0.953831	0.997581	1
AL645729.1	1	28689665..28689794	0	#N/A	#N/A	#N/A	#N/A	#N/A
YTHDF2	1	28736621..28769775	77.8805	-0.102045	-1.07329	0.52494	0.997581	1
OPRD1	1	28812142..28871267	0	#N/A	#N/A	#N/A	#N/A	#N/A
AL009181.1	1	complement(28870483..28877336)	0.18852	1.98196	3.9503	0.481166	0.974604	1
Y_RNA_11	1	complement(28881726..28881835)	0	#N/A	#N/A	#N/A	#N/A	#N/A
EPB41	1	28887091..29120046	5.02097	-1.08062	-2.11494	0.0544925	0.974604	1
Y_RNA_12	1	28985710..28985810	0	#N/A	#N/A	#N/A	#N/A	#N/A
Metazoa_SRP_1	1	29041199..29041480	0	#N/A	#N/A	#N/A	#N/A	#N/A
TMEM200B	1	complement(29119429..29123903)	5.95871	0.514168	1.42817	0.323341	0.974604	1
AL357500.1	1	complement(29144494..29146994)	0	#N/A	#N/A	#N/A	#N/A	#N/A
SRSF4	1	complement(29147743..29181900)	23.8073	0.138902	1.10107	0.5323	0.997581	1
AL357500.2	1	complement(29171285..29171453)	0	#N/A	#N/A	#N/A	#N/A	#N/A
MECR	1	complement(29192657..29230942)	9.52714	0.060139	1.04257	0.85282	0.997581	1
AL590729.1	1	29223933..29224816	0	#N/A	#N/A	#N/A	#N/A	#N/A
PTPRU	1	29236516..29326813	0.221212	-0.0357728	-1.02511	0.983883	0.997581	1
LINC01756	1	complement(29329620..29350114)	0	#N/A	#N/A	#N/A	#N/A	#N/A
AC092265.1	1	complement(29708851..29709547)	0	#N/A	#N/A	#N/A	#N/A	#N/A
AL645944.2	1	29755175..29790597	0	#N/A	#N/A	#N/A	#N/A	#N/A
LINC01648	1	complement(30013952..30037612)	0	#N/A	#N/A	#N/A	#N/A	#N/A
AL137076.1	1	30140263..30141607	0	#N/A	#N/A	#N/A	#N/A	#N/A
AL161638.2	1	complement(30409560..30411638)	0	#N/A	#N/A	#N/A	#N/A	#N/A
AL161638.1	1	30415825..30421108	0	#N/A	#N/A	#N/A	#N/A	#N/A
MATN1	1	complement(30711277..30723585)	0	#N/A	#N/A	#N/A	#N/A	#N/A
MATN1-AS1	1	30718504..30726827	0.442424	2.79067	6.9195	0.299834	0.974604	1
AL137857.1	1	30731693..30733427	0	#N/A	#N/A	#N/A	#N/A	#N/A
LAPTM5	1	complement(30732469..30757774)	0.204922	-2.04479	-4.12614	0.466014	0.974604	1
MIR4420	1	complement(30739156..30739232)	0	#N/A	#N/A	#N/A	#N/A	#N/A
AL137027.1	1	complement(30810378..30815553)	0	#N/A	#N/A	#N/A	#N/A	#N/A
LINC01778	1	30824217..30834864	0.460763	0.772889	1.70869	0.622905	0.997581	1
RN7SKP91	1	30843823..30844110	0	#N/A	#N/A	#N/A	#N/A	#N/A
AL445235.1	1	30858158..30860254	0	#N/A	#N/A	#N/A	#N/A	#N/A
SDC3	1	complement(30869466..30908758)	18.4787	0.00692922	1.00481	0.980242	0.997581	1
RN7SL371P	1	complement(30918469..30918735)	0	#N/A	#N/A	#N/A	#N/A	#N/A
PUM1	1	complement(30931506..31065991)	34.3962	0.139525	1.10154	0.516232	0.993153	1
NKAIN1	1	complement(31179745..31239887)	0	#N/A	#N/A	#N/A	#N/A	#N/A
SNRNP40	1	complement(31259568..31296788)	33.7561	-0.0386677	-1.02716	0.85161	0.997581	1
ZCCHC17	1	31296982..31364953	53.6152	-0.499142	-1.41337	0.00403808	0.974604	1
AL451070.1	1	complement(31333067..31346799)	0.230381	-0.035789	-1.02512	0.983876	0.997581	1
FABP3	1	complement(31365253..31376850)	139.632	-0.346372	-1.27136	0.0289591	0.974604	1
SERINC2	1	31409565..31434680	11.4398	0.217014	1.16233	0.515142	0.99226	1
RNU6-40P	1	complement(31497577..31497683)	0	#N/A	#N/A	#N/A	#N/A	#N/A
Y_RNA_13	1	complement(31503631..31503744)	0	#N/A	#N/A	#N/A	#N/A	#N/A
LINC01226	1	31506226..31583306	0	-0.0270007	-1.01889	0.993942	0.997581	1
AC114488.1	1	complement(31571585..31577898)	0	#N/A	#N/A	#N/A	#N/A	#N/A
TINAGL1	1	31576485..31587686	4.83771	-0.226926	-1.17034	0.723246	0.997581	1
HCRTR1	1	31617686..31632518	0	#N/A	#N/A	#N/A	#N/A	#N/A
PEF1	1	complement(31629866..31644896)	27.2248	0.0289464	1.02027	0.905459	0.997581	1
AC114488.2	1	31644049..31660162	0	#N/A	#N/A	#N/A	#N/A	#N/A
AC114488.3	1	31644694..31649371	0	#N/A	#N/A	#N/A	#N/A	#N/A
COL16A1	1	complement(31652263..31704319)	11.1723	-0.350978	-1.27542	0.317024	0.974604	1
ADGRB2	1	complement(31727117..31764893)	0.640113	0.478087	1.39289	0.709977	0.997581	1
MIR4254	1	complement(31758660..31758735)	0	#N/A	#N/A	#N/A	#N/A	#N/A
AL354919.2	1	31789130..31791322	0	#N/A	#N/A	#N/A	#N/A	#N/A
SPOCD1	1	complement(31790422..31816051)	30.9015	-0.0594145	-1.04204	0.77821	0.997581	1
AL354919.1	1	complement(31842019..31855568)	1.2704	-0.285861	-1.21914	0.760606	0.997581	1
AL136115.2	1	complement(31851913..31921841)	0.204922	-2.04479	-4.12614	0.466014	0.974604	1
PTP4A2	1	complement(31906421..31944856)	594.09	-0.0253441	-1.01772	0.877929	0.997581	1
AL136115.1	1	31933020..31933975	0.228968	-2.04484	-4.12627	0.466002	0.974604	1
AL136115.3	1	complement(31972189..31987034)	0.18852	1.98196	3.9503	0.481166	0.974604	1
KHDRBS1	1	32013868..32060850	99.2181	-0.0532368	-1.03759	0.747029	0.997581	1
AL445248.1	1	complement(32052291..32073474)	0.230381	-0.035789	-1.02512	0.983876	0.997581	1
TMEM39B	1	32072031..32102866	7.00044	-0.422839	-1.34056	0.358901	0.974604	1
MIR5585	1	32086949..32087007	0	#N/A	#N/A	#N/A	#N/A	#N/A
Metazoa_SRP_2	1	complement(32087523..32087813)	0	#N/A	#N/A	#N/A	#N/A	#N/A
KPNA6	1	32108056..32176563	167.084	0.111009	1.07998	0.521956	0.996247	1
AL049795.2	1	32170733..32176568	2.21212	0.102256	1.07345	0.914028	0.997581	1
TXLNA	1	32179675..32198285	51.004	0.228059	1.17126	0.179855	0.974604	1
CCDC28B	1	32200386..32205387	35.6892	-0.0557249	-1.03938	0.780297	0.997581	1
AL049795.1	1	complement(32204769..32206814)	0.221212	-0.0357728	-1.02511	0.983883	0.997581	1
IQCC	1	32205661..32208687	1.28023	0.510066	1.42412	0.600942	0.997581	1
DCDC2B	1	32209094..32216196	0.228968	-2.04484	-4.12627	0.466002	0.974604	1
TMEM234	1	complement(32214472..32222359)	14.6532	0.138141	1.10049	0.611459	0.997581	1
EIF3I	1	32221928..32231604	145.198	-0.103594	-1.07445	0.45451	0.974604	1
FAM167B	1	32247222..32248856	0.908653	-0.931764	-1.90761	0.449359	0.974604	1
LCK	1	32251239..32286165	0	#N/A	#N/A	#N/A	#N/A	#N/A
Metazoa_SRP_3	1	complement(32269338..32269597)	0	#N/A	#N/A	#N/A	#N/A	#N/A
Y_RNA_14	1	complement(32286452..32286561)	0	#N/A	#N/A	#N/A	#N/A	#N/A
HDAC1	1	32292083..32333635	26.6407	-0.0506766	-1.03575	0.822513	0.997581	1
MARCKSL1	1	complement(32333839..32336233)	23.1498	-0.108311	-1.07797	0.663827	0.997581	1
AL109945.1	1	complement(32349194..32350663)	0	#N/A	#N/A	#N/A	#N/A	#N/A
TSSK3	1	32351521..32364312	0	-0.0270007	-1.01889	0.993942	0.997581	1
FAM229A	1	complement(32361270..32364278)	0.598251	0.47791	1.39272	0.701352	0.997581	1
BSDC1	1	complement(32365103..32394731)	19.6042	-0.550321	-1.46441	0.0352536	0.974604	1
RN7SL122P	1	32457835..32458135	0	#N/A	#N/A	#N/A	#N/A	#N/A
AL033529.1	1	32465057..32600792	0.819688	-0.326246	-1.25375	0.811927	0.997581	1
ZBTB8B	1	32465072..32496686	0.221212	1.98202	3.95046	0.481152	0.974604	1
ZBTB8A	1	32539427..32605941	7.92763	0.740867	1.67118	0.0744392	0.974604	1
ZBTB8OS	1	complement(32600172..32650903)	29.0073	-0.0073356	-1.0051	0.97336	0.997581	1
Y_RNA_15	1	32639951..32640052	0	#N/A	#N/A	#N/A	#N/A	#N/A
RBBP4	1	32651142..32686211	87.1954	-0.145659	-1.10624	0.61947	0.997581	1
SYNC	1	complement(32679906..32703596)	83.6455	-0.362687	-1.28582	0.199626	0.974604	1
AC114489.1	1	complement(32717734..32725237)	0	-0.0270007	-1.01889	0.993942	0.997581	1
KIAA1522	1	32741830..32774970	3.45202	0.0470475	1.03315	0.932328	0.997581	1
YARS	1	complement(32775237..32818153)	87.4247	0.0699805	1.0497	0.624755	0.997581	1
S100PBP	1	32816767..32858875	8.94036	-0.224633	-1.16848	0.512521	0.989701	1
FNDC5	1	complement(32862268..32872482)	0.450716	-0.0370521	-1.02602	0.978072	0.997581	1
HPCA	1	32885994..32898441	0	-0.0270007	-1.01889	0.993942	0.997581	1
TMEM54	1	complement(32894594..32901438)	9.93169	0.194482	1.14431	0.60282	0.997581	1
AL031602.2	1	32925454..32951638	0	-0.0270007	-1.01889	0.993942	0.997581	1
RNF19B	1	complement(32936445..32964685)	8.58106	0.0339829	1.02383	0.949697	0.997581	1
AL031602.1	1	32973553..32974463	0	#N/A	#N/A	#N/A	#N/A	#N/A
AL020995.1	1	32987075..33032469	0	#N/A	#N/A	#N/A	#N/A	#N/A
AK2	1	complement(33007940..33080996)	71.5709	-0.0121842	-1.00848	0.935324	0.997581	1
Metazoa_SRP_4	1	complement(33029232..33029576)	0.18852	1.98196	3.9503	0.481166	0.974604	1
AZIN2	1	33081104..33123492	1.97137	-0.0381154	-1.02677	0.95603	0.997581	1
AL662907.1	1	complement(33141871..33143230)	0	#N/A	#N/A	#N/A	#N/A	#N/A
TRIM62	1	complement(33145399..33182059)	6.8094	-0.345314	-1.27043	0.426876	0.974604	1
AL662907.2	1	33162851..33166298	0	#N/A	#N/A	#N/A	#N/A	#N/A
AL662907.3	1	33194788..33200353	0.204922	-2.04479	-4.12614	0.466014	0.974604	1
ZNF362	1	33256492..33300719	22.9106	0.0593163	1.04197	0.79994	0.997581	1
AL513327.3	1	33261212..33261680	0	#N/A	#N/A	#N/A	#N/A	#N/A
A3GALT2	1	complement(33306766..33321098)	0	#N/A	#N/A	#N/A	#N/A	#N/A
AL513327.1	1	33307348..33349245	0.837802	1.66538	3.17197	0.287333	0.974604	1
PHC2	1	complement(33323623..33431052)	40.966	0.0456818	1.03217	0.798947	0.997581	1
MIR3605	1	complement(33332393..33332492)	0	#N/A	#N/A	#N/A	#N/A	#N/A
RN7SKP16	1	complement(33336566..33336864)	0.891827	-0.416643	-1.33482	0.698683	0.997581	1
AL513327.2	1	33350352..33363245	0	#N/A	#N/A	#N/A	#N/A	#N/A
ZSCAN20	1	33472645..33496507	0.903187	-0.0376905	-1.02647	0.969621	0.997581	1
CSMD2	1	complement(33513999..34165842)	0	#N/A	#N/A	#N/A	#N/A	#N/A
HMGB4	1	33860475..33864791	0	#N/A	#N/A	#N/A	#N/A	#N/A
CSMD2-AS1	1	33868953..33893726	0	#N/A	#N/A	#N/A	#N/A	#N/A
C1orf94	1	34166883..34219131	0	#N/A	#N/A	#N/A	#N/A	#N/A
AC099565.1	1	complement(34640157..34685732)	0	#N/A	#N/A	#N/A	#N/A	#N/A
MIR552	1	complement(34669599..34669694)	0	#N/A	#N/A	#N/A	#N/A	#N/A
SMIM12	1	complement(34712737..34859755)	41.0223	0.0231662	1.01619	0.902556	0.997581	1
GJB5	1	34755047..34758512	0	#N/A	#N/A	#N/A	#N/A	#N/A
GJB4	1	34759740..34762327	0	#N/A	#N/A	#N/A	#N/A	#N/A
AL121988.1	1	complement(34761426..34788097)	0	#N/A	#N/A	#N/A	#N/A	#N/A
GJB3	1	34781214..34786369	0	#N/A	#N/A	#N/A	#N/A	#N/A
GJA4	1	34792999..34795747	0	#N/A	#N/A	#N/A	#N/A	#N/A
AL122010.1	1	34850694..34851555	0.230381	1.98205	3.95054	0.481145	0.974604	1
DLGAP3	1	complement(34865436..34929650)	0	-0.0270007	-1.01889	0.993942	0.997581	1
AC114490.3	1	complement(34974356..34985313)	0.843734	-0.037839	-1.02657	0.971059	0.997581	1
AC114490.2	1	complement(34981533..35031741)	14.4766	0.33959	1.2654	0.259003	0.974604	1
TMEM35B	1	complement(34981535..34985353)	42.5155	-0.114937	-1.08293	0.519733	0.994909	1
ZMYM6	1	complement(34986165..35031945)	13.4491	0.152851	1.11176	0.608354	0.997581	1
ZMYM1	1	35032172..35115859	13.2331	0.292524	1.22478	0.313456	0.974604	1
AL590434.1	1	complement(35141515..35146435)	0	#N/A	#N/A	#N/A	#N/A	#N/A
SFPQ	1	complement(35176378..35193145)	116.917	0.135121	1.09818	0.416426	0.974604	1
Y_RNA_16	1	35195969..35196062	0	#N/A	#N/A	#N/A	#N/A	#N/A
ZMYM4	1	35268709..35422058	28.089	-0.0954346	-1.06839	0.664286	0.997581	1
RN7SL503P	1	complement(35292196..35292498)	0	#N/A	#N/A	#N/A	#N/A	#N/A
SNORA62_1	1	35310274..35310425	0	#N/A	#N/A	#N/A	#N/A	#N/A
ZMYM4-AS1	1	complement(35358822..35366077)	0	#N/A	#N/A	#N/A	#N/A	#N/A
Metazoa_SRP_5	1	35399997..35400319	0	#N/A	#N/A	#N/A	#N/A	#N/A
KIAA0319L	1	complement(35433492..35557950)	32.3686	0.284405	1.21791	0.156856	0.974604	1
NCDN	1	35557473..35567274	16.0009	-0.0775841	-1.05525	0.76399	0.997581	1
AC004865.2	1	complement(35569813..35577729)	0	-0.0270007	-1.01889	0.993942	0.997581	1
TFAP2E	1	35573314..35595328	0.18852	1.98196	3.9503	0.481166	0.974604	1
PSMB2	1	complement(35599541..35641526)	173.155	-0.00954489	-1.00664	0.948497	0.997581	1
C1orf216	1	complement(35713877..35718894)	10.7865	0.0180194	1.01257	0.957207	0.997581	1
CLSPN	1	complement(35720218..35769978)	19.5634	-0.154582	-1.1131	0.52747	0.997581	1
AL354864.1	1	35739389..35743576	0	#N/A	#N/A	#N/A	#N/A	#N/A
AGO4	1	35808016..35857890	1.96691	-0.0383025	-1.0269	0.9551	0.997581	1
AGO1	1	35869808..35930532	23.2514	-0.0250641	-1.01752	0.909478	0.997581	1
AL139286.3	1	complement(35908980..35910872)	0.228968	-0.0358182	-1.02514	0.983863	0.997581	1
AL139286.2	1	complement(35929720..35930115)	0.204922	-2.04479	-4.12614	0.466014	0.974604	1
AGO3	1	35930718..36072500	15.2551	0.601462	1.51725	0.118868	0.974604	1
AL138787.2	1	complement(35992109..36013630)	0	-0.0270007	-1.01889	0.993942	0.997581	1
TEKT2	1	36084094..36088275	0	#N/A	#N/A	#N/A	#N/A	#N/A
ADPRHL2	1	36088892..36093932	17.6854	-0.0212055	-1.01481	0.931504	0.997581	1
COL8A2	1	complement(36095239..36125222)	1.65727	4.6283	24.7319	0.0729737	0.974604	1
TRAPPC3	1	complement(36136570..36156053)	71.6411	-0.100048	-1.07181	0.547867	0.997581	1
MAP7D1	1	36155579..36180849	136.386	-0.0771936	-1.05496	0.649922	0.997581	1
RN7SL131P	1	36191915..36192170	0	#N/A	#N/A	#N/A	#N/A	#N/A
THRAP3	1	36224432..36305357	244.343	-0.00261235	-1.00181	0.989528	0.997581	1
SH3D21	1	36306368..36329340	7.96384	-0.207297	-1.15452	0.602097	0.997581	1
EVA1B	1	complement(36322031..36324154)	201.783	-0.102987	-1.07399	0.507442	0.986085	1
AL591845.1	1	36329630..36335406	0.230381	1.98205	3.95054	0.481145	0.974604	1
STK40	1	complement(36339624..36385896)	31.1965	-0.441094	-1.35763	0.0580571	0.974604	1
LSM10	1	complement(36391238..36397908)	48.573	-0.29221	-1.22451	0.0938459	0.974604	1
RNU4-27P	1	complement(36402721..36402859)	0	#N/A	#N/A	#N/A	#N/A	#N/A
OSCP1	1	complement(36415827..36450451)	5.83821	-0.325206	-1.25284	0.491896	0.976482	1
SNORA63C	1	complement(36418450..36418578)	0	#N/A	#N/A	#N/A	#N/A	#N/A
MRPS15	1	complement(36455718..36464384)	67.4138	0.0794595	1.05662	0.639107	0.997581	1
CSF3R	1	complement(36466043..36483278)	0	-0.0270007	-1.01889	0.993942	0.997581	1
AL596257.1	1	36703953..36710582	0	#N/A	#N/A	#N/A	#N/A	#N/A
AC117945.2	1	complement(36768122..36769725)	0	#N/A	#N/A	#N/A	#N/A	#N/A
AC117945.1	1	36769812..36775768	0	#N/A	#N/A	#N/A	#N/A	#N/A
GRIK3	1	complement(36795527..37034515)	0	#N/A	#N/A	#N/A	#N/A	#N/A
AL031430.1	1	37133489..37136146	0	#N/A	#N/A	#N/A	#N/A	#N/A
AL353604.1	1	complement(37154761..37325100)	0	#N/A	#N/A	#N/A	#N/A	#N/A
MIR4255	1	37161563..37161634	0	#N/A	#N/A	#N/A	#N/A	#N/A
RNU6-636P	1	37203610..37203716	0	#N/A	#N/A	#N/A	#N/A	#N/A
LINC01137	1	complement(37350934..37474411)	1.902	-0.0382747	-1.02689	0.959994	0.997581	1
ZC3H12A	1	37474580..37484377	2.11803	1.21643	2.32372	0.149135	0.974604	1
MIR6732	1	37480230..37480289	0	#N/A	#N/A	#N/A	#N/A	#N/A
MEAF6	1	complement(37492575..37514774)	28.5774	0.281979	1.21586	0.219379	0.974604	1
MIR5581	1	complement(37500935..37500994)	0	#N/A	#N/A	#N/A	#N/A	#N/A
SNIP1	1	complement(37534449..37554293)	7.76781	0.309202	1.23902	0.435405	0.974604	1
DNALI1	1	37556919..37566857	2.6182	0.476187	1.39106	0.481723	0.974604	1
GNL2	1	complement(37566816..37595937)	32.7231	-0.000306193	-1.00021	0.998767	0.999507	1
AL513220.1	1	37596126..37607336	0	#N/A	#N/A	#N/A	#N/A	#N/A
RSPO1	1	complement(37611350..37634892)	0	#N/A	#N/A	#N/A	#N/A	#N/A
C1orf109	1	complement(37681570..37692249)	10.7261	0.211233	1.15768	0.528166	0.997581	1
CDCA8	1	37692481..37709719	26.2447	-0.695888	-1.61988	0.00689662	0.974604	1
EPHA10	1	complement(37713880..37765133)	0.228968	-2.04484	-4.12627	0.466002	0.974604	1
Y_RNA_17	1	complement(37737955..37738054)	0	#N/A	#N/A	#N/A	#N/A	#N/A
MANEAL	1	37793802..37801137	1.10635	-0.0380048	-1.02669	0.966112	0.997581	1
AL929472.3	1	complement(37799720..37800879)	0	-0.0270007	-1.01889	0.993942	0.997581	1
YRDC	1	complement(37802945..37808208)	16.9103	0.0335439	1.02352	0.894527	0.997581	1
C1orf122	1	37806979..37809454	216.509	-0.11364	-1.08195	0.485958	0.974604	1
MTF1	1	complement(37809574..37859592)	12.7815	0.246309	1.18617	0.442581	0.974604	1
AL929472.2	1	37860697..37861580	0	-0.0270007	-1.01889	0.993942	0.997581	1
INPP5B	1	complement(37860697..37947057)	7.49284	0.135082	1.09816	0.728533	0.997581	1
SNORA63_1	1	37884237..37884317	0	#N/A	#N/A	#N/A	#N/A	#N/A
RNU6-584P	1	37885023..37885117	0	#N/A	#N/A	#N/A	#N/A	#N/A
Metazoa_SRP_6	1	37953508..37953780	0.18852	1.98196	3.9503	0.481166	0.974604	1
SF3A3	1	complement(37956975..37990075)	39.2837	0.208161	1.15521	0.314108	0.974604	1
RNU6-510P	1	37991462..37991569	0	-0.0270007	-1.01889	0.993942	0.997581	1
FHL3	1	complement(37996770..38005606)	21.752	-0.0388197	-1.02727	0.870275	0.997581	1
UTP11	1	38009258..38024820	56.4769	0.144987	1.10572	0.394286	0.974604	1
POU3F1	1	complement(38043829..38046793)	0.230381	1.98205	3.95054	0.481145	0.974604	1
MIR3659HG	1	38047314..38119025	0	#N/A	#N/A	#N/A	#N/A	#N/A
MIR3659	1	38089231..38089329	0	#N/A	#N/A	#N/A	#N/A	#N/A
LINC02786	1	complement(38129464..38140593)	0	#N/A	#N/A	#N/A	#N/A	#N/A
AL390839.1	1	38149544..38162545	0	#N/A	#N/A	#N/A	#N/A	#N/A
AL390839.2	1	38193619..38210340	0	#N/A	#N/A	#N/A	#N/A	#N/A
LINC01343	1	complement(38209034..38214806)	0	#N/A	#N/A	#N/A	#N/A	#N/A
RNU6-753P	1	38396659..38396765	0	#N/A	#N/A	#N/A	#N/A	#N/A
LINC01685	1	38474825..38516520	0	#N/A	#N/A	#N/A	#N/A	#N/A
AL354702.2	1	complement(38754216..38815979)	0	#N/A	#N/A	#N/A	#N/A	#N/A
RRAGC	1	complement(38838198..38859772)	98.376	0.0111364	1.00775	0.942237	0.997581	1
AL139260.2	1	complement(38839333..38874494)	7.96363	6.77965	109.87	0.0116161	0.974604	1
AL139260.1	1	38859912..38965038	5.27154	-0.52792	-1.44185	0.280895	0.974604	1
MYCBP	1	complement(38862493..38873368)	17.5286	-0.0384097	-1.02698	0.877213	0.997581	1
AL139260.3	1	complement(38864501..38881617)	6.7613	0.0031284	1.00217	0.995814	0.998388	1
GJA9	1	complement(38874069..38881587)	0	#N/A	#N/A	#N/A	#N/A	#N/A
RHBDL2	1	complement(38885807..38941830)	0.451593	0.778452	1.71529	0.646746	0.997581	1
RNU6-605P	1	38926870..38926977	0	#N/A	#N/A	#N/A	#N/A	#N/A
Y_RNA_18	1	complement(38950825..38950925)	0	#N/A	#N/A	#N/A	#N/A	#N/A
AKIRIN1	1	38991276..39006059	66.3978	0.0387042	1.02719	0.839402	0.997581	1
NDUFS5	1	39026318..39034636	344.582	-0.0683272	-1.0485	0.671252	0.997581	1
MACF1	1	39081316..39487177	117.022	0.35107	1.27551	0.0533862	0.974604	1
RNU6-608P	1	complement(39120940..39121043)	0	#N/A	#N/A	#N/A	#N/A	#N/A
AL356055.1	1	39206512..39206957	0	#N/A	#N/A	#N/A	#N/A	#N/A
AL442071.2	1	complement(39226670..39238620)	0	#N/A	#N/A	#N/A	#N/A	#N/A
AL442071.1	1	complement(39249838..39257649)	0	#N/A	#N/A	#N/A	#N/A	#N/A
BMP8A	1	39491636..39529869	0.221748	-2.04482	-4.12621	0.466008	0.974604	1
PABPC4	1	complement(39560816..39576790)	63.875	-0.0326926	-1.02292	0.865154	0.997581	1
PABPC4-AS1	1	39565052..39573860	0	#N/A	#N/A	#N/A	#N/A	#N/A
SNORA55	1	complement(39567374..39567508)	0	#N/A	#N/A	#N/A	#N/A	#N/A
HEYL	1	complement(39623435..39639643)	0	#N/A	#N/A	#N/A	#N/A	#N/A
AL035404.2	1	39633416..39633903	0	#N/A	#N/A	#N/A	#N/A	#N/A
NT5C1A	1	complement(39659121..39672038)	0	#N/A	#N/A	#N/A	#N/A	#N/A
HPCAL4	1	complement(39678648..39691485)	0	#N/A	#N/A	#N/A	#N/A	#N/A
PPIE	1	39692182..39763914	59.0386	-0.161246	-1.11825	0.360145	0.974604	1
RNU7-121P	1	complement(39723566..39723627)	0	#N/A	#N/A	#N/A	#N/A	#N/A
BMP8B	1	complement(39757182..39788865)	0	#N/A	#N/A	#N/A	#N/A	#N/A
OXCT2	1	complement(39769523..39771348)	0.443496	-0.0370567	-1.02602	0.978953	0.997581	1
BMP8B-AS1	1	39779969..39781418	0	#N/A	#N/A	#N/A	#N/A	#N/A
AL033527.3	1	39788976..39790171	0	#N/A	#N/A	#N/A	#N/A	#N/A
AL033527.4	1	39799422..39809450	0	#N/A	#N/A	#N/A	#N/A	#N/A
LINC02811	1	complement(39801414..39817460)	0	#N/A	#N/A	#N/A	#N/A	#N/A
TRIT1	1	complement(39838110..39883511)	2.37193	0.405583	1.32462	0.543954	0.997581	1
Y_RNA_19	1	complement(39881566..39881678)	0	#N/A	#N/A	#N/A	#N/A	#N/A
MYCL	1	complement(39895426..39902256)	0.230381	1.98205	3.95054	0.481145	0.974604	1
AL033527.2	1	39897745..39899098	0.228968	-0.0358747	-1.02518	0.983838	0.997581	1
Y_RNA_20	1	complement(39944890..39944998)	0	#N/A	#N/A	#N/A	#N/A	#N/A
MFSD2A	1	39955112..39969968	2.16507	0.459273	1.37485	0.577074	0.997581	1
CAP1	1	40040233..40072649	360.82	0.0995179	1.07142	0.537024	0.997581	1
PPT1	1	complement(40071461..40097727)	58.7608	0.042077	1.0296	0.85286	0.997581	1
RLF	1	40161387..40240921	7.25084	0.822447	1.7684	0.088553	0.974604	1
RNU6-1237P	1	40177843..40177949	0	#N/A	#N/A	#N/A	#N/A	#N/A
TMCO2	1	40245947..40251684	0	#N/A	#N/A	#N/A	#N/A	#N/A
AL050341.2	1	complement(40256427..40257967)	0.98446	0.25793	1.19576	0.804943	0.997581	1
ZMPSTE24	1	40258236..40294180	71.6184	-0.246508	-1.18633	0.144094	0.974604	1
COL9A2	1	complement(40300489..40317813)	1.63893	0.605962	1.52199	0.498638	0.980072	1
SMAP2	1	40344850..40423326	24.5747	-0.243145	-1.18357	0.274564	0.974604	1
AL031985.4	1	complement(40436199..40450039)	0	#N/A	#N/A	#N/A	#N/A	#N/A
ZFP69B	1	40450102..40463718	1.5258	-0.497794	-1.41205	0.585248	0.997581	1
AL031985.3	1	40464319..40466767	1.3281	-2.2884	-4.88514	0.111253	0.974604	1
AL603839.4	1	40473055..40474059	0	#N/A	#N/A	#N/A	#N/A	#N/A
ZFP69	1	40477290..40496343	0.86056	-0.416575	-1.33476	0.709178	0.997581	1
AL603839.3	1	complement(40493157..40508661)	0.18852	1.98196	3.9503	0.481166	0.974604	1
EXO5	1	40508741..40516556	5.16575	-0.228583	-1.17168	0.652019	0.997581	1
AL603839.1	1	complement(40514461..40515057)	0.409732	2.79061	6.91923	0.302143	0.974604	1
AL603839.2	1	complement(40515754..40517174)	0.18852	1.98196	3.9503	0.481166	0.974604	1
ZNF684	1	40531573..40548167	3.97232	-0.0385781	-1.0271	0.940123	0.997581	1
AL356379.2	1	complement(40559666..40584335)	0	#N/A	#N/A	#N/A	#N/A	#N/A
RIMS3	1	complement(40620680..40665682)	0.230381	1.98205	3.95054	0.481145	0.974604	1
AL031289.2	1	40659848..40667480	0	-0.0270007	-1.01889	0.993942	0.997581	1
AL031289.1	1	complement(40669089..40687588)	0	#N/A	#N/A	#N/A	#N/A	#N/A
NFYC-AS1	1	complement(40690380..40692066)	0.204922	-0.0358293	-1.02515	0.983858	0.997581	1
NFYC	1	40691648..40771603	20.9203	0.00542193	1.00377	0.981131	0.997581	1
MIR30E	1	40754355..40754446	0	#N/A	#N/A	#N/A	#N/A	#N/A
MIR30C1	1	40757284..40757372	0	#N/A	#N/A	#N/A	#N/A	#N/A
KCNQ4	1	40783787..40840452	0	#N/A	#N/A	#N/A	#N/A	#N/A
RN7SL326P	1	40804846..40805141	0	#N/A	#N/A	#N/A	#N/A	#N/A
CITED4	1	complement(40861054..40862363)	86.0808	-0.413959	-1.33234	0.0152961	0.974604	1
AC119677.1	1	40863914..40876670	0	#N/A	#N/A	#N/A	#N/A	#N/A
AL391730.2	1	40939294..40945524	0.377039	0.77274	1.70851	0.622583	0.997581	1
CTPS1	1	40979688..41012565	37.5997	-0.333107	-1.25972	0.145628	0.974604	1
SLFNL1-AS1	1	41014590..41043890	0.18852	1.98196	3.9503	0.481166	0.974604	1
SLFNL1	1	complement(41015597..41023237)	0	#N/A	#N/A	#N/A	#N/A	#N/A
SCMH1	1	complement(41027200..41242154)	5.91757	-0.330291	-1.25727	0.435474	0.974604	1
AC093151.8	1	41241772..41338644	0	#N/A	#N/A	#N/A	#N/A	#N/A
AC093151.3	1	41242373..41284861	0	#N/A	#N/A	#N/A	#N/A	#N/A
FOXO6	1	41361922..41383590	0	#N/A	#N/A	#N/A	#N/A	#N/A
AC093151.2	1	complement(41375004..41375669)	0	#N/A	#N/A	#N/A	#N/A	#N/A
EDN2	1	complement(41478775..41484683)	0	#N/A	#N/A	#N/A	#N/A	#N/A
HIVEP3	1	complement(41506365..42035925)	7.03606	0.748629	1.68019	0.125069	0.974604	1
AL445933.2	1	41535443..41535868	0	#N/A	#N/A	#N/A	#N/A	#N/A
AC119676.1	1	complement(41585306..41628816)	0	#N/A	#N/A	#N/A	#N/A	#N/A
AL158216.1	1	42036143..42051784	0	#N/A	#N/A	#N/A	#N/A	#N/A
GUCA2B	1	42153410..42155820	0	#N/A	#N/A	#N/A	#N/A	#N/A
GUCA2A	1	complement(42162690..42164745)	0	#N/A	#N/A	#N/A	#N/A	#N/A
FOXJ3	1	complement(42176539..42335877)	13.9397	-0.308982	-1.23883	0.278733	0.974604	1
AC096540.1	1	complement(42335386..42338376)	0	#N/A	#N/A	#N/A	#N/A	#N/A
RIMKLA	1	42380792..42424232	0	#N/A	#N/A	#N/A	#N/A	#N/A
ZMYND12	1	complement(42430329..42456253)	0	-0.0270007	-1.01889	0.993942	0.997581	1
PPCS	1	42456117..42473385	22.0272	0.0169681	1.01183	0.940981	0.997581	1
CCDC30	1	42463221..42657190	1.86931	0.521483	1.43543	0.509413	0.987295	1
RNU6-536P	1	42569033..42569139	0	#N/A	#N/A	#N/A	#N/A	#N/A
PPIH	1	42658423..42676758	8.71861	-0.112156	-1.08084	0.752318	0.997581	1
AC098484.4	1	complement(42658687..42682160)	0.460763	0.772889	1.70869	0.622507	0.997581	1
AC098484.2	1	42678735..42681659	0.230381	1.98205	3.95054	0.481145	0.974604	1
YBX1	1	42682418..42703805	418.378	-0.103832	-1.07462	0.56355	0.997581	1
CLDN19	1	complement(42733093..42740254)	0	#N/A	#N/A	#N/A	#N/A	#N/A
P3H1	1	complement(42746335..42767084)	67.6539	-0.085964	-1.0614	0.575919	0.997581	1
C1orf50	1	42767249..42779491	7.47226	-0.725024	-1.65293	0.117863	0.974604	1
AC098484.3	1	42767292..42794493	12.9006	-0.334393	-1.26085	0.32136	0.974604	1
AC098484.1	1	complement(42775813..42776790)	0	#N/A	#N/A	#N/A	#N/A	#N/A
TMEM269	1	42785007..42816619	0	#N/A	#N/A	#N/A	#N/A	#N/A
SVBP	1	complement(42807052..42817397)	27.2933	0.0190377	1.01328	0.931124	0.997581	1
ERMAP	1	42817122..42844991	1.5162	-0.249736	-1.18899	0.760909	0.997581	1
AL512353.1	1	complement(42832522..42846422)	1.2567	0.509926	1.42398	0.585692	0.997581	1
ZNF691	1	42846573..42852477	4.13153	-0.942404	-1.92173	0.11126	0.974604	1
SLC2A1	1	complement(42925375..42958868)	49.9011	-0.0577267	-1.04082	0.731296	0.997581	1
SLC2A1-AS1	1	42959049..42996814	0.884607	-1.7404	-3.34127	0.232615	0.974604	1
AC099795.1	1	complement(42959065..42961864)	0	#N/A	#N/A	#N/A	#N/A	#N/A
RNU6-880P	1	42991438..42991544	0	#N/A	#N/A	#N/A	#N/A	#N/A
U6_2	1	complement(43023549..43023637)	0	#N/A	#N/A	#N/A	#N/A	#N/A
FAM183A	1	43145153..43156396	0	#N/A	#N/A	#N/A	#N/A	#N/A
EBNA1BP2	1	complement(43164175..43270936)	66.5778	0.0451433	1.03179	0.804181	0.997581	1
MIR6733	1	complement(43171652..43171712)	0	#N/A	#N/A	#N/A	#N/A	#N/A
CFAP57	1	43172149..43254358	0.450716	-0.845701	-1.79714	0.589952	0.997581	1
TMEM125	1	43269983..43274002	0	#N/A	#N/A	#N/A	#N/A	#N/A
C1orf210	1	complement(43281877..43285617)	0	#N/A	#N/A	#N/A	#N/A	#N/A
TIE1	1	43300982..43323108	0.228968	-2.04484	-4.12627	0.466002	0.974604	1
MPL	1	43337849..43352772	0.18852	1.98196	3.9503	0.481166	0.974604	1
AL139289.3	1	complement(43348288..43348844)	0	#N/A	#N/A	#N/A	#N/A	#N/A
AL139289.2	1	complement(43354684..43358658)	0.221212	1.98202	3.95046	0.481152	0.974604	1
CDC20	1	43358981..43363203	35.1042	0.755783	1.68855	0.000335155	0.974604	1
ELOVL1	1	complement(43363398..43368074)	67.9525	-0.020912	-1.0146	0.907028	0.997581	1
MIR6734	1	complement(43364648..43364715)	0	#N/A	#N/A	#N/A	#N/A	#N/A
MED8	1	complement(43383917..43389808)	30.0025	-0.0817475	-1.0583	0.685533	0.997581	1
AL139289.1	1	43385113..43389155	0	#N/A	#N/A	#N/A	#N/A	#N/A
SZT2	1	43389882..43454247	2.7398	0.640051	1.55838	0.323961	0.974604	1
SZT2-AS1	1	complement(43447776..43448644)	0	#N/A	#N/A	#N/A	#N/A	#N/A
MIR6735	1	43448539..43448611	0	#N/A	#N/A	#N/A	#N/A	#N/A
HYI	1	complement(43451003..43453989)	13.1518	0.0820261	1.0585	0.771384	0.997581	1
HYI-AS1	1	43453927..43456995	0.221748	-0.0358522	-1.02516	0.983848	0.997581	1
PTPRF	1	43525187..43623666	30.5958	-0.19654	-1.14595	0.468937	0.974604	1
KDM4A	1	43650149..43705518	10.0274	-0.238713	-1.17994	0.464554	0.974604	1
AL451062.3	1	43650149..43931014	0	#N/A	#N/A	#N/A	#N/A	#N/A
KDM4A-AS1	1	complement(43685123..43708138)	0.870166	-1.74035	-3.34117	0.239365	0.974604	1
ST3GAL3	1	43705824..43931165	5.74391	-0.2133	-1.15934	0.625129	0.997581	1
AL451062.1	1	complement(43709392..43727343)	0	-0.0270007	-1.01889	0.993942	0.997581	1
U6_3	1	43716467..43716556	0	#N/A	#N/A	#N/A	#N/A	#N/A
MIR6079	1	43838622..43838683	0	#N/A	#N/A	#N/A	#N/A	#N/A
ARTN	1	43933320..43937240	0	-0.0270007	-1.01889	0.993942	0.997581	1
AL357079.1	1	complement(43937918..43946551)	0.18852	1.98196	3.9503	0.481166	0.974604	1
IPO13	1	43946950..43968022	10.3124	0.120363	1.08701	0.747252	0.997581	1
AL357079.2	1	complement(43968351..43974821)	0.640113	3.30574	9.88841	0.210743	0.974604	1
DPH2	1	43970000..43973369	7.81611	0.664082	1.58456	0.104187	0.974604	1
ATP6V0B	1	43974487..43978295	185.651	-0.031453	-1.02204	0.832129	0.997581	1
B4GALT2	1	43978943..43991170	26.2279	-0.0507031	-1.03577	0.815362	0.997581	1
CCDC24	1	43991359..43996528	3.52637	-0.129687	-1.09406	0.827181	0.997581	1
SLC6A9	1	complement(43991500..44031467)	6.56599	-0.546425	-1.46046	0.192999	0.974604	1
AL139220.2	1	44030437..44115913	3.44285	0.670315	1.59142	0.365563	0.974604	1
RN7SL479P	1	complement(44117098..44117397)	0	#N/A	#N/A	#N/A	#N/A	#N/A
KLF17	1	44118821..44135140	0	#N/A	#N/A	#N/A	#N/A	#N/A
KLF18	1	complement(44137821..44141631)	0	#N/A	#N/A	#N/A	#N/A	#N/A
Y_RNA_21	1	complement(44153385..44153480)	0	#N/A	#N/A	#N/A	#N/A	#N/A
DMAP1	1	44213455..44220681	15.3231	-0.101588	-1.07295	0.702007	0.997581	1
ERI3	1	complement(44221070..44355260)	70.9752	-0.0120763	-1.00841	0.945418	0.997581	1
ERI3-IT1	1	complement(44243408..44244273)	0	#N/A	#N/A	#N/A	#N/A	#N/A
RNU6-369P	1	44390722..44390823	0	#N/A	#N/A	#N/A	#N/A	#N/A
RNF220	1	44405194..44651724	25.5333	-0.326646	-1.25409	0.16423	0.974604	1
MIR5584	1	44545493..44545552	0	#N/A	#N/A	#N/A	#N/A	#N/A
TMEM53	1	complement(44635238..44674481)	13.8677	0.319245	1.24768	0.338563	0.974604	1
ARMH1	1	44674692..44725591	0.221748	-0.0358522	-1.02516	0.983848	0.997581	1
RNU5F-1	1	complement(44721786..44721902)	0	#N/A	#N/A	#N/A	#N/A	#N/A
RNU5D-1	1	complement(44731055..44731170)	0	#N/A	#N/A	#N/A	#N/A	#N/A
KIF2C	1	44739818..44767767	9.91632	-0.00745874	-1.00518	0.98126	0.997581	1
AL592166.1	1	complement(44759037..44775810)	0	-0.0270007	-1.01889	0.993942	0.997581	1
RPS8	1	44775251..44778779	806.973	-0.148966	-1.10877	0.403351	0.974604	1
SNORD55	1	44775864..44775943	0.204922	-2.04479	-4.12614	0.466014	0.974604	1
SNORD46	1	44776490..44776593	0	#N/A	#N/A	#N/A	#N/A	#N/A
SNORD38A	1	44777843..44777912	0	-0.0270007	-1.01889	0.993942	0.997581	1
SNORD38B_1	1	44778390..44778456	0	#N/A	#N/A	#N/A	#N/A	#N/A
SNORD38B_2	1	44778390..44778458	0	#N/A	#N/A	#N/A	#N/A	#N/A
BEST4	1	complement(44783585..44788170)	0.230381	-0.0357435	-1.02508	0.983897	0.997581	1
PLK3	1	44800377..44805990	11.6428	-0.0285868	-1.02001	0.935987	0.997581	1
TCTEX1D4	1	complement(44805913..44806675)	0	#N/A	#N/A	#N/A	#N/A	#N/A
BTBD19	1	44808482..44815585	8.54513	0.715531	1.64209	0.0967175	0.974604	1
PTCH2	1	complement(44819844..44843253)	0.221748	-0.0357957	-1.02512	0.983873	0.997581	1
RNU5E-6P	1	complement(44819883..44819997)	0	#N/A	#N/A	#N/A	#N/A	#N/A
EIF2B3	1	complement(44850522..44986722)	38.1043	0.106926	1.07693	0.577071	0.997581	1
HECTD3	1	complement(45002540..45011324)	11.5612	0.451393	1.36736	0.241289	0.974604	1
UROD	1	45010950..45015575	88.3573	-0.00385115	-1.00267	0.980626	0.997581	1
ZSWIM5	1	complement(45016399..45306209)	0.221748	-2.04482	-4.12621	0.466008	0.974604	1
LINC01144	1	45303910..45305619	0.221212	1.98202	3.95046	0.481152	0.974604	1
HPDL	1	45326895..45328679	0.655638	-0.0375718	-1.02638	0.973242	0.997581	1
MUTYH	1	complement(45329163..45340893)	2.62977	-0.440517	-1.35709	0.499159	0.980293	1
AL451136.1	1	complement(45329262..45491155)	0	-0.0270007	-1.01889	0.993942	0.997581	1
TOE1	1	45340052..45343973	6.34338	0.291928	1.22428	0.53511	0.997581	1
TESK2	1	complement(45343883..45491163)	0.884607	-0.931633	-1.90743	0.437278	0.974604	1
CCDC163	1	complement(45493866..45500079)	4.05701	-1.43229	-2.69875	0.0513283	0.974604	1
MMACHC	1	45500300..45513382	16.8495	-0.562699	-1.47703	0.329698	0.974604	1
PRDX1	1	complement(45511036..45523047)	406.224	-0.121577	-1.08792	0.441385	0.974604	1
AKR1A1	1	45550543..45570049	101.522	0.0361344	1.02536	0.830966	0.997581	1
NASP	1	45583846..45618904	23.0887	0.0853663	1.06096	0.707342	0.997581	1
CCDC17	1	complement(45620044..45624057)	0.204922	-2.04479	-4.12614	0.466014	0.974604	1
GPBP1L1	1	complement(45627304..45688113)	30.2898	-0.32839	-1.25561	0.169609	0.974604	1
TMEM69	1	45688181..45694436	20.5778	-0.382913	-1.30397	0.118189	0.974604	1
IPP	1	complement(45694324..45750653)	13.525	-0.376143	-1.29787	0.214197	0.974604	1
AL604028.1	1	complement(45694684..45697075)	1.4831	1.10064	2.1445	0.293471	0.974604	1
MAST2	1	45786987..46036122	10.221	0.526682	1.44061	0.119828	0.974604	1
PIK3R3	1	complement(46040140..46133036)	10.691	0.172567	1.12706	0.580495	0.997581	1
AL358075.4	1	complement(46043661..46176488)	3.8809	-1.51468	-2.85736	0.0641799	0.974604	1
AL358075.1	1	46046818..46048368	0	#N/A	#N/A	#N/A	#N/A	#N/A
AL358075.2	1	46134531..46139081	0.460763	2.79073	6.91978	0.299823	0.974604	1
TSPAN1	1	46175073..46185962	1.17298	2.19318	4.57313	0.144096	0.974604	1
P3R3URF	1	complement(46175486..46176478)	0	#N/A	#N/A	#N/A	#N/A	#N/A
POMGNT1	1	complement(46188682..46220305)	38.8996	-0.0711866	-1.05058	0.697728	0.997581	1
LURAP1	1	46203334..46221256	2.5889	-1.24837	-2.37573	0.137895	0.974604	1
RAD54L	1	46246461..46278480	3.24243	0.0590385	1.04177	0.917175	0.997581	1
LRRC41	1	complement(46261196..46303608)	51.9032	0.0517927	1.03655	0.754519	0.997581	1
UQCRH	1	46303698..46316776	282.686	-0.108875	-1.07839	0.488589	0.975654	1
NSUN4	1	46340177..46365152	13.5539	0.124622	1.09022	0.672367	0.997581	1
FAAH	1	46394317..46413848	0.230381	-0.0357435	-1.02508	0.983897	0.997581	1
LINC01398	1	complement(46446600..46451317)	0	#N/A	#N/A	#N/A	#N/A	#N/A
DMBX1	1	46506996..46514226	0	#N/A	#N/A	#N/A	#N/A	#N/A
TMEM275	1	complement(46532166..46543969)	0	#N/A	#N/A	#N/A	#N/A	#N/A
MKNK1-AS1	1	46538611..46570255	0	#N/A	#N/A	#N/A	#N/A	#N/A
KNCN	1	complement(46545644..46551527)	0	#N/A	#N/A	#N/A	#N/A	#N/A
MKNK1	1	complement(46557408..46616843)	11.5471	0.126706	1.0918	0.690904	0.997581	1
MOB3C	1	complement(46607715..46616891)	4.22288	0.0339141	1.02379	0.950061	0.997581	1
ATPAF1	1	complement(46632737..46673867)	32.236	0.211127	1.15759	0.291659	0.974604	1
TEX38	1	46668855..46673594	0.228968	-2.04484	-4.12627	0.466002	0.974604	1
EFCAB14-AS1	1	46674036..46692098	0	#N/A	#N/A	#N/A	#N/A	#N/A
EFCAB14	1	complement(46675159..46719114)	59.148	-0.0115909	-1.00807	0.943841	0.997581	1
CYP4B1	1	46757838..46819413	0	#N/A	#N/A	#N/A	#N/A	#N/A
CYP4A11	1	complement(46929177..46941484)	0	#N/A	#N/A	#N/A	#N/A	#N/A
CYP4X1	1	47023669..47050751	0.221748	-0.0357957	-1.02512	0.983873	0.997581	1
CYP4Z1	1	47067231..47118318	0	#N/A	#N/A	#N/A	#N/A	#N/A
CYP4A22-AS1	1	complement(47096653..47179271)	0	#N/A	#N/A	#N/A	#N/A	#N/A
CYP4A22	1	47137435..47149735	0	#N/A	#N/A	#N/A	#N/A	#N/A
LINC00853	1	47179250..47180339	0.451593	2.7907	6.91964	0.299829	0.974604	1
PDZK1IP1	1	complement(47183582..47191044)	0	#N/A	#N/A	#N/A	#N/A	#N/A
TAL1	1	complement(47216290..47232220)	0	#N/A	#N/A	#N/A	#N/A	#N/A
AL135960.1	1	47225797..47230750	0	#N/A	#N/A	#N/A	#N/A	#N/A
STIL	1	complement(47250139..47314147)	5.10502	-0.0102705	-1.00714	0.985886	0.997581	1
CMPK1	1	47333797..47378839	104.732	-0.0282567	-1.01978	0.856436	0.997581	1
LINC01389	1	complement(47380928..47408477)	0	#N/A	#N/A	#N/A	#N/A	#N/A
FOXE3	1	47416285..47418052	0	#N/A	#N/A	#N/A	#N/A	#N/A
FOXD2-AS1	1	complement(47432133..47434641)	0.598251	3.30565	9.88782	0.210756	0.974604	1
FOXD2	1	47436017..47440691	0.228968	-0.0358747	-1.02518	0.983838	0.997581	1
LINC01738	1	47688463..47704029	0	#N/A	#N/A	#N/A	#N/A	#N/A
TRABD2B	1	complement(47760528..47997385)	0	-0.0270007	-1.01889	0.993942	0.997581	1
AL691459.1	1	complement(47761132..47765547)	0	#N/A	#N/A	#N/A	#N/A	#N/A
AC096541.1	1	47818066..47820237	0	#N/A	#N/A	#N/A	#N/A	#N/A
LINC02794	1	48050659..48091736	0	#N/A	#N/A	#N/A	#N/A	#N/A
AL356289.1	1	complement(48078787..48082196)	0	#N/A	#N/A	#N/A	#N/A	#N/A
AL356289.2	1	48102068..48104736	0	#N/A	#N/A	#N/A	#N/A	#N/A
AL109659.1	1	48172972..48206857	0	#N/A	#N/A	#N/A	#N/A	#N/A
SLC5A9	1	48222685..48248644	0	#N/A	#N/A	#N/A	#N/A	#N/A
AL109659.2	1	complement(48227888..48229561)	0	#N/A	#N/A	#N/A	#N/A	#N/A
AL109659.3	1	complement(48262230..48263179)	0	#N/A	#N/A	#N/A	#N/A	#N/A
SPATA6	1	complement(48295373..48472208)	4.07624	0.204929	1.15263	0.704254	0.997581	1
RNU6-723P	1	48344209..48344315	0	#N/A	#N/A	#N/A	#N/A	#N/A
RNU4-61P	1	48447936..48448042	0	#N/A	#N/A	#N/A	#N/A	#N/A
AGBL4	1	complement(48532854..50023954)	0	#N/A	#N/A	#N/A	#N/A	#N/A
AL391844.1	1	48552991..48558106	0	#N/A	#N/A	#N/A	#N/A	#N/A
BEND5	1	complement(48727519..48776969)	0	#N/A	#N/A	#N/A	#N/A	#N/A
AL645507.1	1	48926021..48936734	0	#N/A	#N/A	#N/A	#N/A	#N/A
AC099788.1	1	49025595..49187585	0	#N/A	#N/A	#N/A	#N/A	#N/A
AL590432.1	1	49257411..49269285	0	#N/A	#N/A	#N/A	#N/A	#N/A
AGBL4-IT1	1	complement(49374201..49472085)	0	#N/A	#N/A	#N/A	#N/A	#N/A
AL645730.1	1	49994318..49996218	0	#N/A	#N/A	#N/A	#N/A	#N/A
ELAVL4	1	50024029..50203786	0	#N/A	#N/A	#N/A	#N/A	#N/A
AL592182.2	1	complement(50174306..50175868)	0	#N/A	#N/A	#N/A	#N/A	#N/A
AL592182.1	1	complement(50206084..50223127)	0	#N/A	#N/A	#N/A	#N/A	#N/A
LINC02808	1	complement(50229662..50321192)	0	#N/A	#N/A	#N/A	#N/A	#N/A
AL592182.3	1	50252569..50258994	0	#N/A	#N/A	#N/A	#N/A	#N/A
DMRTA2	1	complement(50417550..50423443)	0.819688	-0.931548	-1.90732	0.461489	0.974604	1
AL049637.2	1	50423609..50425316	0	#N/A	#N/A	#N/A	#N/A	#N/A
FAF1	1	complement(50437028..50960267)	20.6996	0.185572	1.13727	0.434351	0.974604	1
AL049637.1	1	50461469..50471150	0	#N/A	#N/A	#N/A	#N/A	#N/A
RNU6-1026P	1	50582404..50582511	0	#N/A	#N/A	#N/A	#N/A	#N/A
CDKN2C	1	50960745..50974634	18.5965	-0.359726	-1.28318	0.181461	0.974604	1
MIR4421	1	51059837..51059905	0	#N/A	#N/A	#N/A	#N/A	#N/A
MIR6500	1	51060018..51060103	0	#N/A	#N/A	#N/A	#N/A	#N/A
C1orf185	1	51102221..51148086	0	#N/A	#N/A	#N/A	#N/A	#N/A
Y_RNA_22	1	51107222..51107331	0	#N/A	#N/A	#N/A	#N/A	#N/A
LINC01562	1	complement(51195095..51235096)	0	#N/A	#N/A	#N/A	#N/A	#N/A
RNF11	1	51236273..51273447	63.7611	0.0213959	1.01494	0.919329	0.997581	1
AL162430.2	1	complement(51264916..51266074)	0	#N/A	#N/A	#N/A	#N/A	#N/A
TTC39A	1	complement(51287258..51345116)	0.18852	1.98196	3.9503	0.481166	0.974604	1
TTC39A-AS1	1	51329654..51335324	0	#N/A	#N/A	#N/A	#N/A	#N/A
EPS15	1	complement(51354263..51519266)	49.6415	-0.039108	-1.02748	0.840589	0.997581	1
RNU6-877P	1	51382308..51382414	0	#N/A	#N/A	#N/A	#N/A	#N/A
AC104170.2	1	51461721..51463416	0	#N/A	#N/A	#N/A	#N/A	#N/A
AC104170.1	1	51518309..51561629	0	#N/A	#N/A	#N/A	#N/A	#N/A
RNU6-1281P	1	complement(51538625..51538729)	0	#N/A	#N/A	#N/A	#N/A	#N/A
OSBPL9	1	51577179..51798427	30.7282	0.129599	1.09399	0.519094	0.994496	1
AL050343.1	1	complement(51724775..51724896)	0.221748	-2.04482	-4.12621	0.466008	0.974604	1
NRDC	1	complement(51789191..51878937)	68.7946	0.127084	1.09208	0.435476	0.974604	1
AL050343.2	1	51793934..51799154	0.204922	-0.0358293	-1.02515	0.983858	0.997581	1
AL050343.3	1	51801028..51801307	0	#N/A	#N/A	#N/A	#N/A	#N/A
MIR761	1	complement(51836344..51836402)	0	#N/A	#N/A	#N/A	#N/A	#N/A
RAB3B	1	complement(51907956..51990700)	115.034	-0.0308236	-1.0216	0.882929	0.997581	1
RN7SL290P	1	51995740..51996039	0	#N/A	#N/A	#N/A	#N/A	#N/A
TXNDC12	1	complement(52020131..52056171)	55.402	0.28865	1.2215	0.120772	0.974604	1
AL445685.3	1	complement(52020153..52033350)	17.3435	7.92887	243.685	0.00214936	0.974604	1
KTI12	1	complement(52032103..52033810)	7.84237	0.0407814	1.02867	0.908047	0.997581	1
AL445685.1	1	52033391..52044279	0	#N/A	#N/A	#N/A	#N/A	#N/A
TXNDC12-AS1	1	52050918..52052683	0	#N/A	#N/A	#N/A	#N/A	#N/A
BTF3L4	1	52056199..52090716	82.1456	0.0902161	1.06453	0.559152	0.997581	1
ZFYVE9	1	52142094..52346686	10.9317	0.136915	1.09955	0.686518	0.997581	1
RN7SL788P	1	52150104..52150419	0.18852	1.98196	3.9503	0.481166	0.974604	1
CC2D1B	1	complement(52345723..52366193)	7.68136	0.129724	1.09408	0.733148	0.997581	1
AL513218.1	1	52353487..52353877	0	#N/A	#N/A	#N/A	#N/A	#N/A
AL513218.2	1	52365443..52367865	0	-0.0270007	-1.01889	0.993942	0.997581	1
ORC1	1	complement(52372829..52404423)	1.28723	-1.47974	-2.78899	0.196847	0.974604	1
PRPF38A	1	52404602..52420836	15.5183	-0.28053	-1.21464	0.310088	0.974604	1
TUT4	1	complement(52408282..52553487)	16.169	0.100304	1.072	0.698987	0.997581	1
AL591167.1	1	52554818..52555273	0	#N/A	#N/A	#N/A	#N/A	#N/A
GPX7	1	52602371..52609051	5.81478	0.304533	1.23502	0.472703	0.974604	1
SHISAL2A	1	52633168..52669683	0	#N/A	#N/A	#N/A	#N/A	#N/A
COA7	1	complement(52684449..52698347)	20.8674	-0.147628	-1.10775	0.528666	0.997581	1
RN7SL62P	1	52714399..52714695	0	#N/A	#N/A	#N/A	#N/A	#N/A
ZYG11B	1	52726453..52827336	39.881	-0.0706078	-1.05016	0.697276	0.997581	1
RNU2-30P	1	52754322..52754462	0	#N/A	#N/A	#N/A	#N/A	#N/A
RNU6-969P	1	complement(52805108..52805212)	0	#N/A	#N/A	#N/A	#N/A	#N/A
ZYG11A	1	52842511..52894998	0.221748	-2.04482	-4.12621	0.466008	0.974604	1
AC099677.4	1	complement(52881216..52881730)	0	#N/A	#N/A	#N/A	#N/A	#N/A
ECHDC2	1	complement(52895910..52927212)	1.12318	-0.0379984	-1.02669	0.968014	0.997581	1
SCP2	1	52927276..53051698	67.1128	0.0615636	1.0436	0.750099	0.997581	1
AC099677.5	1	52928674..52928772	0	#N/A	#N/A	#N/A	#N/A	#N/A
AC099677.7	1	52934930..52935017	0	#N/A	#N/A	#N/A	#N/A	#N/A
AC099677.6	1	52940314..52940413	0	#N/A	#N/A	#N/A	#N/A	#N/A
PODN	1	53062052..53085502	1.74099	1.28517	2.43711	0.208565	0.974604	1
AL445183.1	1	complement(53069938..53085502)	0	#N/A	#N/A	#N/A	#N/A	#N/A
SLC1A7	1	complement(53087179..53142632)	0	#N/A	#N/A	#N/A	#N/A	#N/A
AL445183.2	1	53114576..53118609	0	#N/A	#N/A	#N/A	#N/A	#N/A
CPT2	1	53196792..53214197	13.5631	0.730367	1.65906	0.0190718	0.974604	1
AL606760.2	1	complement(53209783..53213775)	0	-0.0270007	-1.01889	0.993942	0.997581	1
CZIB	1	complement(53214099..53220634)	51.044	-0.545358	-1.45938	0.00634518	0.974604	1
AL606760.3	1	53220663..53224253	0.230381	1.98205	3.95054	0.481145	0.974604	1
MAGOH	1	complement(53226900..53238518)	33.5908	0.198462	1.14747	0.347758	0.974604	1
AL606760.1	1	53238550..53246482	0.870166	-0.931617	-1.90741	0.452997	0.974604	1
LRP8	1	complement(53242364..53328469)	6.71321	-0.526977	-1.44091	0.201024	0.974604	1
AL355483.3	1	53267935..53268601	0	#N/A	#N/A	#N/A	#N/A	#N/A
AL355483.1	1	53288024..53289706	0	#N/A	#N/A	#N/A	#N/A	#N/A
AL355483.2	1	53304536..53307462	0	#N/A	#N/A	#N/A	#N/A	#N/A
LINC01771	1	53328233..53336509	0.18852	1.98196	3.9503	0.481166	0.974604	1
AC119428.2	1	53344031..53365473	0	#N/A	#N/A	#N/A	#N/A	#N/A
AC119428.1	1	complement(53348488..53349233)	0	#N/A	#N/A	#N/A	#N/A	#N/A
LINC02812	1	complement(53366656..53368245)	0	#N/A	#N/A	#N/A	#N/A	#N/A
DMRTB1	1	53459399..53467488	0	#N/A	#N/A	#N/A	#N/A	#N/A
GLIS1	1	complement(53506237..53738106)	6.10805	-0.515967	-1.42995	0.274705	0.974604	1
RNU7-95P	1	complement(53688749..53688812)	0	#N/A	#N/A	#N/A	#N/A	#N/A
NDC1	1	complement(53765478..53838463)	10.056	0.53565	1.4496	0.171274	0.974604	1
AL049745.1	1	complement(53771018..53771153)	0	#N/A	#N/A	#N/A	#N/A	#N/A
YIPF1	1	complement(53851719..53889798)	16.6704	-0.502751	-1.41691	0.0882424	0.974604	1
DIO1	1	53891239..53911086	0	#N/A	#N/A	#N/A	#N/A	#N/A
HSPB11	1	complement(53916574..53945929)	89.4768	-0.00955304	-1.00664	0.954289	0.997581	1
LRRC42	1	53946085..53968168	16.8513	-0.0769307	-1.05477	0.762033	0.997581	1
LDLRAD1	1	complement(54007298..54018186)	0	#N/A	#N/A	#N/A	#N/A	#N/A
TMEM59	1	complement(54026681..54053504)	106.619	0.109116	1.07857	0.424839	0.974604	1
AL353898.3	1	complement(54033126..54034880)	0	#N/A	#N/A	#N/A	#N/A	#N/A
TCEANC2	1	54053584..54112519	5.86826	1.11352	2.16373	0.0600291	0.974604	1
MIR4781	1	54054079..54054154	0	#N/A	#N/A	#N/A	#N/A	#N/A
AL357673.1	1	complement(54132686..54200073)	0.221212	1.98202	3.95046	0.481152	0.974604	1
CDCP2	1	complement(54132968..54153770)	0	#N/A	#N/A	#N/A	#N/A	#N/A
AL357673.2	1	54137746..54142980	0	#N/A	#N/A	#N/A	#N/A	#N/A
CYB5RL	1	complement(54169651..54200036)	2.55128	0.527551	1.44148	0.427543	0.974604	1
MRPL37	1	54184041..54225464	89.9354	-0.307224	-1.23732	0.061921	0.974604	1
SSBP3	1	complement(54225432..54413479)	15.2646	0.176288	1.12997	0.517	0.993487	1
SSBP3-AS1	1	54236440..54239063	0	-0.0270007	-1.01889	0.993942	0.997581	1
AL161644.1	1	54285405..54287371	0	#N/A	#N/A	#N/A	#N/A	#N/A
AL035415.1	1	54416256..54420860	0	#N/A	#N/A	#N/A	#N/A	#N/A
AC099796.2	1	54514417..54517383	0	#N/A	#N/A	#N/A	#N/A	#N/A
LINC02784	1	complement(54516412..54517259)	0	#N/A	#N/A	#N/A	#N/A	#N/A
ACOT11	1	54542257..54639192	0.18852	1.98196	3.9503	0.481166	0.974604	1
FAM151A	1	complement(54609181..54623556)	0	#N/A	#N/A	#N/A	#N/A	#N/A
AL590093.1	1	complement(54621477..54628438)	0	#N/A	#N/A	#N/A	#N/A	#N/A
MROH7	1	54641754..54710266	0.18852	1.98196	3.9503	0.481166	0.974604	1
MROH7-TTC4	1	54641786..54742308	0	#N/A	#N/A	#N/A	#N/A	#N/A
TTC4	1	54715861..54742657	20.7418	0.180036	1.13291	0.454066	0.974604	1
PARS2	1	complement(54756898..54764523)	3.97817	0.610131	1.5264	0.268473	0.974604	1
TTC22	1	complement(54779712..54801323)	0.18852	1.98196	3.9503	0.481166	0.974604	1
AC096536.1	1	54792885..54794905	0	#N/A	#N/A	#N/A	#N/A	#N/A
LEXM	1	54806063..54842252	0	#N/A	#N/A	#N/A	#N/A	#N/A
DHCR24	1	complement(54849627..54887195)	83.5596	0.215644	1.16122	0.208927	0.974604	1
AC096536.3	1	54874672..54883664	0	#N/A	#N/A	#N/A	#N/A	#N/A
AC096536.2	1	54886875..54888001	0.230381	1.98205	3.95054	0.481145	0.974604	1
DHCR24-DT	1	54887563..54888850	0	#N/A	#N/A	#N/A	#N/A	#N/A
AL590440.2	1	complement(54974900..54980464)	0	#N/A	#N/A	#N/A	#N/A	#N/A
TMEM61	1	54980628..54992288	0.228968	-0.0358182	-1.02514	0.983863	0.997581	1
AL590440.1	1	complement(54980950..54992274)	0	#N/A	#N/A	#N/A	#N/A	#N/A
BSND	1	54998933..55017172	0	#N/A	#N/A	#N/A	#N/A	#N/A
PCSK9	1	55039548..55064852	1.46875	0.721543	1.64895	0.447516	0.974604	1
USP24	1	complement(55066359..55215364)	6.60155	0.313295	1.24254	0.465574	0.974604	1
MIR4422HG	1	55217645..55324691	0	#N/A	#N/A	#N/A	#N/A	#N/A
MIR4422	1	55225641..55225723	0	#N/A	#N/A	#N/A	#N/A	#N/A
AL603840.1	1	55329288..56070513	0	-0.0270007	-1.01889	0.993942	0.997581	1
RN7SKP291	1	complement(55376526..55376852)	0	#N/A	#N/A	#N/A	#N/A	#N/A
RNU6-830P	1	55398514..55398620	0	#N/A	#N/A	#N/A	#N/A	#N/A
Y_RNA_23	1	complement(55484871..55484972)	0	#N/A	#N/A	#N/A	#N/A	#N/A
LINC01755	1	55868254..55950119	0	#N/A	#N/A	#N/A	#N/A	#N/A
LINC01753	1	complement(55915603..55944980)	0	#N/A	#N/A	#N/A	#N/A	#N/A
AL353681.1	1	56145721..56155224	0	#N/A	#N/A	#N/A	#N/A	#N/A
AC119674.1	1	complement(56154545..56477687)	0.230381	1.98205	3.95054	0.481145	0.974604	1
AC119674.2	1	complement(56173433..56524495)	1.43445	-4.4619	-22.0377	0.0995818	0.974604	1
LINC01767	1	56414935..56417137	0	#N/A	#N/A	#N/A	#N/A	#N/A
PLPP3	1	complement(56494761..56645301)	32.753	-0.212256	-1.1585	0.367257	0.974604	1
PRKAA2	1	56645314..56715335	9.75283	-0.136968	-1.09959	0.692381	0.997581	1
FYB2	1	complement(56718789..56819696)	0	#N/A	#N/A	#N/A	#N/A	#N/A
AL360295.1	1	complement(56823679..56826920)	0	#N/A	#N/A	#N/A	#N/A	#N/A
C8A	1	56854806..56918221	0	#N/A	#N/A	#N/A	#N/A	#N/A
C8B	1	complement(56929207..56966140)	0	#N/A	#N/A	#N/A	#N/A	#N/A
AL161740.1	1	56963886..56996757	0	#N/A	#N/A	#N/A	#N/A	#N/A
DAB1	1	complement(56994778..58546734)	0.230381	-0.035789	-1.02512	0.983876	0.997581	1
AL390243.1	1	57386576..57387450	0	#N/A	#N/A	#N/A	#N/A	#N/A
DAB1-AS1	1	57860532..57880905	0	#N/A	#N/A	#N/A	#N/A	#N/A
AL445193.2	1	58060139..58080274	0	#N/A	#N/A	#N/A	#N/A	#N/A
OMA1	1	complement(58415384..58546802)	6.83837	0.630873	1.5485	0.133469	0.974604	1
AL035411.3	1	58546168..58563897	0	-0.0270007	-1.01889	0.993942	0.997581	1
RN7SL713P	1	complement(58565631..58565932)	0	#N/A	#N/A	#N/A	#N/A	#N/A
TACSTD2	1	complement(58575433..58577252)	0.18852	1.98196	3.9503	0.481166	0.974604	1
MYSM1	1	complement(58643440..58700077)	13.3225	-0.352519	-1.27679	0.274857	0.974604	1
AL136985.3	1	58715609..58771295	0.442424	2.79067	6.9195	0.299834	0.974604	1
JUN	1	complement(58780791..58784047)	90.9501	0.0447771	1.03152	0.762506	0.997581	1
LINC01135	1	58785128..58901109	0	-0.0270007	-1.01889	0.993942	0.997581	1
AL136985.2	1	complement(58812808..58813342)	0	#N/A	#N/A	#N/A	#N/A	#N/A
AL136985.1	1	complement(58838448..58851254)	0	#N/A	#N/A	#N/A	#N/A	#N/A
LINC02777	1	complement(58882868..58931897)	1.31128	-0.585916	-1.50099	0.556229	0.997581	1
LINC01358	1	58933643..59240555	0.877386	-0.931696	-1.90752	0.428379	0.974604	1
AL592431.2	1	complement(59054397..59056049)	0	#N/A	#N/A	#N/A	#N/A	#N/A
AL592431.1	1	complement(59055999..59078116)	0	#N/A	#N/A	#N/A	#N/A	#N/A
AC093425.1	1	complement(59131932..59296491)	0.640113	0.477996	1.39281	0.698549	0.997581	1
AC093424.1	1	complement(59289303..59289640)	0.230381	1.98205	3.95054	0.481145	0.974604	1
FGGY	1	59296638..59810647	4.79677	-1.64561	-3.12881	0.0106209	0.974604	1
MIR4711	1	complement(59733227..59733296)	0	#N/A	#N/A	#N/A	#N/A	#N/A
AL035416.1	1	complement(59754747..59789182)	0	#N/A	#N/A	#N/A	#N/A	#N/A
HOOK1	1	59814786..59876370	0	#N/A	#N/A	#N/A	#N/A	#N/A
CYP2J2	1	complement(59893308..59926773)	0	-0.0270007	-1.01889	0.993942	0.997581	1
RN7SL475P	1	complement(59974757..59975054)	0	#N/A	#N/A	#N/A	#N/A	#N/A
C1orf87	1	complement(59987269..60073770)	0.418901	2.79064	6.91937	0.299839	0.974604	1
LINC02778	1	60114875..60149784	0	#N/A	#N/A	#N/A	#N/A	#N/A
LINC01748	1	complement(60515716..60640507)	0.221748	-2.04482	-4.12621	0.466008	0.974604	1
AC099792.1	1	complement(60659631..60868009)	0	#N/A	#N/A	#N/A	#N/A	#N/A
NFIA	1	60865259..61462788	45.3017	0.276067	1.21089	0.136196	0.974604	1
NFIA-AS2	1	complement(60912675..61056885)	0.230381	-0.0357664	-1.0251	0.984074	0.997581	1
NFIA-AS1	1	complement(61248945..61253510)	0	#N/A	#N/A	#N/A	#N/A	#N/A
AC099791.3	1	61481087..61533271	0	#N/A	#N/A	#N/A	#N/A	#N/A
AC099791.4	1	complement(61588049..61589904)	0	#N/A	#N/A	#N/A	#N/A	#N/A
TM2D1	1	complement(61681046..61725423)	47.3628	-0.315191	-1.24418	0.0861306	0.974604	1
AC099791.2	1	complement(61741998..61742424)	0	#N/A	#N/A	#N/A	#N/A	#N/A
PATJ	1	61742406..62178675	2.99152	-1.21706	-2.32473	0.117166	0.974604	1
RNU6-414P	1	61816419..61816522	0	#N/A	#N/A	#N/A	#N/A	#N/A
RNU6-1177P	1	61852499..61852602	0	#N/A	#N/A	#N/A	#N/A	#N/A
RN7SL180P	1	62072448..62072741	0	#N/A	#N/A	#N/A	#N/A	#N/A
MIR3116-1	1	62078786..62078859	0	#N/A	#N/A	#N/A	#N/A	#N/A
MIR3116-2	1	complement(62078789..62078856)	0	#N/A	#N/A	#N/A	#N/A	#N/A
L1TD1	1	62194849..62212328	1.87848	0.521466	1.43541	0.499503	0.9807	1
Y_RNA_24	1	62211557..62211666	0	#N/A	#N/A	#N/A	#N/A	#N/A
KANK4	1	complement(62236165..62319434)	0	#N/A	#N/A	#N/A	#N/A	#N/A
RNU6-371P	1	complement(62298149..62298256)	0	#N/A	#N/A	#N/A	#N/A	#N/A
USP1	1	62436297..62451804	24.1513	-0.0126012	-1.00877	0.957322	0.997581	1
DOCK7	1	complement(62454298..62688386)	36.3618	-0.0129101	-1.00899	0.944703	0.997581	1
ANGPTL3	1	62597520..62606313	0	#N/A	#N/A	#N/A	#N/A	#N/A
AL138847.2	1	62607766..62609584	0	#N/A	#N/A	#N/A	#N/A	#N/A
AC103923.1	1	62688482..62710694	0	#N/A	#N/A	#N/A	#N/A	#N/A
ATG4C	1	62784132..62865516	5.26915	-0.370466	-1.29277	0.459993	0.974604	1
AC099794.1	1	62896009..62901639	0	#N/A	#N/A	#N/A	#N/A	#N/A
LINC01739	1	complement(62975751..63022504)	0	#N/A	#N/A	#N/A	#N/A	#N/A
AL162400.3	1	63011197..63018614	0	#N/A	#N/A	#N/A	#N/A	#N/A
AL162400.1	1	63024207..63025658	0	#N/A	#N/A	#N/A	#N/A	#N/A
AL162400.2	1	complement(63078081..63079031)	0	#N/A	#N/A	#N/A	#N/A	#N/A
AC096543.1	1	63139250..63163153	0	#N/A	#N/A	#N/A	#N/A	#N/A
LINC00466	1	complement(63159083..63317274)	0	#N/A	#N/A	#N/A	#N/A	#N/A
AC096543.2	1	63249920..63251771	0	#N/A	#N/A	#N/A	#N/A	#N/A
FOXD3-AS1	1	complement(63320884..63324441)	0	-0.0270007	-1.01889	0.993942	0.997581	1
FOXD3	1	63322567..63325128	0	#N/A	#N/A	#N/A	#N/A	#N/A
MIR6068	1	complement(63326925..63326984)	0	#N/A	#N/A	#N/A	#N/A	#N/A
Y_RNA_25	1	63338263..63338372	0	#N/A	#N/A	#N/A	#N/A	#N/A
ALG6	1	63367575..63438553	6.79252	0.373893	1.29584	0.433378	0.974604	1
ITGB3BP	1	complement(63440770..63593721)	19.1078	-0.0218827	-1.01528	0.929119	0.997581	1
BX004807.1	1	63487957..63508204	0	#N/A	#N/A	#N/A	#N/A	#N/A
EFCAB7	1	63523372..63572693	3.16787	1.23791	2.35856	0.0800594	0.974604	1
RN7SL488P	1	complement(63529613..63529898)	0	#N/A	#N/A	#N/A	#N/A	#N/A
RNU7-123P	1	complement(63536711..63536770)	0	#N/A	#N/A	#N/A	#N/A	#N/A
DLEU2L	1	63547082..63550636	0.418901	0.772804	1.70859	0.622549	0.997581	1
AL109925.3	1	complement(63548977..63549112)	0	#N/A	#N/A	#N/A	#N/A	#N/A
AL109925.6	1	complement(63549133..63549216)	0	#N/A	#N/A	#N/A	#N/A	#N/A
AL109925.4	1	complement(63549227..63549284)	0	#N/A	#N/A	#N/A	#N/A	#N/A
AL109925.2	1	complement(63549294..63549366)	0	#N/A	#N/A	#N/A	#N/A	#N/A
AL109925.5	1	complement(63549374..63549463)	0	#N/A	#N/A	#N/A	#N/A	#N/A
AL109925.1	1	complement(63549489..63549608)	0	#N/A	#N/A	#N/A	#N/A	#N/A
PGM1	1	63593411..63660245	17.5146	-0.268362	-1.20444	0.322932	0.974604	1
RN7SL130P	1	63655743..63656047	0	-0.0270007	-1.01889	0.993942	0.997581	1
ROR1	1	63774017..64181498	12.9095	0.733768	1.66298	0.0224954	0.974604	1
RNU6-809P	1	complement(64028894..64029000)	0	#N/A	#N/A	#N/A	#N/A	#N/A
Y_RNA_26	1	complement(64066640..64066741)	0	#N/A	#N/A	#N/A	#N/A	#N/A
ROR1-AS1	1	complement(64094442..64171297)	0.228968	-0.0358747	-1.02518	0.983838	0.997581	1
AL445205.1	1	64186791..64192685	0	#N/A	#N/A	#N/A	#N/A	#N/A
UBE2U	1	64203627..64267368	0	#N/A	#N/A	#N/A	#N/A	#N/A
RNU7-62P	1	complement(64384398..64384459)	0	#N/A	#N/A	#N/A	#N/A	#N/A
CACHD1	1	64470129..64693058	1.09191	-2.04025	-4.11317	0.166558	0.974604	1
MIR4794	1	64579847..64579923	0	#N/A	#N/A	#N/A	#N/A	#N/A
RAVER2	1	64745095..64833232	1.28023	0.509953	1.424	0.584819	0.997581	1
JAK1	1	complement(64833229..65067754)	164.215	0.038012	1.0267	0.797982	0.997581	1
LINC01359	1	complement(64972225..65002489)	0	#N/A	#N/A	#N/A	#N/A	#N/A
AL357078.2	1	complement(65003470..65004087)	0	#N/A	#N/A	#N/A	#N/A	#N/A
RNU6-1176P	1	complement(65022968..65023074)	0	#N/A	#N/A	#N/A	#N/A	#N/A
MIR3671	1	complement(65057755..65057842)	0.409732	2.79061	6.91923	0.299845	0.974604	1
MIR101-1	1	complement(65058434..65058508)	0	#N/A	#N/A	#N/A	#N/A	#N/A
AK4	1	65147549..65232145	8.51131	-0.0760591	-1.05413	0.825932	0.997581	1
DNAJC6	1	65248219..65415871	8.17648	-0.239927	-1.18093	0.545077	0.997581	1
AL139294.1	1	complement(65279456..65306521)	0	#N/A	#N/A	#N/A	#N/A	#N/A
RNU2-15P	1	65415816..65416006	0	#N/A	#N/A	#N/A	#N/A	#N/A
LEPROT	1	65420587..65436007	212.591	0.10957	1.07891	0.4733	0.974604	1
LEPR	1	65420652..65641559	12.0247	0.283662	1.21728	0.432541	0.974604	1
AC119800.1	1	65486406..65494188	0.903187	0.341388	1.26697	0.760481	0.997581	1
AL513493.1	1	65703962..65714847	0	#N/A	#N/A	#N/A	#N/A	#N/A
RN7SL854P	1	complement(65761058..65761352)	0	#N/A	#N/A	#N/A	#N/A	#N/A
PDE4B	1	65792514..66374579	0.221748	-0.0358522	-1.02516	0.983848	0.997581	1
AL590783.1	1	complement(66042500..66050718)	0	#N/A	#N/A	#N/A	#N/A	#N/A
RNU4-88P	1	complement(66094461..66094546)	0	#N/A	#N/A	#N/A	#N/A	#N/A
SGIP1	1	66533383..66751139	20.9804	0.019402	1.01354	0.933898	0.997581	1
MIR3117	1	66628440..66628517	0	#N/A	#N/A	#N/A	#N/A	#N/A
AL139147.1	1	complement(66665864..66677027)	0	-0.0270007	-1.01889	0.993942	0.997581	1
TCTEX1D1	1	66752459..66779047	0.870495	1.66677	3.17504	0.244648	0.974604	1
INSL5	1	complement(66797741..66801256)	0.228968	-2.04484	-4.12627	0.466002	0.974604	1
WDR78	1	complement(66812885..66924856)	2.33589	-0.318363	-1.24692	0.646228	0.997581	1
AL592161.1	1	66826942..66828558	0	#N/A	#N/A	#N/A	#N/A	#N/A
MIER1	1	66924895..66988619	42.3523	0.059117	1.04183	0.747967	0.997581	1
SLC35D1	1	complement(66999350..67054148)	24.9221	-0.339921	-1.26569	0.226153	0.974604	1
C1orf141	1	complement(67092165..67231853)	0	#N/A	#N/A	#N/A	#N/A	#N/A
AL133320.1	1	complement(67102645..67102779)	0	#N/A	#N/A	#N/A	#N/A	#N/A
AL133320.2	1	complement(67121605..67123956)	0	#N/A	#N/A	#N/A	#N/A	#N/A
IL23R	1	67138907..67259979	0	#N/A	#N/A	#N/A	#N/A	#N/A
RNU6-586P	1	67196140..67196243	0	#N/A	#N/A	#N/A	#N/A	#N/A
RNU4ATAC4P	1	complement(67267601..67267726)	0	#N/A	#N/A	#N/A	#N/A	#N/A
IL12RB2	1	67307364..67397090	0.228968	-2.04484	-4.12627	0.466002	0.974604	1
SERBP1	1	complement(67407810..67430415)	225.445	-0.00028343	-1.0002	0.998614	0.999494	1
RNU6-387P	1	67417214..67417318	0	#N/A	#N/A	#N/A	#N/A	#N/A
LINC01702	1	67522299..67532612	0	#N/A	#N/A	#N/A	#N/A	#N/A
RNU6-1031P	1	67541127..67541233	0	#N/A	#N/A	#N/A	#N/A	#N/A
RN7SL392P	1	complement(67656831..67657129)	0	#N/A	#N/A	#N/A	#N/A	#N/A
GADD45A	1	67685201..67688334	97.8666	-0.1938	-1.14377	0.168114	0.974604	1
GNG12	1	complement(67701475..67833467)	220.767	0.00575188	1.00399	0.971946	0.997581	1
RNU7-80P	1	complement(67772593..67772653)	0	#N/A	#N/A	#N/A	#N/A	#N/A
GNG12-AS1	1	67832303..68202987	0.221748	-2.04482	-4.12621	0.466008	0.974604	1
DIRAS3	1	complement(68045886..68051631)	0.450716	-0.845758	-1.79721	0.589932	0.997581	1
WLS	1	complement(68098473..68233120)	52.2814	0.299884	1.23105	0.120337	0.974604	1
MIR1262	1	complement(68183518..68183610)	0	#N/A	#N/A	#N/A	#N/A	#N/A
RPE65	1	complement(68428822..68449954)	0	#N/A	#N/A	#N/A	#N/A	#N/A
DEPDC1	1	complement(68474152..68497221)	21.5218	0.422361	1.34012	0.0803417	0.974604	1
AL138789.1	1	68479129..68483539	0.228968	-0.0358747	-1.02518	0.983838	0.997581	1
DEPDC1-AS1	1	68496676..68538627	0.42667	-0.845656	-1.79708	0.589974	0.997581	1
AL035412.1	1	68633701..68640425	0.204922	-2.04479	-4.12614	0.466014	0.974604	1
AL033530.1	1	68679202..68943452	0	#N/A	#N/A	#N/A	#N/A	#N/A
AL691520.1	1	68974010..69023558	0	#N/A	#N/A	#N/A	#N/A	#N/A
LINC01707	1	69055838..69229607	0	#N/A	#N/A	#N/A	#N/A	#N/A
LINC02791	1	complement(69215835..69249477)	0	#N/A	#N/A	#N/A	#N/A	#N/A
LINC01758	1	69433255..69435409	0	#N/A	#N/A	#N/A	#N/A	#N/A
AL359894.1	1	69551848..69563715	0	#N/A	#N/A	#N/A	#N/A	#N/A
LRRC7	1	69568261..70151945	0.42667	-0.857485	-1.81188	0.627721	0.997581	1
AL117353.1	1	complement(69706950..69710274)	0	#N/A	#N/A	#N/A	#N/A	#N/A
RN7SL538P	1	69879592..69879895	0	#N/A	#N/A	#N/A	#N/A	#N/A
AL158840.1	1	complement(70013982..70031222)	0	-0.0270007	-1.01889	0.993942	0.997581	1
LRRC40	1	complement(70144805..70205579)	15.1534	0.199192	1.14806	0.476735	0.974604	1
RN7SL242P	1	complement(70180144..70180440)	0	#N/A	#N/A	#N/A	#N/A	#N/A
SRSF11	1	70205682..70253052	175.899	0.0244096	1.01706	0.871476	0.997581	1
AL353771.1	1	complement(70218589..70221023)	0	#N/A	#N/A	#N/A	#N/A	#N/A
ANKRD13C	1	complement(70258999..70354734)	19.8906	0.271118	1.20674	0.29754	0.974604	1
HHLA3	1	70354805..70385339	8.17601	0.348247	1.27301	0.409181	0.974604	1
AL158839.1	1	complement(70359562..70360437)	0	#N/A	#N/A	#N/A	#N/A	#N/A
CTH	1	70411218..70439851	2.58398	0.0836133	1.05967	0.895876	0.997581	1
Metazoa_SRP_7	1	70430896..70431178	0	#N/A	#N/A	#N/A	#N/A	#N/A
AL354872.2	1	70445071..70445536	0	#N/A	#N/A	#N/A	#N/A	#N/A
LINC01788	1	70706441..70786468	0	#N/A	#N/A	#N/A	#N/A	#N/A
AL513285.1	1	complement(70715933..70720289)	0	#N/A	#N/A	#N/A	#N/A	#N/A
PTGER3	1	complement(70852353..71047808)	0.42667	-2.85468	-7.23341	0.287209	0.974604	1
AL031429.1	1	70947379..70951493	0	#N/A	#N/A	#N/A	#N/A	#N/A
AL031429.2	1	complement(71005854..71006502)	0	#N/A	#N/A	#N/A	#N/A	#N/A
ZRANB2-AS1	1	71048855..71067184	0.221748	-2.04482	-4.12621	0.466008	0.974604	1
ZRANB2	1	complement(71063291..71081289)	76.7821	0.201592	1.14997	0.224713	0.974604	1
MIR186	1	complement(71067631..71067716)	0	#N/A	#N/A	#N/A	#N/A	#N/A
ZRANB2-AS2	1	71081324..71489976	2.21509	-1.29965	-2.46169	0.173287	0.974604	1
NEGR1	1	complement(71395943..72282539)	17.1578	-0.0949627	-1.06804	0.719332	0.997581	1
AL354949.1	1	71570956..71573558	0	#N/A	#N/A	#N/A	#N/A	#N/A
NEGR1-IT1	1	complement(71794232..71837012)	0	#N/A	#N/A	#N/A	#N/A	#N/A
AL513166.1	1	72283170..72753772	0	-0.0270007	-1.01889	0.993942	0.997581	1
AL583808.1	1	complement(72636547..72899240)	0	#N/A	#N/A	#N/A	#N/A	#N/A
RNU6-1246P	1	complement(72717663..72717769)	0	#N/A	#N/A	#N/A	#N/A	#N/A
LINC02796	1	72765031..72791282	0	#N/A	#N/A	#N/A	#N/A	#N/A
LINC02797	1	72793104..72854475	0	#N/A	#N/A	#N/A	#N/A	#N/A
AL732618.1	1	complement(72979014..72979314)	0	#N/A	#N/A	#N/A	#N/A	#N/A
RN7SKP19	1	complement(73191604..73191855)	0	#N/A	#N/A	#N/A	#N/A	#N/A
LINC01360	1	73305609..73355253	0	-0.0270007	-1.01889	0.993942	0.997581	1
LINC02238	1	73635216..73715214	0	#N/A	#N/A	#N/A	#N/A	#N/A
AL591463.1	1	complement(73787370..73915340)	0	#N/A	#N/A	#N/A	#N/A	#N/A
RNU4ATAC8P	1	73883714..73883822	0	#N/A	#N/A	#N/A	#N/A	#N/A
LRRIQ3	1	complement(74026015..74198187)	1.73182	0.146373	1.10678	0.844254	0.997581	1
FPGT	1	74198212..74234086	5.24511	-0.297979	-1.22942	0.526865	0.997581	1
FPGT-TNNI3K	1	74198235..74544393	1.42688	1.10045	2.14421	0.279173	0.974604	1
TNNI3K	1	74235387..74544428	0	-0.0270007	-1.01889	0.993942	0.997581	1
AC093158.1	1	complement(74341579..74378802)	0	#N/A	#N/A	#N/A	#N/A	#N/A
AC105271.1	1	74468195..74469543	0	#N/A	#N/A	#N/A	#N/A	#N/A
LRRC53	1	complement(74469878..74512614)	0	#N/A	#N/A	#N/A	#N/A	#N/A
ERICH3	1	complement(74568117..74673792)	0	#N/A	#N/A	#N/A	#N/A	#N/A
ERICH3-AS1	1	74577430..74626098	0	#N/A	#N/A	#N/A	#N/A	#N/A
AC135803.1	1	complement(74698769..74699333)	0	#N/A	#N/A	#N/A	#N/A	#N/A
CRYZ	1	complement(74705482..74733408)	9.71623	-0.112921	-1.08142	0.763714	0.997581	1
TYW3	1	74733152..74766678	27.8823	0.404035	1.3232	0.0778714	0.974604	1
AC133865.1	1	74963314..74965118	0	#N/A	#N/A	#N/A	#N/A	#N/A
AC099786.3	1	complement(75122518..75123927)	0	#N/A	#N/A	#N/A	#N/A	#N/A
AC099786.1	1	complement(75127830..75133058)	0	#N/A	#N/A	#N/A	#N/A	#N/A
LHX8	1	75128434..75161533	0	#N/A	#N/A	#N/A	#N/A	#N/A
AC099786.2	1	complement(75129974..75132576)	0	#N/A	#N/A	#N/A	#N/A	#N/A
RNU6-622P	1	75183045..75183147	0	#N/A	#N/A	#N/A	#N/A	#N/A
SLC44A5	1	complement(75202131..75611116)	0.221212	1.98202	3.95046	0.481152	0.974604	1
RNU6-503P	1	complement(75538015..75538119)	0	#N/A	#N/A	#N/A	#N/A	#N/A
ACADM	1	75724347..75787575	22.459	0.183483	1.13562	0.424522	0.974604	1
RABGGTB	1	75786197..75795086	25.4352	-0.0504709	-1.0356	0.824603	0.997581	1
SNORD45C	1	75787072..75787150	0	#N/A	#N/A	#N/A	#N/A	#N/A
SNORD45A	1	75787889..75787972	0	#N/A	#N/A	#N/A	#N/A	#N/A
SNORD45B	1	75789477..75789548	0	#N/A	#N/A	#N/A	#N/A	#N/A
MSH4	1	75796882..75913242	0	#N/A	#N/A	#N/A	#N/A	#N/A
ASB17	1	complement(75918873..75932404)	0	#N/A	#N/A	#N/A	#N/A	#N/A
AC092813.1	1	75926454..76019356	0	#N/A	#N/A	#N/A	#N/A	#N/A
AC092813.2	1	76041691..76066349	0	-0.0270007	-1.01889	0.993942	0.997581	1
ST6GALNAC3	1	76074746..76634603	0.450716	-0.845758	-1.79721	0.589932	0.997581	1
AC104458.1	1	76636877..76637339	0	#N/A	#N/A	#N/A	#N/A	#N/A
RNU6-161P	1	76753135..76753240	0	#N/A	#N/A	#N/A	#N/A	#N/A
LINC02567	1	complement(76758124..76779267)	0	#N/A	#N/A	#N/A	#N/A	#N/A
ST6GALNAC5	1	76867480..77067546	0	-0.0270007	-1.01889	0.993942	0.997581	1
MIR7156	1	77060143..77060202	0	#N/A	#N/A	#N/A	#N/A	#N/A
AL035409.1	1	77067920..77086402	0	#N/A	#N/A	#N/A	#N/A	#N/A
PIGK	1	complement(77088989..77219430)	19.4206	0.262451	1.19951	0.349209	0.974604	1
AC093433.2	1	77248633..77250826	0	#N/A	#N/A	#N/A	#N/A	#N/A
AK5	1	77282019..77559966	5.38511	-0.428287	-1.34564	0.359013	0.974604	1
AC095030.1	1	complement(77346046..77349585)	0	#N/A	#N/A	#N/A	#N/A	#N/A
RNU7-8P	1	77420325..77420386	0	#N/A	#N/A	#N/A	#N/A	#N/A
AC093575.1	1	complement(77431314..77437604)	0	#N/A	#N/A	#N/A	#N/A	#N/A
AC118549.1	1	complement(77562416..77683419)	17.4844	0.491798	1.4062	0.0901708	0.974604	1
RN7SL370P	1	77645324..77645618	0	#N/A	#N/A	#N/A	#N/A	#N/A
USP33	1	complement(77695987..77759852)	33.3357	0.168089	1.12357	0.391537	0.974604	1
MIGA1	1	77779624..77879539	25.4212	0.000185857	1.00013	0.999377	0.999568	1
NEXN-AS1	1	complement(77881348..77889539)	2.42815	0.0965528	1.06922	0.895729	0.997581	1
NEXN	1	77888513..77943895	75.2153	0.255728	1.19394	0.165956	0.974604	1
FUBP1	1	complement(77944055..77979110)	61.2227	-0.249477	-1.18878	0.335662	0.974604	1
DNAJB4	1	77979175..78017964	152.715	0.120885	1.0874	0.430027	0.974604	1
GIPC2	1	77979542..78138444	4.48851	-0.107717	-1.07752	0.840838	0.997581	1
AC103591.3	1	complement(78004346..78004554)	0.877386	-0.416598	-1.33478	0.701527	0.997581	1
AC103591.4	1	complement(78022565..78024861)	0.451593	2.7907	6.91964	0.299829	0.974604	1
RNU6-1102P	1	complement(78088988..78089083)	0	#N/A	#N/A	#N/A	#N/A	#N/A
AC096531.2	1	78229599..78369464	0	#N/A	#N/A	#N/A	#N/A	#N/A
PTGFR	1	78303884..78540701	6.11055	1.09929	2.1425	0.0411444	0.974604	1
IFI44L	1	78619922..78646145	1.99096	-0.202024	-1.15031	0.788477	0.997581	1
IFI44	1	78649796..78664078	9.40307	-0.0725353	-1.05156	0.835354	0.997581	1
ADGRL4	1	complement(78889764..79282124)	19.6162	-0.155092	-1.11349	0.519635	0.994909	1
AL353651.2	1	complement(79323769..79324852)	0	#N/A	#N/A	#N/A	#N/A	#N/A
AL353651.1	1	79323769..79324863	0	#N/A	#N/A	#N/A	#N/A	#N/A
LINC02792	1	79325008..79346445	0	#N/A	#N/A	#N/A	#N/A	#N/A
AC099671.1	1	complement(79967733..80051404)	0	#N/A	#N/A	#N/A	#N/A	#N/A
AC098657.2	1	80114943..80116918	0	#N/A	#N/A	#N/A	#N/A	#N/A
AL606519.1	1	complement(80373364..80374621)	0	#N/A	#N/A	#N/A	#N/A	#N/A
AL136234.1	1	complement(80534978..80584363)	0	#N/A	#N/A	#N/A	#N/A	#N/A
LINC01781	1	80535755..80646791	0	#N/A	#N/A	#N/A	#N/A	#N/A
AC093154.1	1	81209834..81222076	0	#N/A	#N/A	#N/A	#N/A	#N/A
RN7SKP247	1	81251789..81252096	0	#N/A	#N/A	#N/A	#N/A	#N/A
ADGRL2	1	81306160..81992436	6.1683	0.467344	1.38256	0.310004	0.974604	1
AL138799.2	1	81505099..81506296	0	#N/A	#N/A	#N/A	#N/A	#N/A
AL138799.4	1	complement(81513880..81557702)	0	#N/A	#N/A	#N/A	#N/A	#N/A
AC117944.1	1	complement(81585941..81625713)	0	-0.0270007	-1.01889	0.993942	0.997581	1
AL157944.1	1	complement(82212413..82848205)	0	#N/A	#N/A	#N/A	#N/A	#N/A
LINC01362	1	82903183..83166815	0	#N/A	#N/A	#N/A	#N/A	#N/A
LINC01361	1	complement(82970820..82986208)	0	#N/A	#N/A	#N/A	#N/A	#N/A
AC116099.1	1	complement(83397555..83425353)	0	#N/A	#N/A	#N/A	#N/A	#N/A
LINC01712	1	83445967..83480024	0	#N/A	#N/A	#N/A	#N/A	#N/A
LINC01725	1	complement(83575776..83861023)	0	#N/A	#N/A	#N/A	#N/A	#N/A
AL035706.1	1	83790280..83801465	0	#N/A	#N/A	#N/A	#N/A	#N/A
TTLL7	1	complement(83865024..83999150)	5.89114	-0.465575	-1.38087	0.284857	0.974604	1
TTLL7-IT1	1	complement(83979118..83984300)	0.204922	-2.04479	-4.12614	0.466014	0.974604	1
AC104454.2	1	84038529..84065031	0	#N/A	#N/A	#N/A	#N/A	#N/A
AL359504.2	1	complement(84076331..84077931)	0.886991	-0.931725	-1.90756	0.463484	0.974604	1
PRKACB	1	84078062..84238498	16.2033	0.319364	1.24778	0.26824	0.974604	1
AL359273.1	1	84277321..84277457	0	#N/A	#N/A	#N/A	#N/A	#N/A
SAMD13	1	84298366..84389957	0.631592	-1.36119	-2.56896	0.358116	0.974604	1
DNASE2B	1	84398532..84415018	0	#N/A	#N/A	#N/A	#N/A	#N/A
AL844170.1	1	84477039..84479157	0	#N/A	#N/A	#N/A	#N/A	#N/A
RPF1	1	84479259..84498352	28.4281	0.196192	1.14567	0.34941	0.974604	1
GNG5	1	complement(84498325..84506581)	311.291	-0.144564	-1.1054	0.359132	0.974604	1
AL359762.3	1	complement(84498350..84556688)	1.21484	1.39323	2.62667	0.263766	0.974604	1
SPATA1	1	84506300..84566194	3.11414	-0.168985	-1.12427	0.815101	0.997581	1
CTBS	1	complement(84549611..84574480)	18.2373	0.180388	1.13319	0.47149	0.974604	1
AL359762.1	1	84574129..84583620	0.221212	1.98202	3.95046	0.481152	0.974604	1
AL359762.2	1	84607099..84610697	0	#N/A	#N/A	#N/A	#N/A	#N/A
LINC01555	1	complement(84628230..84635020)	0	#N/A	#N/A	#N/A	#N/A	#N/A
SSX2IP	1	complement(84643707..84690803)	5.69344	-0.819223	-1.76445	0.133836	0.974604	1
AC104169.1	1	84785427..84786714	0	#N/A	#N/A	#N/A	#N/A	#N/A
LPAR3	1	complement(84811602..84893206)	0	-0.0270007	-1.01889	0.993942	0.997581	1
MCOLN2	1	complement(84925583..84997113)	0	#N/A	#N/A	#N/A	#N/A	#N/A
WDR63	1	84999147..85133138	2.37193	1.04993	2.07042	0.169596	0.974604	1
MCOLN3	1	complement(85018082..85048500)	0.460763	0.772912	1.70872	0.63353	0.997581	1
MIR4423	1	85133794..85133873	0	#N/A	#N/A	#N/A	#N/A	#N/A
AL603750.1	1	complement(85152487..85154203)	0	#N/A	#N/A	#N/A	#N/A	#N/A
SYDE2	1	complement(85156889..85201016)	1.13357	1.15668	2.22943	0.321223	0.974604	1
C1orf52	1	complement(85249953..85259672)	28.9635	0.0241977	1.01691	0.912911	0.997581	1
Y_RNA_27	1	85264296..85264402	0	#N/A	#N/A	#N/A	#N/A	#N/A
BCL10	1	complement(85265776..85276632)	73.6564	-0.0103099	-1.00717	0.962249	0.997581	1
AL078459.1	1	85276388..85448124	1.02632	0.640963	1.55937	0.545907	0.997581	1
DDAH1	1	complement(85318481..85578363)	83.7342	-0.0346338	-1.0243	0.810202	0.997581	1
Y_RNA_28	1	complement(85435175..85435284)	0	#N/A	#N/A	#N/A	#N/A	#N/A
AL360219.1	1	85467295..85467660	0.409732	2.79061	6.91923	0.299845	0.974604	1
AC092807.3	1	complement(85482281..85578250)	17.6784	0.145838	1.10637	0.562292	0.997581	1
AC092807.2	1	complement(85578500..85578742)	0	-0.0270007	-1.01889	0.993942	0.997581	1
CCN1	1	85580761..85583950	301.255	0.0259391	1.01814	0.865053	0.997581	1
SNORD81_1	1	85592280..85592356	0	#N/A	#N/A	#N/A	#N/A	#N/A
AC092807.1	1	85599131..85600734	0	-0.0270007	-1.01889	0.993942	0.997581	1
ZNHIT6	1	complement(85649417..85708433)	35.5506	0.236518	1.17815	0.2596	0.974604	1
COL24A1	1	complement(85729233..86156943)	0.649282	1.28795	2.44181	0.38485	0.974604	1
LINC02795	1	complement(86288704..86320711)	0	-0.0270007	-1.01889	0.993942	0.997581	1
ODF2L	1	complement(86346824..86396342)	19.7271	0.0741509	1.05274	0.774401	0.997581	1
MIR7856	1	complement(86357632..86357687)	0	#N/A	#N/A	#N/A	#N/A	#N/A
CLCA2	1	86424171..86456553	0.204922	-2.04479	-4.12614	0.466014	0.974604	1
CLCA1	1	86468368..86500289	0	#N/A	#N/A	#N/A	#N/A	#N/A
CLCA4	1	86547078..86580754	0	#N/A	#N/A	#N/A	#N/A	#N/A
CLCA4-AS1	1	complement(86571181..86696311)	0	#N/A	#N/A	#N/A	#N/A	#N/A
AL049597.2	1	complement(86703502..86704462)	0.598251	0.477933	1.39275	0.71835	0.997581	1
SH3GLB1	1	86704570..86748184	107.271	0.118285	1.08544	0.38688	0.974604	1
AL355981.1	1	complement(86821558..86834169)	0	#N/A	#N/A	#N/A	#N/A	#N/A
SELENOF	1	complement(86862445..86914424)	76.7625	-0.00456637	-1.00317	0.979538	0.997581	1
HS2ST1	1	86914635..87109982	15.9095	-0.135263	-1.09829	0.656724	0.997581	1
AL121989.1	1	complement(86932199..86934891)	0	#N/A	#N/A	#N/A	#N/A	#N/A
AC093155.3	1	86993009..87169204	0	-0.0270007	-1.01889	0.993942	0.997581	1
LINC01140	1	87129765..87169198	0	#N/A	#N/A	#N/A	#N/A	#N/A
LINC02801	1	87212669..87264741	0	#N/A	#N/A	#N/A	#N/A	#N/A
LMO4	1	87328880..87348923	27.7067	0.0781722	1.05568	0.707862	0.997581	1
LINC01364	1	complement(87353521..87371683)	0	#N/A	#N/A	#N/A	#N/A	#N/A
PKN2-AS1	1	complement(87620803..88685204)	0.18852	1.98196	3.9503	0.481166	0.974604	1
AL445437.1	1	complement(87805286..87808372)	0	#N/A	#N/A	#N/A	#N/A	#N/A
AL445438.1	1	88462936..88464079	0	#N/A	#N/A	#N/A	#N/A	#N/A
RN7SL583P	1	complement(88477828..88478114)	0	#N/A	#N/A	#N/A	#N/A	#N/A
AC093578.2	1	88520000..88520170	0	#N/A	#N/A	#N/A	#N/A	#N/A
PKN2	1	88684222..88836255	45.1272	0.221554	1.16599	0.263924	0.974604	1
RNU6-125P	1	88816779..88816885	0	#N/A	#N/A	#N/A	#N/A	#N/A
GTF2B	1	complement(88852633..88891944)	31.4364	-0.627567	-1.54496	0.0056388	0.974604	1
KYAT3	1	complement(88935773..88992953)	11.0011	0.137086	1.09968	0.655978	0.997581	1
RBMXL1	1	complement(88979456..88992960)	12.9151	-0.305084	-1.23549	0.338923	0.974604	1
GBP3	1	complement(89006679..89022894)	34.549	0.314673	1.24373	0.178492	0.974604	1
Y_RNA_29	1	complement(89020246..89020365)	0	#N/A	#N/A	#N/A	#N/A	#N/A
GBP1	1	complement(89052319..89065230)	48.5871	0.012552	1.00874	0.947758	0.997581	1
GBP2	1	complement(89106132..89150456)	1.48708	0.721579	1.64899	0.455472	0.974604	1
AC104459.1	1	89128432..89144695	0	#N/A	#N/A	#N/A	#N/A	#N/A
GBP7	1	complement(89131742..89176009)	0	#N/A	#N/A	#N/A	#N/A	#N/A
GBP4	1	complement(89181144..89198942)	0.228968	-2.04484	-4.12627	0.466002	0.974604	1
AC099063.4	1	89198714..89207040	0	#N/A	#N/A	#N/A	#N/A	#N/A
GBP5	1	complement(89258950..89272804)	0.221212	1.98202	3.95046	0.481152	0.974604	1
AC099063.1	1	89260582..89269754	0	#N/A	#N/A	#N/A	#N/A	#N/A
GBP6	1	89364058..89386461	0	#N/A	#N/A	#N/A	#N/A	#N/A
AL596214.1	1	complement(89427533..89525472)	0	#N/A	#N/A	#N/A	#N/A	#N/A
LRRC8B	1	89524836..89597864	2.97018	0.300478	1.23155	0.614807	0.997581	1
LRRC8C-DT	1	complement(89581291..89632916)	0.230381	-0.035789	-1.02512	0.983876	0.997581	1
AC093423.2	1	89629725..89676386	0	#N/A	#N/A	#N/A	#N/A	#N/A
LRRC8C	1	89633072..89769903	6.6117	-0.242799	-1.18329	0.578138	0.997581	1
AC093423.3	1	89633140..89933250	0	#N/A	#N/A	#N/A	#N/A	#N/A
AC099568.1	1	89788914..89790492	0	#N/A	#N/A	#N/A	#N/A	#N/A
AC099568.2	1	complement(89820174..89820868)	0.228968	-2.04484	-4.12627	0.466002	0.974604	1
LRRC8D	1	89821014..89936611	6.63151	0.00845254	1.00588	0.983044	0.997581	1
AL391497.1	1	89939601..89940147	0	#N/A	#N/A	#N/A	#N/A	#N/A
RN7SKP272	1	complement(89987713..89987944)	0	#N/A	#N/A	#N/A	#N/A	#N/A
ZNF326	1	89995110..90035533	16.7502	-0.0194251	-1.01356	0.938544	0.997581	1
AL161797.1	1	90045998..90047109	0	#N/A	#N/A	#N/A	#N/A	#N/A
AC098656.1	1	90242088..90284188	0	#N/A	#N/A	#N/A	#N/A	#N/A
RNU6-695P	1	complement(90253456..90253559)	0	#N/A	#N/A	#N/A	#N/A	#N/A
AL627316.1	1	complement(90388193..90420396)	0	#N/A	#N/A	#N/A	#N/A	#N/A
LINC02787	1	complement(90510910..90533472)	0	#N/A	#N/A	#N/A	#N/A	#N/A
SNORD3G	1	90657750..90657964	0	#N/A	#N/A	#N/A	#N/A	#N/A
BARHL2	1	complement(90711539..90717302)	0	#N/A	#N/A	#N/A	#N/A	#N/A
AC092805.1	1	90719576..90725620	0	#N/A	#N/A	#N/A	#N/A	#N/A
LINC02609	1	complement(90769086..90851658)	0.221212	-0.0357728	-1.02511	0.983883	0.997581	1
LINC02788	1	90835660..90849472	0	#N/A	#N/A	#N/A	#N/A	#N/A
LINC01763	1	90851122..90855253	0	#N/A	#N/A	#N/A	#N/A	#N/A
AC091614.1	1	complement(90860550..90862920)	0	#N/A	#N/A	#N/A	#N/A	#N/A
ZNF644	1	complement(90915298..91022272)	33.6739	0.0353129	1.02478	0.876021	0.997581	1
HFM1	1	complement(91260766..91404856)	0.819463	0.341171	1.26678	0.746738	0.997581	1
Y_RNA_30	1	91261625..91261724	0	#N/A	#N/A	#N/A	#N/A	#N/A
CDC7	1	91500851..91525764	3.2635	0.149794	1.10941	0.786671	0.997581	1
TGFBR3	1	complement(91680343..91906335)	7.23893	0.582177	1.49711	0.181255	0.974604	1
RN7SL653P	1	complement(91829774..91830066)	0	-0.0270007	-1.01889	0.993942	0.997581	1
BRDT	1	91949371..92014426	0	#N/A	#N/A	#N/A	#N/A	#N/A
EPHX4	1	92029985..92063538	0.42667	-0.0370631	-1.02602	0.977909	0.997581	1
SETSIP	1	complement(92074533..92075441)	0	#N/A	#N/A	#N/A	#N/A	#N/A
BTBD8	1	92080305..92184725	1.74517	-0.682257	-1.60465	0.418903	0.974604	1
AC104836.1	1	92189237..92190707	0.204922	-2.04479	-4.12614	0.466014	0.974604	1
C1orf146	1	92217915..92245813	0	#N/A	#N/A	#N/A	#N/A	#N/A
GLMN	1	complement(92246402..92298987)	14.1298	0.318323	1.24688	0.317007	0.974604	1
RPAP2	1	92299059..92402056	15.6059	0.223846	1.16784	0.441164	0.974604	1
RN7SL824P	1	complement(92402389..92402685)	0	#N/A	#N/A	#N/A	#N/A	#N/A
GFI1	1	complement(92473043..92486925)	0	-0.0270007	-1.01889	0.993942	0.997581	1
EVI5	1	complement(92508696..92792404)	101.623	0.0307763	1.02156	0.862723	0.997581	1
RNU4-59P	1	complement(92700819..92700934)	0	#N/A	#N/A	#N/A	#N/A	#N/A
RPL5	1	92832013..92841924	494.782	0.0249998	1.01748	0.878204	0.997581	1
DIPK1A	1	complement(92832737..92961522)	6.35868	-0.432129	-1.34922	0.300468	0.974604	1
SNORD21	1	92837289..92837383	0	#N/A	#N/A	#N/A	#N/A	#N/A
SNORA66	1	92840719..92840851	0	#N/A	#N/A	#N/A	#N/A	#N/A
AL162740.1	1	92846059..92846182	0	#N/A	#N/A	#N/A	#N/A	#N/A
RNU6-970P	1	complement(92969604..92969710)	0	#N/A	#N/A	#N/A	#N/A	#N/A
RN7SL692P	1	complement(92974827..92975114)	0	#N/A	#N/A	#N/A	#N/A	#N/A
AC093577.1	1	92978265..92987367	0	#N/A	#N/A	#N/A	#N/A	#N/A
RNU6-210P	1	93010257..93010351	0	#N/A	#N/A	#N/A	#N/A	#N/A
RN7SKP123	1	93026252..93026542	0	#N/A	#N/A	#N/A	#N/A	#N/A
Y_RNA_31	1	complement(93027410..93027506)	0	#N/A	#N/A	#N/A	#N/A	#N/A
MTF2	1	93079235..93139079	9.57419	0.0599693	1.04244	0.864955	0.997581	1
TMED5	1	complement(93149742..93180516)	29.2964	-0.105461	-1.07584	0.605582	0.997581	1
CCDC18	1	93179919..93278730	8.26372	0.079326	1.05652	0.823711	0.997581	1
CCDC18-AS1	1	complement(93262186..93346025)	3.63994	-0.214334	-1.16017	0.712669	0.997581	1
DR1	1	93345907..93369493	48.6034	0.265218	1.20182	0.152585	0.974604	1
Y_RNA_32	1	93385711..93385817	0	#N/A	#N/A	#N/A	#N/A	#N/A
FNBP1L	1	93448131..93554661	8.78353	-0.313612	-1.24282	0.389651	0.974604	1
BCAR3	1	complement(93561741..93847150)	12.2426	-0.145436	-1.10606	0.621416	0.997581	1
AL109613.1	1	93592199..93605573	0.18852	1.98196	3.9503	0.481166	0.974604	1
MIR760	1	93846832..93846911	0	#N/A	#N/A	#N/A	#N/A	#N/A
AL049796.1	1	93847174..93848939	0	#N/A	#N/A	#N/A	#N/A	#N/A
DNTTIP2	1	complement(93866284..93879918)	50.8123	-0.0564314	-1.03989	0.759515	0.997581	1
GCLM	1	complement(93885199..93909456)	48.6975	0.377194	1.29881	0.0366493	0.974604	1
ABCA4	1	complement(93992834..94121148)	0.630944	3.30571	9.88821	0.210747	0.974604	1
AC093579.1	1	94145111..94145619	0	#N/A	#N/A	#N/A	#N/A	#N/A
ARHGAP29	1	complement(94148988..94275068)	243.953	0.107644	1.07747	0.491781	0.976482	1
RN7SL440P	1	94150738..94151080	0	#N/A	#N/A	#N/A	#N/A	#N/A
ARHGAP29-AS1	1	94247819..94411036	4.12483	0.110671	1.07973	0.832388	0.997581	1
AC097059.1	1	complement(94318479..94324569)	0	-0.0271536	-1.019	0.994061	0.997581	1
AC118469.2	1	complement(94417743..94418228)	0	-0.0270007	-1.01889	0.993942	0.997581	1
ABCD3	1	94418389..94518666	13.6843	-0.015918	-1.01109	0.957376	0.997581	1
F3	1	complement(94529173..94541759)	12.8742	-0.139597	-1.1016	0.657362	0.997581	1
AC093117.1	1	complement(94585556..94592297)	0	#N/A	#N/A	#N/A	#N/A	#N/A
MIR378G	1	complement(94745860..94745900)	0	#N/A	#N/A	#N/A	#N/A	#N/A
SLC44A3	1	94820342..94895246	0.672805	1.28798	2.44186	0.390634	0.974604	1
CNN3	1	complement(94896949..94927223)	349.983	-0.0942268	-1.06749	0.70849	0.997581	1
AC105942.1	1	94927361..94963616	1.31128	-0.038171	-1.02681	0.966371	0.997581	1
ALG14	1	complement(94974405..95072951)	24.9052	-0.359732	-1.28319	0.13522	0.974604	1
AC095033.1	1	95061596..95067545	0	-0.0270007	-1.01889	0.993942	0.997581	1
TLCD4	1	95117355..95197607	0.754079	0.302158	1.23299	0.810177	0.997581	1
TLCD4-RWDD3	1	95117923..95247225	2.24635	1.04962	2.06999	0.208845	0.974604	1
AC092802.3	1	95120147..95138554	0	#N/A	#N/A	#N/A	#N/A	#N/A
Y_RNA_33	1	complement(95125511..95125609)	0	#N/A	#N/A	#N/A	#N/A	#N/A
AC092802.1	1	complement(95161676..95233982)	0.377039	2.79056	6.91896	0.299856	0.974604	1
RWDD3	1	95234210..95247225	16.3525	-0.0775776	-1.05524	0.76269	0.997581	1
AC092802.2	1	complement(95243167..95278940)	0	#N/A	#N/A	#N/A	#N/A	#N/A
AC092802.4	1	95282233..95287702	0.228968	-2.04484	-4.12627	0.466002	0.974604	1
LINC01760	1	complement(95310928..95318263)	0	#N/A	#N/A	#N/A	#N/A	#N/A
LINC01650	1	complement(95351251..95352676)	0	#N/A	#N/A	#N/A	#N/A	#N/A
AL445218.1	1	complement(95356229..95381000)	0	#N/A	#N/A	#N/A	#N/A	#N/A
LINC01761	1	95474737..95479356	0	#N/A	#N/A	#N/A	#N/A	#N/A
LINC02607	1	95510059..95782342	0	#N/A	#N/A	#N/A	#N/A	#N/A
AL683887.1	1	95743096..95759470	0	#N/A	#N/A	#N/A	#N/A	#N/A
LINC02790	1	95937901..96022890	0	#N/A	#N/A	#N/A	#N/A	#N/A
RNU1-130P	1	96225901..96226060	0	#N/A	#N/A	#N/A	#N/A	#N/A
LINC01787	1	complement(96254069..96374125)	0.221212	1.98202	3.95046	0.481152	0.974604	1
RN7SL831P	1	96583209..96583527	0	#N/A	#N/A	#N/A	#N/A	#N/A
RN7SKP270	1	complement(96695856..96696167)	0	#N/A	#N/A	#N/A	#N/A	#N/A
PTBP2	1	96721665..96823738	8.28472	-0.240061	-1.18104	0.522147	0.996348	1
DPYD	1	complement(97077743..97995000)	3.55927	0.13838	1.10067	0.799809	0.997581	1
DPYD-AS1	1	97095923..97322955	0.221748	-2.04482	-4.12621	0.466008	0.974604	1
DPYD-IT1	1	complement(97394154..97420141)	0	#N/A	#N/A	#N/A	#N/A	#N/A
DPYD-AS2	1	97796921..97798066	0	#N/A	#N/A	#N/A	#N/A	#N/A
MIR137HG	1	complement(97933474..98049863)	1.81554	1.32378	2.50321	0.241215	0.974604	1
BX005019.1	1	complement(97967005..97968814)	0	#N/A	#N/A	#N/A	#N/A	#N/A
MIR2682	1	complement(98045242..98045351)	0	#N/A	#N/A	#N/A	#N/A	#N/A
MIR137	1	complement(98046070..98046171)	0	#N/A	#N/A	#N/A	#N/A	#N/A
AC104453.1	1	complement(98052077..98054592)	0	#N/A	#N/A	#N/A	#N/A	#N/A
LINC01776	1	98210747..98272658	0.230381	1.98205	3.95054	0.481145	0.974604	1
AC095031.1	1	complement(98660388..98661059)	0	#N/A	#N/A	#N/A	#N/A	#N/A
SNX7	1	98661701..98760500	35.479	-0.482991	-1.39764	0.0160673	0.974604	1
PLPPR5	1	complement(98890245..99005032)	0	#N/A	#N/A	#N/A	#N/A	#N/A
AL445433.2	1	99004276..99244794	0	#N/A	#N/A	#N/A	#N/A	#N/A
PLPPR4	1	99263953..99309590	1.73182	0.60623	1.52228	0.472947	0.974604	1
LINC01708	1	complement(99472332..99600995)	0	#N/A	#N/A	#N/A	#N/A	#N/A
PALMD	1	99646113..99694541	0.630944	0.477989	1.3928	0.69927	0.997581	1
FRRS1	1	complement(99708632..99766631)	0.409732	2.79061	6.91923	0.299845	0.974604	1
RNU4-75P	1	complement(99784740..99784885)	0	#N/A	#N/A	#N/A	#N/A	#N/A
Y_RNA_34	1	99791662..99791753	0	#N/A	#N/A	#N/A	#N/A	#N/A
AGL	1	99850361..99924023	11.0362	0.421303	1.33914	0.213819	0.974604	1
AC118553.1	1	complement(99968383..99969864)	0.228968	-2.04484	-4.12627	0.466002	0.974604	1
SLC35A3	1	99969351..100035634	17.5657	0.127427	1.09234	0.651923	0.997581	1
AC118553.2	1	99970011..100083321	0	-0.0270007	-1.01889	0.993972	0.997581	1
RNU6-750P	1	99978939..99979045	0	#N/A	#N/A	#N/A	#N/A	#N/A
RNU6-1318P	1	complement(100000637..100000739)	0	#N/A	#N/A	#N/A	#N/A	#N/A
MFSD14A	1	100038095..100083377	28.5732	0.250894	1.18994	0.299498	0.974604	1
AC093019.2	1	complement(100057990..100084471)	0	#N/A	#N/A	#N/A	#N/A	#N/A
SASS6	1	complement(100083563..100132955)	6.72714	0.860915	1.81619	0.0893458	0.974604	1
TRMT13	1	100133150..100150498	8.29396	0.654399	1.57396	0.0894458	0.974604	1
LRRC39	1	complement(100148449..100178273)	0.221212	1.98202	3.95046	0.481152	0.974604	1
DBT	1	complement(100186919..100249834)	10.0325	0.222216	1.16652	0.492197	0.976482	1
AL445928.2	1	100220488..100253414	0	#N/A	#N/A	#N/A	#N/A	#N/A
RTCA-AS1	1	complement(100251528..100266179)	2.63699	-0.293816	-1.22588	0.658391	0.997581	1
RTCA	1	100266207..100292769	26.1191	0.380887	1.30214	0.139146	0.974604	1
MIR553	1	100281241..100281308	0	#N/A	#N/A	#N/A	#N/A	#N/A
AC104457.2	1	100344477..100345242	0	#N/A	#N/A	#N/A	#N/A	#N/A
CDC14A	1	100345001..100520277	0.877386	-0.931669	-1.90748	0.443125	0.974604	1
AL589990.1	1	complement(100462399..100485997)	0	#N/A	#N/A	#N/A	#N/A	#N/A
GPR88	1	100538139..100542021	0	-0.0270007	-1.01889	0.993942	0.997581	1
LINC01349	1	complement(100627049..100640613)	0	#N/A	#N/A	#N/A	#N/A	#N/A
AC099670.3	1	100628230..100641723	0.228968	-2.04484	-4.12627	0.466002	0.974604	1
VCAM1	1	100719742..100739045	25.5242	-0.101454	-1.07285	0.637134	0.997581	1
EXTL2	1	complement(100872372..100895179)	37.2207	0.274497	1.20957	0.173769	0.974604	1
AC104506.1	1	100894928..100895356	0.450716	-0.0371085	-1.02606	0.9785	0.997581	1
SLC30A7	1	100896076..100981757	79.6388	-0.0591637	-1.04186	0.734351	0.997581	1
DPH5	1	complement(100989623..101026088)	16.3667	0.0591718	1.04187	0.844065	0.997581	1
AC093157.2	1	100995473..100996260	0.418901	-0.037011	-1.02599	0.97794	0.997581	1
AC093157.1	1	101025844..101090513	9.91182	0.52583	1.43976	0.166425	0.974604	1
AC093157.3	1	101133153..101133339	0	#N/A	#N/A	#N/A	#N/A	#N/A
AL109741.1	1	complement(101235683..101236528)	0	-0.0270007	-1.01889	0.993942	0.997581	1
S1PR1	1	101236865..101243713	0.908653	-0.931707	-1.90753	0.450503	0.974604	1
LINC01307	1	101323337..101390303	0	#N/A	#N/A	#N/A	#N/A	#N/A
LINC01709	1	101639509..101787572	0.377039	0.772718	1.70849	0.622592	0.997581	1
RNU6-965P	1	complement(101728642..101728737)	0	#N/A	#N/A	#N/A	#N/A	#N/A
OLFM3	1	complement(101802574..101997030)	0	-0.0270007	-1.01889	0.993942	0.997581	1
RNU6-352P	1	101859851..101859957	0	#N/A	#N/A	#N/A	#N/A	#N/A
AC114485.1	1	complement(102199739..102389630)	0	#N/A	#N/A	#N/A	#N/A	#N/A
AC099567.1	1	complement(102763322..102853842)	0	#N/A	#N/A	#N/A	#N/A	#N/A
COL11A1	1	complement(102876467..103108872)	85.6348	-0.0951772	-1.0682	0.599613	0.997581	1
AC095032.2	1	103414879..103425465	0	#N/A	#N/A	#N/A	#N/A	#N/A
AC095032.1	1	complement(103415980..103525511)	0.230381	1.98205	3.95054	0.481145	0.974604	1
RN7SKP285	1	103523562..103523879	0	#N/A	#N/A	#N/A	#N/A	#N/A
RNPC3	1	103525691..103555239	13.1638	-0.111065	-1.08003	0.710037	0.997581	1
AMY2B	1	103553815..103579534	1.48493	-1.1763	-2.25996	0.272351	0.974604	1
AMY2A	1	103616811..103625780	0	#N/A	#N/A	#N/A	#N/A	#N/A
AMY1A	1	103655290..103664554	0	#N/A	#N/A	#N/A	#N/A	#N/A
AMY1B	1	complement(103687415..103696680)	0	-0.0270007	-1.01889	0.993942	0.997581	1
AMY1C	1	103750406..103758690	0	#N/A	#N/A	#N/A	#N/A	#N/A
AL591888.1	1	complement(104998406..105032365)	0	#N/A	#N/A	#N/A	#N/A	#N/A
LINC01676	1	complement(105587575..105618991)	0	#N/A	#N/A	#N/A	#N/A	#N/A
LINC01677	1	complement(105927620..106028277)	0	#N/A	#N/A	#N/A	#N/A	#N/A
AL355306.2	1	105956694..106124564	0	#N/A	#N/A	#N/A	#N/A	#N/A
LINC01661	1	106818224..106865316	0	#N/A	#N/A	#N/A	#N/A	#N/A
PRMT6	1	107056674..107067636	8.30313	0.5404	1.45438	0.158965	0.974604	1
NTNG1	1	107140007..107483458	0.42667	-0.0370631	-1.02602	0.977909	0.997581	1
VAV3	1	complement(107571161..107965180)	0.204922	-2.04479	-4.12614	0.466014	0.974604	1
MIR7852	1	107897223..107897304	0	#N/A	#N/A	#N/A	#N/A	#N/A
VAV3-AS1	1	107964443..107994607	0	#N/A	#N/A	#N/A	#N/A	#N/A
LINC02785	1	108040263..108076020	0	#N/A	#N/A	#N/A	#N/A	#N/A
SLC25A24	1	complement(108134043..108200849)	23.484	0.345158	1.27029	0.142851	0.974604	1
AL359258.2	1	108199926..108201491	0.607421	0.478007	1.39282	0.698548	0.997581	1
AL359258.3	1	108200413..108202743	0	#N/A	#N/A	#N/A	#N/A	#N/A
NBPF4	1	complement(108223341..108244081)	0	#N/A	#N/A	#N/A	#N/A	#N/A
AL359258.1	1	complement(108261196..108273689)	0	#N/A	#N/A	#N/A	#N/A	#N/A
AL390038.1	1	108420689..108433184	0	#N/A	#N/A	#N/A	#N/A	#N/A
NBPF6	1	108450282..108471002	0	#N/A	#N/A	#N/A	#N/A	#N/A
FAM102B	1	108560089..108644900	3.47799	-0.0382113	-1.02684	0.945454	0.997581	1
HENMT1	1	complement(108648290..108661526)	1.74517	-0.222682	-1.1669	0.766029	0.997581	1
AL160171.1	1	108661533..108666246	0	-0.0270007	-1.01889	0.993942	0.997581	1
PRPF38B	1	108692310..108702928	20.6572	-0.0855575	-1.0611	0.714851	0.997581	1
FNDC7	1	108712908..108742749	0	#N/A	#N/A	#N/A	#N/A	#N/A
AL591719.2	1	complement(108734256..108734725)	0	#N/A	#N/A	#N/A	#N/A	#N/A
STXBP3	1	108746674..108809523	20.3003	0.055715	1.03937	0.817807	0.997581	1
AKNAD1	1	complement(108815898..108963484)	5.49123	1.12269	2.17752	0.0509186	0.974604	1
SPATA42	1	108857217..108858524	0	-0.0270007	-1.01889	0.993942	0.997581	1
GPSM2	1	108875350..108934545	16.5867	0.158655	1.11625	0.585247	0.997581	1
CLCC1	1	complement(108929508..108963457)	28.3104	0.0842196	1.06011	0.699554	0.997581	1
WDR47	1	complement(108970214..109042113)	9.11986	0.448582	1.3647	0.263356	0.974604	1
TAF13	1	complement(109062486..109076003)	107.904	0.0239814	1.01676	0.882504	0.997581	1
AL356488.3	1	complement(109087971..109090858)	2.35993	-0.481941	-1.39662	0.501514	0.981839	1
TMEM167B	1	109089803..109096934	16.4198	-0.137527	-1.10002	0.599461	0.997581	1
SCARNA2	1	109100193..109100612	0.230381	1.98205	3.95054	0.481145	0.974604	1
AL356488.2	1	109100193..109100619	0.457937	-2.85474	-7.23375	0.287196	0.974604	1
C1orf194	1	complement(109105951..109113857)	0	#N/A	#N/A	#N/A	#N/A	#N/A
KIAA1324	1	109113679..109206781	0.450716	-0.845758	-1.79721	0.589932	0.997581	1
SARS	1	109213918..109238182	172.166	0.0422565	1.02972	0.781651	0.997581	1
CELSR2	1	109249539..109275751	1.06548	-0.335335	-1.26167	0.743908	0.997581	1
PSRC1	1	complement(109279556..109283186)	9.2549	0.134046	1.09737	0.689415	0.997581	1
MYBPHL	1	complement(109292365..109307011)	0	#N/A	#N/A	#N/A	#N/A	#N/A
SORT1	1	complement(109309568..109397918)	39.2644	0.0733533	1.05216	0.687415	0.997581	1
PSMA5	1	complement(109399042..109426448)	104.689	-0.078539	-1.05595	0.63327	0.997581	1
SYPL2	1	109466546..109482134	0	-0.0270007	-1.01889	0.993942	0.997581	1
ATXN7L2	1	109483479..109492804	2.40319	-0.878205	-1.83809	0.235017	0.974604	1
CYB561D1	1	109494052..109502932	5.02574	-1.36081	-2.56829	0.0271534	0.974604	1
AMIGO1	1	complement(109504178..109509738)	0	-0.0270007	-1.01889	0.993942	0.997581	1
GPR61	1	109539872..109548406	0	#N/A	#N/A	#N/A	#N/A	#N/A
AL355310.3	1	complement(109539906..109543837)	0	#N/A	#N/A	#N/A	#N/A	#N/A
GNAI3	1	109548615..109618324	87.5344	0.0526412	1.03716	0.733707	0.997581	1
RNU6V	1	complement(109591534..109591640)	0	#N/A	#N/A	#N/A	#N/A	#N/A
AL355310.1	1	109596225..109597781	0	#N/A	#N/A	#N/A	#N/A	#N/A
MIR197	1	109598893..109598967	0	#N/A	#N/A	#N/A	#N/A	#N/A
[truncated: 43,369 more rows]

## Sheet: 02 Astrocytes NP1 EF+ vs. EF-
Name	Chromosome	Region	Max group mean	Log₂ fold change	Fold change	P-value	FDR p-value	Bonferroni
MIR6859-1	1	complement(17369..17436)	0	#N/A	#N/A	#N/A	#N/A	#N/A
MIR1302-2HG	1	29554..31109	0	#N/A	#N/A	#N/A	#N/A	#N/A
MIR1302-2	1	30366..30503	0	#N/A	#N/A	#N/A	#N/A	#N/A
FAM138A	1	complement(34554..36081)	0	#N/A	#N/A	#N/A	#N/A	#N/A
OR4F5	1	65419..71585	0	#N/A	#N/A	#N/A	#N/A	#N/A
AL627309.1	1	complement(89295..133723)	0.916035	2.1138	4.32831	0.1362	0.998174	1
AL627309.3	1	complement(89551..91105)	0.443496	-2.84648	-7.19244	0.214685	0.998174	1
AL627309.2	1	complement(139790..140339)	0	#N/A	#N/A	#N/A	#N/A	#N/A
AL627309.5	1	complement(141474..173862)	0.85334	-0.219726	-1.16451	0.817847	0.998174	1
RNU6-1100P	1	complement(157784..157887)	0	#N/A	#N/A	#N/A	#N/A	#N/A
AL627309.4	1	160446..161525	0	#N/A	#N/A	#N/A	#N/A	#N/A
MIR6859-2	1	complement(187891..187958)	0	#N/A	#N/A	#N/A	#N/A	#N/A
AP006222.2	1	266855..268655	0	#N/A	#N/A	#N/A	#N/A	#N/A
AL732372.1	1	358857..366052	0	#N/A	#N/A	#N/A	#N/A	#N/A
OR4F29	1	complement(450703..451697)	0	#N/A	#N/A	#N/A	#N/A	#N/A
U6_1	1	complement(516376..516479)	0	#N/A	#N/A	#N/A	#N/A	#N/A
AC114498.1	1	587629..594768	0	#N/A	#N/A	#N/A	#N/A	#N/A
AC114498.2	1	complement(632325..632413)	0.271546	1.61226	3.0573	0.562781	0.998174	1
OR4F16	1	complement(685679..686673)	0	#N/A	#N/A	#N/A	#N/A	#N/A
RNU6-1199P	1	complement(758233..758336)	0	#N/A	#N/A	#N/A	#N/A	#N/A
AL669831.2	1	760911..761989	0	#N/A	#N/A	#N/A	#N/A	#N/A
LINC01409	1	778747..810065	1.80371	0.977333	1.96882	0.224095	0.998174	1
FAM87B	1	817371..819837	0.228968	0.339556	1.26537	0.826966	0.998174	1
LINC01128	1	825138..868202	6.25178	0.0573956	1.04059	0.885537	0.998174	1
LINC00115	1	complement(826206..827522)	0.271546	1.61226	3.0573	0.562781	0.998174	1
FAM41C	1	complement(868071..876903)	5.33108	0.16158	1.11851	0.714682	0.998174	1
AL645608.6	1	904834..915976	0	#N/A	#N/A	#N/A	#N/A	#N/A
AL645608.2	1	911435..914948	0	-0.0187831	-1.0131	0.995422	0.998174	1
AL645608.4	1	914171..914971	0	#N/A	#N/A	#N/A	#N/A	#N/A
LINC02593	1	complement(916865..921016)	0.0920697	1.61168	3.05607	0.562936	0.998174	1
SAMD11	1	923928..944581	2.07175	0.0249243	1.01743	0.970443	0.998174	1
NOC2L	1	complement(944203..959309)	51.6322	0.0682728	1.04846	0.720573	0.998174	1
KLHL17	1	960584..965719	4.36066	1.66036	3.16096	0.00988213	0.998174	1
PLEKHN1	1	966482..975865	6.95647	0.155218	1.11359	0.670055	0.998174	1
PERM1	1	complement(975204..982093)	0.519392	0.829676	1.77729	0.573362	0.998174	1
AL645608.7	1	complement(995966..998051)	0.204922	-2.03658	-4.10271	0.403221	0.998174	1
HES4	1	complement(998962..1000172)	10.4225	0.0764024	1.05439	0.795247	0.998174	1
ISG15	1	1001138..1014540	101.716	-0.130531	-1.0947	0.455213	0.998174	1
AL645608.1	1	complement(1011997..1013193)	0.228968	-2.03662	-4.10283	0.403208	0.998174	1
AGRN	1	1020120..1056118	7.70158	0.195729	1.1453	0.578777	0.998174	1
AL645608.5	1	1055033..1056116	6.22646	-0.369191	-1.29163	0.390155	0.998174	1
AL645608.8	1	complement(1062208..1063288)	0.0920697	1.61168	3.05607	0.562936	0.998174	1
RNF223	1	complement(1070967..1074306)	0	#N/A	#N/A	#N/A	#N/A	#N/A
C1orf159	1	complement(1081818..1116361)	6.82789	0.375149	1.29697	0.367199	0.998174	1
AL390719.3	1	1097585..1104598	0.305731	0.340101	1.26585	0.826682	0.998174	1
LINC01342	1	1137017..1144056	0	#N/A	#N/A	#N/A	#N/A	#N/A
MIR200B	1	1167104..1167198	0	#N/A	#N/A	#N/A	#N/A	#N/A
MIR200A	1	1167863..1167952	0	#N/A	#N/A	#N/A	#N/A	#N/A
MIR429	1	1169005..1169087	0	#N/A	#N/A	#N/A	#N/A	#N/A
AL390719.2	1	1169357..1170343	0	#N/A	#N/A	#N/A	#N/A	#N/A
TTLL10-AS1	1	complement(1173056..1179555)	0	#N/A	#N/A	#N/A	#N/A	#N/A
TTLL10	1	1173884..1197935	0	-0.0187831	-1.0131	0.995422	0.998174	1
TNFRSF18	1	complement(1203508..1206592)	0	#N/A	#N/A	#N/A	#N/A	#N/A
TNFRSF4	1	complement(1211340..1214153)	0	#N/A	#N/A	#N/A	#N/A	#N/A
SDF4	1	complement(1216908..1232067)	73.2091	0.0659544	1.04678	0.7105	0.998174	1
B3GALT6	1	1232237..1235041	26.7087	0.237968	1.17933	0.339017	0.998174	1
C1QTNF12	1	complement(1242446..1246722)	0.221748	-2.0366	-4.10277	0.403215	0.998174	1
AL162741.1	1	complement(1249777..1251334)	0	#N/A	#N/A	#N/A	#N/A	#N/A
UBE2J2	1	complement(1253909..1273885)	48.51	-0.15826	-1.11594	0.337731	0.998174	1
LINC01786	1	1275223..1280420	0	#N/A	#N/A	#N/A	#N/A	#N/A
SCNN1D	1	1280436..1292029	0.679685	-1.73165	-3.32107	0.225342	0.998174	1
ACAP3	1	complement(1292390..1309609)	17.1358	0.187206	1.13856	0.493797	0.998174	1
MIR6726	1	complement(1296110..1296170)	0	#N/A	#N/A	#N/A	#N/A	#N/A
PUSL1	1	1308597..1311677	27.2279	-0.0551588	-1.03897	0.79097	0.998174	1
INTS11	1	complement(1311585..1324691)	42.3165	0.0836091	1.05967	0.695942	0.998174	1
MIR6727	1	complement(1312502..1312566)	0	#N/A	#N/A	#N/A	#N/A	#N/A
AL139287.1	1	complement(1317581..1318689)	0.228968	-2.03662	-4.10283	0.403208	0.998174	1
CPTP	1	1324756..1328896	34.6996	-0.296044	-1.22777	0.183187	0.998174	1
TAS1R3	1	1331280..1335314	0	#N/A	#N/A	#N/A	#N/A	#N/A
DVL1	1	complement(1335276..1349418)	12.9561	0.000362114	1.00025	0.999098	0.999624	1
MIR6808	1	complement(1339650..1339708)	0	#N/A	#N/A	#N/A	#N/A	#N/A
MXRA8	1	complement(1352689..1361777)	120.061	0.262758	1.19977	0.100378	0.998174	1
AURKAIP1	1	complement(1373730..1375495)	214.113	0.0946465	1.0678	0.538403	0.998174	1
CCNL2	1	complement(1385711..1399335)	26.7459	0.0352873	1.02476	0.888254	0.998174	1
MRPL20-AS1	1	1399520..1402046	7.86086	0.382278	1.3034	0.288763	0.998174	1
MRPL20	1	complement(1401909..1407293)	118.074	-0.131812	-1.09567	0.344353	0.998174	1
RN7SL657P	1	complement(1405460..1405752)	0.204922	-2.03658	-4.10271	0.403221	0.998174	1
AL391244.2	1	1409096..1410618	0.457937	-1.2046	-2.30474	0.460929	0.998174	1
ANKRD65	1	complement(1418420..1421769)	0.669347	3.21199	9.26629	0.218632	0.998174	1
AL391244.1	1	1420245..1422691	0	#N/A	#N/A	#N/A	#N/A	#N/A
TMEM88B	1	1426128..1427787	0	#N/A	#N/A	#N/A	#N/A	#N/A
LINC01770	1	complement(1430539..1434573)	0.221748	-2.0366	-4.10277	0.403215	0.998174	1
VWA1	1	1434861..1442882	6.30098	0.00601703	1.00418	0.987833	0.998174	1
ATAD3C	1	1449689..1470163	1.27762	-1.05789	-2.08189	0.305893	0.998174	1
ATAD3B	1	1471765..1497848	23.6078	0.155122	1.11352	0.535387	0.998174	1
ATAD3A	1	1512162..1534685	38.98	-0.00254203	-1.00176	0.98925	0.998174	1
TMEM240	1	complement(1534778..1540624)	2.9773	0.59069	1.50597	0.373993	0.998174	1
SSU72	1	complement(1541673..1574863)	122.212	-0.074443	-1.05295	0.609483	0.998174	1
AL645728.1	1	1574102..1577075	1.09667	0.0230904	1.01613	0.980769	0.998174	1
FNDC10	1	complement(1598012..1600135)	7.77386	-0.301552	-1.23247	0.43573	0.998174	1
AL691432.4	1	1600314..1602703	0.213661	1.6122	3.05718	0.562797	0.998174	1
AL691432.2	1	complement(1613758..1615795)	1.7139	-0.187016	-1.13841	0.815728	0.998174	1
MIB2	1	1615415..1630610	10.1758	0.235618	1.17741	0.456334	0.998174	1
MMP23B	1	1632163..1635263	3.17192	0.708811	1.63446	0.215239	0.998174	1
CDK11B	1	complement(1635227..1659012)	32.8498	-0.14032	-1.10215	0.453073	0.998174	1
FO704657.1	1	1659325..1662602	0.614766	-0.473904	-1.38886	0.707751	0.998174	1
SLC35E2B	1	complement(1659529..1692795)	12.1344	-0.252527	-1.19129	0.449168	0.998174	1
CDK11A	1	complement(1702379..1724357)	19.2539	-0.434671	-1.3516	0.1467	0.998174	1
AL031282.2	1	complement(1702736..1737688)	2.13661	0.333585	1.26014	0.780996	0.998174	1
SLC35E2A	1	complement(1724838..1745999)	11.7802	0.145395	1.10603	0.640575	0.998174	1
NADK	1	complement(1751232..1780457)	33.1575	-0.057047	-1.04033	0.772354	0.998174	1
GNB1	1	complement(1785285..1891117)	182.48	0.0330318	1.02316	0.83676	0.998174	1
AL109917.1	1	1891471..1892658	0.58194	0.674369	1.5959	0.551019	0.998174	1
CALML6	1	1915108..1917296	0.221748	-2.0366	-4.10277	0.403215	0.998174	1
TMEM52	1	complement(1917590..1919279)	0.228968	-2.03662	-4.10283	0.403208	0.998174	1
CFAP74	1	complement(1921951..2003837)	0.184139	2.35739	5.12444	0.379417	0.998174	1
AL391845.2	1	complement(2013213..2015639)	0	#N/A	#N/A	#N/A	#N/A	#N/A
GABRD	1	2019329..2030758	0.0920697	1.61168	3.05607	0.562936	0.998174	1
AL391845.1	1	complement(2049203..2050070)	0	#N/A	#N/A	#N/A	#N/A	#N/A
PRKCZ	1	2050411..2185395	1.08953	-1.17471	-2.25748	0.262414	0.998174	1
AL590822.2	1	complement(2141084..2145279)	0.228968	-2.03662	-4.10283	0.403208	0.998174	1
PRKCZ-AS1	1	complement(2181794..2184389)	0.672464	-1.73162	-3.32102	0.225349	0.998174	1
FAAP20	1	complement(2184461..2212720)	68.6103	0.0151016	1.01052	0.926998	0.998174	1
AL590822.1	1	2212523..2220738	0	#N/A	#N/A	#N/A	#N/A	#N/A
SKI	1	2228319..2310213	23.5669	-0.139691	-1.10167	0.553799	0.998174	1
AL590822.3	1	2315040..2323085	0	-0.0187831	-1.0131	0.995422	0.998174	1
MORN1	1	complement(2321253..2391707)	1.77068	0.208311	1.15533	0.788431	0.998174	1
AL589739.1	1	complement(2326201..2326693)	0	#N/A	#N/A	#N/A	#N/A	#N/A
AL513477.2	1	complement(2363061..2363628)	0.0920697	1.61168	3.05607	0.562936	0.998174	1
RER1	1	2391775..2405442	216.417	0.247287	1.18697	0.0974468	0.998174	1
PEX10	1	complement(2403964..2413797)	21.2214	0.378684	1.30016	0.103954	0.998174	1
PLCH2	1	2425980..2505532	23.3526	0.509704	1.42376	0.0368031	0.998174	1
AL139246.1	1	complement(2492300..2493258)	0	#N/A	#N/A	#N/A	#N/A	#N/A
AL139246.4	1	complement(2493437..2494479)	0	#N/A	#N/A	#N/A	#N/A	#N/A
PANK4	1	complement(2508537..2526611)	4.98249	-0.273668	-1.20888	0.545371	0.998174	1
HES5	1	complement(2528745..2530263)	0	#N/A	#N/A	#N/A	#N/A	#N/A
AL139246.5	1	2530064..2547460	1.03296	1.7271	3.31062	0.222028	0.998174	1
TNFRSF14-AS1	1	complement(2549920..2557031)	0.42667	-2.84646	-7.19233	0.21469	0.998174	1
TNFRSF14	1	2555639..2565382	5.13153	-0.066424	-1.04712	0.895996	0.998174	1
AL139246.2	1	2566410..2569888	0	#N/A	#N/A	#N/A	#N/A	#N/A
AL139246.3	1	2581560..2584533	0	#N/A	#N/A	#N/A	#N/A	#N/A
PRXL2B	1	2586491..2591469	25.3794	-0.0940438	-1.06736	0.645742	0.998174	1
MMEL1	1	complement(2590639..2633016)	0.42667	-0.469759	-1.38488	0.721697	0.998174	1
AL831784.1	1	2632568..2636620	0	#N/A	#N/A	#N/A	#N/A	#N/A
TTC34	1	complement(2635976..2801717)	0.184139	2.35739	5.12444	0.379417	0.998174	1
AC242022.2	1	2768091..2784733	0	#N/A	#N/A	#N/A	#N/A	#N/A
AC242022.1	1	2773603..2776473	0	#N/A	#N/A	#N/A	#N/A	#N/A
AL592464.2	1	complement(2811850..2812692)	0	#N/A	#N/A	#N/A	#N/A	#N/A
AL592464.3	1	2814056..2817767	0	#N/A	#N/A	#N/A	#N/A	#N/A
AL592464.1	1	complement(2814432..2814998)	0	#N/A	#N/A	#N/A	#N/A	#N/A
AL589702.1	1	complement(2960658..2968707)	0	#N/A	#N/A	#N/A	#N/A	#N/A
ACTRT2	1	3021467..3022903	0	#N/A	#N/A	#N/A	#N/A	#N/A
PRDM16-DT	1	complement(3059615..3068437)	0	#N/A	#N/A	#N/A	#N/A	#N/A
PRDM16	1	3069168..3438621	0.228968	-2.03662	-4.10283	0.403208	0.998174	1
MIR4251	1	3127975..3128035	0	#N/A	#N/A	#N/A	#N/A	#N/A
AL008733.1	1	complement(3132927..3133709)	0	#N/A	#N/A	#N/A	#N/A	#N/A
AL512383.1	1	3205988..3208664	0	#N/A	#N/A	#N/A	#N/A	#N/A
AL590438.1	1	complement(3306636..3310096)	0	#N/A	#N/A	#N/A	#N/A	#N/A
AL354743.2	1	complement(3313052..3323149)	0.271546	1.61226	3.0573	0.562781	0.998174	1
AL354743.1	1	complement(3367815..3373928)	0.271546	1.61226	3.0573	0.562781	0.998174	1
ARHGEF16	1	3454665..3481113	3.4116	0.429677	1.34693	0.527431	0.998174	1
AL512413.1	1	3487246..3487627	0	#N/A	#N/A	#N/A	#N/A	#N/A
MEGF6	1	complement(3487951..3611508)	4.69942	0.201127	1.1496	0.658389	0.998174	1
MIR551A	1	complement(3560695..3560790)	0	#N/A	#N/A	#N/A	#N/A	#N/A
AL513320.1	1	complement(3623190..3624743)	0.228968	-2.03662	-4.10283	0.403208	0.998174	1
TPRG1L	1	3625015..3630127	24.4454	0.104776	1.07533	0.632529	0.998174	1
WRAP73	1	complement(3630767..3652761)	6.63443	-0.0729862	-1.05189	0.85373	0.998174	1
TP73	1	3652516..3736201	0.450716	-1.21604	-2.32308	0.423505	0.998174	1
AL136528.1	1	complement(3658938..3668772)	0	#N/A	#N/A	#N/A	#N/A	#N/A
AL136528.2	1	complement(3712200..3714298)	0	#N/A	#N/A	#N/A	#N/A	#N/A
AL136528.3	1	3736943..3737103	0	#N/A	#N/A	#N/A	#N/A	#N/A
CCDC27	1	3746460..3771645	0.221748	-0.406135	-1.32513	0.814057	0.998174	1
SMIM1	1	3772761..3775982	0.911372	0.0220125	1.01537	0.981548	0.998174	1
LRRC47	1	complement(3778559..3796498)	30.9807	-0.0349593	-1.02453	0.855437	0.998174	1
RN7SL574P	1	3782815..3783111	0.0920697	1.61168	3.05607	0.562936	0.998174	1
AL365330.1	1	3785008..3785538	0	#N/A	#N/A	#N/A	#N/A	#N/A
CEP104	1	complement(3812086..3857214)	19.2713	-0.0305451	-1.0214	0.892375	0.998174	1
DFFB	1	3857267..3885429	2.59851	-0.937516	-1.91523	0.163024	0.998174	1
C1orf174	1	complement(3889125..3900293)	48.4399	-0.411397	-1.32997	0.0807237	0.998174	1
LINC01134	1	3900352..3917225	0.409844	-2.84644	-7.19221	0.216669	0.998174	1
LINC01346	1	3940486..3955262	0	#N/A	#N/A	#N/A	#N/A	#N/A
LINC01345	1	complement(3944547..3949024)	0	#N/A	#N/A	#N/A	#N/A	#N/A
LINC02780	1	3976133..4012704	0	#N/A	#N/A	#N/A	#N/A	#N/A
AL805961.1	1	complement(4012921..4019508)	0	#N/A	#N/A	#N/A	#N/A	#N/A
LINC01777	1	4412027..4424689	0	#N/A	#N/A	#N/A	#N/A	#N/A
AL355602.1	1	complement(4479131..4484375)	0	#N/A	#N/A	#N/A	#N/A	#N/A
Z98747.1	1	complement(4551735..4552145)	0	#N/A	#N/A	#N/A	#N/A	#N/A
LINC01646	1	4571481..4594016	0	#N/A	#N/A	#N/A	#N/A	#N/A
AJAP1	1	4654609..4792534	16.7962	-0.0121625	-1.00847	0.963405	0.998174	1
Z98886.1	1	complement(4730211..4734992)	0	#N/A	#N/A	#N/A	#N/A	#N/A
BX005132.1	1	complement(4963954..4973298)	0	#N/A	#N/A	#N/A	#N/A	#N/A
LINC02781	1	4973381..4981568	0	#N/A	#N/A	#N/A	#N/A	#N/A
LINC02782	1	complement(5086459..5090899)	0	#N/A	#N/A	#N/A	#N/A	#N/A
AL139823.1	1	complement(5301928..5307394)	0	#N/A	#N/A	#N/A	#N/A	#N/A
Z98259.3	1	complement(5478736..5493057)	0	#N/A	#N/A	#N/A	#N/A	#N/A
Z98259.2	1	complement(5480787..5482028)	0	#N/A	#N/A	#N/A	#N/A	#N/A
Z98259.1	1	5492978..5494674	0	#N/A	#N/A	#N/A	#N/A	#N/A
AL365255.1	1	complement(5561709..5668295)	0	#N/A	#N/A	#N/A	#N/A	#N/A
Z97988.1	1	5564071..5564143	0	#N/A	#N/A	#N/A	#N/A	#N/A
MIR4689	1	complement(5862672..5862741)	0	#N/A	#N/A	#N/A	#N/A	#N/A
NPHP4	1	complement(5862811..5992473)	1.98613	-0.132601	-1.09627	0.867753	0.998174	1
KCNAB2	1	5990927..6101193	9.13234	-0.0922481	-1.06603	0.790726	0.998174	1
CHD5	1	complement(6101787..6180321)	0	#N/A	#N/A	#N/A	#N/A	#N/A
AL031847.2	1	complement(6159430..6197757)	0	#N/A	#N/A	#N/A	#N/A	#N/A
RPL22	1	complement(6185020..6209389)	406.425	-0.0154324	-1.01075	0.926793	0.998174	1
AL031847.1	1	complement(6204840..6205780)	0.184139	2.35739	5.12444	0.379417	0.998174	1
RNF207	1	6205475..6221299	0.42667	-1.21547	-2.32217	0.423673	0.998174	1
ICMT	1	complement(6221193..6235972)	28.085	-0.0216807	-1.01514	0.918679	0.998174	1
LINC00337	1	6234692..6239444	0.221748	-0.405613	-1.32465	0.814276	0.998174	1
HES3	1	6244179..6245578	0	#N/A	#N/A	#N/A	#N/A	#N/A
GPR153	1	complement(6247353..6261098)	0.727232	1.19426	2.28827	0.416173	0.998174	1
ACOT7	1	complement(6264269..6394391)	36.9264	0.408032	1.32687	0.0520838	0.998174	1
AL031848.2	1	6393555..6394391	0.455686	2.847	7.19504	0.280214	0.998174	1
HES2	1	complement(6412418..6424670)	0.184139	2.35739	5.12444	0.379417	0.998174	1
ESPN	1	6424776..6461367	0.42667	-2.84646	-7.19233	0.21469	0.998174	1
MIR4252	1	complement(6429834..6429896)	0	#N/A	#N/A	#N/A	#N/A	#N/A
AL031848.1	1	complement(6443034..6447006)	0	#N/A	#N/A	#N/A	#N/A	#N/A
TNFRSF25	1	complement(6460786..6466195)	1.53302	-2.12416	-4.35948	0.0542488	0.998174	1
PLEKHG5	1	complement(6466092..6520061)	1.95482	0.634073	1.55194	0.388434	0.998174	1
NOL9	1	complement(6521347..6554513)	24.4267	-0.0170568	-1.01189	0.935218	0.998174	1
RNU6-731P	1	6540854..6540964	0	#N/A	#N/A	#N/A	#N/A	#N/A
TAS1R1	1	6555307..6579755	0	#N/A	#N/A	#N/A	#N/A	#N/A
ZBTB48	1	6579994..6589280	3.39025	0.269668	1.20553	0.623901	0.998174	1
KLHL21	1	complement(6590724..6614607)	13.6095	0.559364	1.47362	0.0800036	0.998174	1
PHF13	1	6613731..6624030	11.558	0.314272	1.24338	0.303093	0.998174	1
THAP3	1	6624866..6635586	10.6171	0.288328	1.22122	0.353217	0.998174	1
DNAJC11	1	complement(6634168..6701924)	18.7004	-0.0783661	-1.05582	0.732274	0.998174	1
LINC01672	1	6724637..6730012	0	#N/A	#N/A	#N/A	#N/A	#N/A
AL591163.1	1	6767954..6770038	0	#N/A	#N/A	#N/A	#N/A	#N/A
CAMTA1-DT	1	complement(6783892..6784843)	0	-0.0187831	-1.0131	0.995422	0.998174	1
CAMTA1	1	6785454..7769706	167.053	-0.0561531	-1.03969	0.712404	0.998174	1
AL512330.1	1	complement(7008376..7014279)	0	#N/A	#N/A	#N/A	#N/A	#N/A
RNU1-8P	1	7219360..7219524	0	#N/A	#N/A	#N/A	#N/A	#N/A
CAMTA1-IT1	1	7368942..7370270	0	-0.0187831	-1.0131	0.995422	0.998174	1
Z97987.1	1	complement(7382487..7389754)	0	#N/A	#N/A	#N/A	#N/A	#N/A
AL365194.1	1	complement(7441096..7441554)	0	#N/A	#N/A	#N/A	#N/A	#N/A
AL359881.3	1	complement(7693124..7694844)	0	#N/A	#N/A	#N/A	#N/A	#N/A
AL359881.2	1	complement(7698303..7698872)	0	#N/A	#N/A	#N/A	#N/A	#N/A
AL359881.1	1	complement(7700704..7700970)	0	#N/A	#N/A	#N/A	#N/A	#N/A
VAMP3	1	7771296..7781432	49.2944	0.0554546	1.03919	0.761081	0.998174	1
Z98884.2	1	7776383..7776775	0.221748	-2.0366	-4.10277	0.403215	0.998174	1
PER3	1	7784320..7845177	3.77406	0.617331	1.53403	0.347747	0.998174	1
Z98884.1	1	complement(7810242..7827342)	0	#N/A	#N/A	#N/A	#N/A	#N/A
UTS2	1	complement(7843083..7853512)	0	#N/A	#N/A	#N/A	#N/A	#N/A
TNFRSF9	1	complement(7915894..7943165)	0.271546	-0.405579	-1.32462	0.814289	0.998174	1
PARK7	1	7954291..7985505	239.118	0.0568144	1.04017	0.71795	0.998174	1
Y_RNA_1	1	complement(7982881..7982983)	0	#N/A	#N/A	#N/A	#N/A	#N/A
AL034417.4	1	7991134..8005312	0.43389	-2.84648	-7.19244	0.214685	0.998174	1
AL034417.3	1	complement(7998187..7999934)	0	#N/A	#N/A	#N/A	#N/A	#N/A
ERRFI1	1	complement(8004404..8026309)	20.7635	-0.587293	-1.50243	0.0184129	0.998174	1
AL034417.2	1	8026738..8122702	0.0920697	1.61168	3.05607	0.562936	0.998174	1
LINC01714	1	8201518..8215210	0	#N/A	#N/A	#N/A	#N/A	#N/A
RNU1-7P	1	complement(8206434..8206597)	0	#N/A	#N/A	#N/A	#N/A	#N/A
AL358876.2	1	complement(8218190..8220529)	0	#N/A	#N/A	#N/A	#N/A	#N/A
RNU6-991P	1	complement(8292157..8292263)	0	#N/A	#N/A	#N/A	#N/A	#N/A
SLC45A1	1	8317826..8344167	2.76978	-0.235153	-1.17703	0.715644	0.998174	1
Y_RNA_2	1	8328067..8328179	0	#N/A	#N/A	#N/A	#N/A	#N/A
RERE	1	complement(8352397..8848921)	14.5617	-0.181335	-1.13393	0.508705	0.998174	1
RERE-AS1	1	8424645..8435013	0	-0.0187831	-1.0131	0.995422	0.998174	1
AL096855.1	1	complement(8511795..8511919)	0	#N/A	#N/A	#N/A	#N/A	#N/A
Y_RNA_3	1	complement(8796571..8796673)	0	-0.0187831	-1.0131	0.995422	0.998174	1
AL357552.2	1	complement(8805860..8807051)	0.0920697	1.61168	3.05607	0.562936	0.998174	1
ENO1	1	complement(8861000..8879190)	736.764	0.0421371	1.02964	0.791528	0.998174	1
MIR6728	1	complement(8866502..8866590)	0	#N/A	#N/A	#N/A	#N/A	#N/A
ENO1-AS1	1	8878835..8879894	0.543093	2.35855	5.12855	0.384517	0.998174	1
RNU6-304P	1	complement(8883427..8883533)	0	#N/A	#N/A	#N/A	#N/A	#N/A
CA6	1	8945867..8975092	0	#N/A	#N/A	#N/A	#N/A	#N/A
RN7SL451P	1	complement(8979576..8979874)	0	#N/A	#N/A	#N/A	#N/A	#N/A
SLC2A7	1	complement(9003300..9026345)	0	#N/A	#N/A	#N/A	#N/A	#N/A
SLC2A5	1	complement(9035106..9088478)	0.271546	1.61226	3.0573	0.562781	0.998174	1
AL158048.1	1	9082696..9082879	0	#N/A	#N/A	#N/A	#N/A	#N/A
GPR157	1	complement(9100305..9129102)	7.87249	-0.00465832	-1.00323	0.989639	0.998174	1
MIR34AHG	1	complement(9148011..9198906)	1.5258	-0.351029	-1.27547	0.676111	0.998174	1
MIR34A	1	complement(9151668..9151777)	0	#N/A	#N/A	#N/A	#N/A	#N/A
LNCTAM34A	1	9182004..9196284	1.22292	1.30541	2.47153	0.264105	0.998174	1
H6PD	1	9234775..9271337	20.6254	0.0185709	1.01296	0.956983	0.998174	1
SPSB1	1	9292894..9369532	7.69162	-0.163601	-1.12008	0.640838	0.998174	1
BX323043.1	1	complement(9421098..9422862)	0	-0.0187831	-1.0131	0.995422	0.998174	1
LINC02606	1	complement(9425094..9440564)	1.29445	-0.52488	-1.43881	0.544378	0.998174	1
AL928921.1	1	complement(9501092..9503471)	0	#N/A	#N/A	#N/A	#N/A	#N/A
SLC25A33	1	9539465..9585173	14.8029	0.173073	1.12746	0.55964	0.998174	1
TMEM201	1	9588911..9614877	8.28711	-0.25231	-1.19111	0.44572	0.998174	1
PIK3CD	1	9651731..9729114	11.0918	0.599873	1.51558	0.0647225	0.998174	1
PIK3CD-AS1	1	complement(9652610..9654586)	0	#N/A	#N/A	#N/A	#N/A	#N/A
PIK3CD-AS2	1	complement(9672426..9687555)	3.62761	0.374678	1.29655	0.452966	0.998174	1
CLSTN1	1	complement(9729026..9824526)	31.3537	0.163773	1.12021	0.476346	0.998174	1
AL357140.3	1	complement(9826289..9828271)	0	#N/A	#N/A	#N/A	#N/A	#N/A
CTNNBIP1	1	complement(9848276..9910336)	20.0934	-0.0718963	-1.0511	0.747048	0.998174	1
AL357140.1	1	9848318..9850154	0	-0.0187831	-1.0131	0.995422	0.998174	1
AL357140.4	1	9900614..9908034	0	#N/A	#N/A	#N/A	#N/A	#N/A
LZIC	1	complement(9922113..9943407)	29.6462	-0.299319	-1.23056	0.129685	0.998174	1
AL357140.2	1	9942923..9949974	1.67303	-1.38892	-2.61882	0.204185	0.998174	1
NMNAT1	1	9943428..9985501	11.694	0.400262	1.31975	0.190346	0.998174	1
RN7SKP269	1	9947318..9947636	0.204922	-2.03658	-4.10271	0.403221	0.998174	1
MIR5697	1	9967381..9967458	0	#N/A	#N/A	#N/A	#N/A	#N/A
AL603962.1	1	9983141..9984568	1.63976	1.48709	2.80323	0.224752	0.998174	1
RBP7	1	9997206..10016021	0	#N/A	#N/A	#N/A	#N/A	#N/A
UBE4B	1	10032832..10181239	21.3212	-0.0697976	-1.04957	0.799178	0.998174	1
RNU6-828P	1	10163268..10163374	0	#N/A	#N/A	#N/A	#N/A	#N/A
KIF1B	1	10210805..10381603	38.0126	0.140125	1.102	0.432175	0.998174	1
AL358013.1	1	10227718..10227803	0	#N/A	#N/A	#N/A	#N/A	#N/A
RNU6-37P	1	10298966..10299072	0	#N/A	#N/A	#N/A	#N/A	#N/A
RN7SL731P	1	10306465..10306757	3.69764	-0.252816	-1.19153	0.643227	0.998174	1
AL139424.3	1	complement(10381906..10387150)	0.204922	-2.03658	-4.10271	0.403221	0.998174	1
AL139424.2	1	10395416..10397432	0.305731	2.35792	5.12629	0.379301	0.998174	1
PGD	1	10398592..10420511	48.9447	0.118986	1.08597	0.546628	0.998174	1
AL139424.1	1	complement(10429881..10430677)	0	-0.0187831	-1.0131	0.995422	0.998174	1
CENPS-CORT	1	10430102..10452153	2.08107	0.916779	1.8879	0.334293	0.998174	1
CENPS	1	10430433..10442808	12.8189	-0.213331	-1.15936	0.471969	0.998174	1
CORT	1	10449719..10451902	0	#N/A	#N/A	#N/A	#N/A	#N/A
DFFA	1	complement(10456522..10472529)	53.0101	0.0199071	1.01389	0.918032	0.998174	1
AL354956.1	1	10458555..10459338	2.95942	0.223033	1.16718	0.696357	0.998174	1
PEX14	1	10472288..10630758	7.2494	0.900441	1.86664	0.0368095	0.998174	1
AL139423.2	1	complement(10612222..10616452)	0	#N/A	#N/A	#N/A	#N/A	#N/A
RN7SL614P	1	10616836..10617115	0	#N/A	#N/A	#N/A	#N/A	#N/A
CASZ1	1	complement(10636604..10796650)	0	#N/A	#N/A	#N/A	#N/A	#N/A
AL139423.1	1	10639241..10654333	0	#N/A	#N/A	#N/A	#N/A	#N/A
C1orf127	1	complement(10946471..10982037)	0	#N/A	#N/A	#N/A	#N/A	#N/A
TARDBP	1	11012344..11026420	45.1266	-0.355507	-1.27943	0.038614	0.998174	1
AL109811.3	1	11012662..11030528	2.15501	-3.3649	-10.3023	0.00883313	0.998174	1
MASP2	1	complement(11026523..11047239)	0	#N/A	#N/A	#N/A	#N/A	#N/A
AL109811.2	1	11029659..11030528	0.409844	-0.470259	-1.38536	0.732819	0.998174	1
SRM	1	complement(11054584..11060020)	220.408	0.0557607	1.03941	0.71474	0.998174	1
EXOSC10	1	complement(11066618..11099869)	15.692	-0.0874984	-1.06253	0.728952	0.998174	1
AL109811.1	1	11068471..11073097	0	#N/A	#N/A	#N/A	#N/A	#N/A
EXOSC10-AS1	1	11099675..11102100	3.96987	-0.330551	-1.25749	0.542812	0.998174	1
MTOR	1	complement(11106535..11262551)	10.7509	-0.315923	-1.24481	0.338667	0.998174	1
MTOR-AS1	1	11143898..11149537	0	#N/A	#N/A	#N/A	#N/A	#N/A
RNU6-537P	1	11152350..11152452	0	#N/A	#N/A	#N/A	#N/A	#N/A
ANGPTL7	1	11189355..11195981	0.228968	-2.03662	-4.10283	0.403208	0.998174	1
RNU6-291P	1	11226254..11226360	0	#N/A	#N/A	#N/A	#N/A	#N/A
UBIAD1	1	11273206..11296049	18.2226	-0.412512	-1.331	0.108819	0.998174	1
AL031291.1	1	complement(11311734..11319093)	0	#N/A	#N/A	#N/A	#N/A	#N/A
DISP3	1	11479155..11537551	0	#N/A	#N/A	#N/A	#N/A	#N/A
AL590989.1	1	complement(11500803..11502016)	0	#N/A	#N/A	#N/A	#N/A	#N/A
LINC01647	1	11609468..11613358	0	#N/A	#N/A	#N/A	#N/A	#N/A
AL031731.1	1	11623558..11643416	0	#N/A	#N/A	#N/A	#N/A	#N/A
FBXO2	1	complement(11637018..11655785)	1.46611	1.39159	2.62368	0.241881	0.998174	1
FBXO44	1	11654375..11663327	10.1377	0.284044	1.2176	0.356527	0.998174	1
FBXO6	1	11664200..11674354	5.34391	0.134778	1.09792	0.778483	0.998174	1
MAD2L2	1	complement(11674480..11691650)	44.9345	0.168767	1.1241	0.354867	0.998174	1
DRAXIN	1	11691710..11725857	1.31128	-0.318572	-1.2471	0.696476	0.998174	1
AGTRAP	1	11736084..11754802	25.0852	0.122282	1.08845	0.557134	0.998174	1
C1orf167	1	11761787..11789585	0.363616	0.34018	1.26591	0.826642	0.998174	1
AL953897.1	1	complement(11777077..11779619)	0	#N/A	#N/A	#N/A	#N/A	#N/A
MTHFR	1	complement(11785723..11806920)	6.04797	-0.200641	-1.14921	0.661324	0.998174	1
CLCN6	1	11806096..11848079	5.53541	0.51347	1.42748	0.348288	0.998174	1
AL021155.3	1	11843812..11843984	0	-0.0187831	-1.0131	0.995422	0.998174	1
AL021155.4	1	11845549..11845697	0	#N/A	#N/A	#N/A	#N/A	#N/A
NPPA	1	complement(11845709..11848345)	0	#N/A	#N/A	#N/A	#N/A	#N/A
AL021155.2	1	11847442..11847549	0	#N/A	#N/A	#N/A	#N/A	#N/A
NPPB	1	complement(11857464..11858945)	0	#N/A	#N/A	#N/A	#N/A	#N/A
AL021155.5	1	11907940..11914298	0.443496	-2.84648	-7.19244	0.214685	0.998174	1
RNU5E-1	1	11908152..11908271	0	#N/A	#N/A	#N/A	#N/A	#N/A
RNU5E-4P	1	complement(11909808..11909927)	0	#N/A	#N/A	#N/A	#N/A	#N/A
KIAA2013	1	complement(11919591..11926428)	25.9375	0.120567	1.08716	0.55586	0.998174	1
PLOD1	1	11934205..11975538	70.273	0.209338	1.15616	0.241823	0.998174	1
AL096840.2	1	complement(11979533..11980127)	0	#N/A	#N/A	#N/A	#N/A	#N/A
MFN2	1	11980181..12013514	26.6201	0.129871	1.0942	0.525397	0.998174	1
MIIP	1	12019466..12032045	10.9469	-0.0640762	-1.04542	0.84911	0.998174	1
Y_RNA_4	1	complement(12024012..12024124)	0	#N/A	#N/A	#N/A	#N/A	#N/A
MIR6729	1	12029158..12029222	0	#N/A	#N/A	#N/A	#N/A	#N/A
RN7SL649P	1	complement(12036740..12037014)	0	#N/A	#N/A	#N/A	#N/A	#N/A
TNFRSF8	1	12063303..12144207	0	#N/A	#N/A	#N/A	#N/A	#N/A
RNU6-777P	1	complement(12077881..12077984)	0	#N/A	#N/A	#N/A	#N/A	#N/A
AL357835.1	1	complement(12088441..12092264)	0	#N/A	#N/A	#N/A	#N/A	#N/A
MIR7846	1	12166943..12167038	0	#N/A	#N/A	#N/A	#N/A	#N/A
TNFRSF1B	1	12166991..12209228	85.2274	0.0369509	1.02594	0.814724	0.998174	1
MIR4632	1	12191713..12191773	0	#N/A	#N/A	#N/A	#N/A	#N/A
SNORA70_1	1	complement(12221148..12221271)	0	#N/A	#N/A	#N/A	#N/A	#N/A
VPS13D	1	12230030..12512047	6.95299	0.431718	1.34884	0.277147	0.998174	1
SNORA59A	1	12507246..12507397	0	#N/A	#N/A	#N/A	#N/A	#N/A
LINC02766	1	12527724..12528420	0	#N/A	#N/A	#N/A	#N/A	#N/A
DHRS3	1	complement(12567910..12618210)	2.18144	-0.406942	-1.32587	0.516913	0.998174	1
RNU6ATAC18P	1	complement(12569972..12570072)	0	#N/A	#N/A	#N/A	#N/A	#N/A
MIR6730	1	complement(12578957..12579023)	0	#N/A	#N/A	#N/A	#N/A	#N/A
AC254633.1	1	complement(12618900..12619244)	0	-0.0187831	-1.0131	0.995422	0.998174	1
AADACL4	1	12644547..12667086	0.228968	-0.405635	-1.32467	0.814265	0.998174	1
AADACL3	1	12716110..12728760	0	#N/A	#N/A	#N/A	#N/A	#N/A
C1orf158	1	12746200..12763699	0	#N/A	#N/A	#N/A	#N/A	#N/A
PRAMEF12	1	12774841..12777906	0	#N/A	#N/A	#N/A	#N/A	#N/A
PRAMEF1	1	12791397..12796628	0	#N/A	#N/A	#N/A	#N/A	#N/A
LINC01784	1	complement(12822686..12823159)	0	#N/A	#N/A	#N/A	#N/A	#N/A
PRAMEF11	1	complement(12824605..12831410)	0	#N/A	#N/A	#N/A	#N/A	#N/A
HNRNPCL1	1	complement(12847408..12848725)	0.271546	-0.405533	-1.32458	0.814311	0.998174	1
PRAMEF2	1	12857086..12861909	0	#N/A	#N/A	#N/A	#N/A	#N/A
PRAMEF4	1	complement(12879212..12886201)	0	#N/A	#N/A	#N/A	#N/A	#N/A
PRAMEF10	1	complement(12892896..12898270)	0	#N/A	#N/A	#N/A	#N/A	#N/A
PRAMEF7	1	12916610..12920482	0	#N/A	#N/A	#N/A	#N/A	#N/A
RNU6-1072P	1	12922554..12922660	0	#N/A	#N/A	#N/A	#N/A	#N/A
PRAMEF6	1	complement(12938472..12947580)	0	#N/A	#N/A	#N/A	#N/A	#N/A
PRAMEF27	1	complement(13049476..13056491)	0	#N/A	#N/A	#N/A	#N/A	#N/A
HNRNPCL3	1	13060869..13062229	0	#N/A	#N/A	#N/A	#N/A	#N/A
PRAMEF25	1	13068677..13077884	0	#N/A	#N/A	#N/A	#N/A	#N/A
HNRNPCL2	1	complement(13115488..13116854)	0	#N/A	#N/A	#N/A	#N/A	#N/A
AC245056.1	1	complement(13146981..13147460)	0	#N/A	#N/A	#N/A	#N/A	#N/A
PRAMEF26	1	complement(13148905..13155961)	0	#N/A	#N/A	#N/A	#N/A	#N/A
HNRNPCL4	1	complement(13164586..13165467)	0	#N/A	#N/A	#N/A	#N/A	#N/A
PRAMEF9	1	13172455..13179464	0	#N/A	#N/A	#N/A	#N/A	#N/A
PRAMEF13	1	complement(13196188..13201409)	0	#N/A	#N/A	#N/A	#N/A	#N/A
PRAMEF18	1	complement(13222705..13226106)	0	#N/A	#N/A	#N/A	#N/A	#N/A
PRAMEF5	1	13254212..13263314	0	#N/A	#N/A	#N/A	#N/A	#N/A
RNU6-771P	1	complement(13279125..13279231)	0	#N/A	#N/A	#N/A	#N/A	#N/A
PRAMEF8	1	complement(13281035..13285174)	0	-0.0187831	-1.0131	0.995422	0.998174	1
PRAMEF33	1	13303539..13308907	0	#N/A	#N/A	#N/A	#N/A	#N/A
PRAMEF15	1	13315581..13322598	0	#N/A	#N/A	#N/A	#N/A	#N/A
AC243961.1	1	13324039..13324518	0	#N/A	#N/A	#N/A	#N/A	#N/A
PRAMEF14	1	complement(13341892..13347134)	0	#N/A	#N/A	#N/A	#N/A	#N/A
PRAMEF19	1	complement(13369067..13371900)	0	#N/A	#N/A	#N/A	#N/A	#N/A
PRAMEF17	1	13389632..13392629	0	#N/A	#N/A	#N/A	#N/A	#N/A
PRAMEF20	1	13410450..13421328	0	#N/A	#N/A	#N/A	#N/A	#N/A
LRRC38	1	complement(13474973..13514003)	0	#N/A	#N/A	#N/A	#N/A	#N/A
AL354712.1	1	13513220..13516270	0	#N/A	#N/A	#N/A	#N/A	#N/A
PDPN	1	13583465..13617957	0.679685	-3.36211	-10.2824	0.132464	0.998174	1
AL359771.1	1	complement(13657311..13659910)	0	#N/A	#N/A	#N/A	#N/A	#N/A
AL359771.2	1	complement(13696070..13696199)	0	#N/A	#N/A	#N/A	#N/A	#N/A
PRDM2	1	13700198..13825079	15.0148	-0.0597229	-1.04227	0.823422	0.998174	1
KAZN	1	13892792..15118043	18.4853	0.201009	1.1495	0.410063	0.998174	1
RNU6-1265P	1	complement(14124233..14124335)	0	#N/A	#N/A	#N/A	#N/A	#N/A
AL357873.1	1	complement(14221887..14304445)	0.0920697	1.61168	3.05607	0.562936	0.998174	1
KAZN-AS1	1	complement(14338825..14419973)	0	#N/A	#N/A	#N/A	#N/A	#N/A
AL031293.1	1	complement(14774469..14777727)	0	#N/A	#N/A	#N/A	#N/A	#N/A
TMEM51-AS1	1	complement(15111815..15153618)	0.228968	-2.03662	-4.10283	0.403208	0.998174	1
TMEM51	1	15152532..15220478	4.20022	0.0530144	1.03743	0.912039	0.998174	1
C1orf195	1	complement(15164344..15171317)	0	#N/A	#N/A	#N/A	#N/A	#N/A
FHAD1	1	15247272..15400283	0.305731	2.35792	5.12629	0.379301	0.998174	1
AL031283.2	1	complement(15326680..15343876)	0	#N/A	#N/A	#N/A	#N/A	#N/A
AL031283.3	1	complement(15334166..15335464)	0	#N/A	#N/A	#N/A	#N/A	#N/A
AL031283.1	1	complement(15402979..15409433)	0.271546	1.61226	3.0573	0.562781	0.998174	1
EFHD2	1	15409888..15430339	62.5078	0.0125251	1.00872	0.943183	0.998174	1
CTRC	1	15438442..15449242	0	#N/A	#N/A	#N/A	#N/A	#N/A
CELA2A	1	15456728..15472091	0	-0.0187831	-1.0131	0.995422	0.998174	1
CELA2B	1	15465909..15491395	0	#N/A	#N/A	#N/A	#N/A	#N/A
CASP9	1	complement(15490832..15526534)	4.94883	-1.15241	-2.22284	0.0296886	0.998174	1
DNAJC16	1	15526813..15592379	20.3368	-0.0466991	-1.0329	0.832902	0.998174	1
SCARNA21B	1	15542165..15542304	0	#N/A	#N/A	#N/A	#N/A	#N/A
AL121992.3	1	complement(15565611..15565956)	0	#N/A	#N/A	#N/A	#N/A	#N/A
AGMAT	1	complement(15571699..15585051)	1.11358	-0.810813	-1.7542	0.393388	0.998174	1
AL121992.1	1	complement(15586136..15603626)	0	#N/A	#N/A	#N/A	#N/A	#N/A
RNU7-179P	1	complement(15608078..15608145)	0	#N/A	#N/A	#N/A	#N/A	#N/A
DDI2	1	15617458..15669044	9.28346	0.104403	1.07505	0.750595	0.998174	1
RSC1A1	1	15659869..15661722	0	#N/A	#N/A	#N/A	#N/A	#N/A
AL121992.2	1	complement(15682873..15683128)	0	#N/A	#N/A	#N/A	#N/A	#N/A
PLEKHM2	1	15684320..15734769	14.5672	0.27465	1.2097	0.320656	0.998174	1
AL450998.3	1	complement(15720312..15736896)	0	#N/A	#N/A	#N/A	#N/A	#N/A
SLC25A34	1	15736258..15741392	0.0920697	1.61168	3.05607	0.562936	0.998174	1
SLC25A34-AS1	1	complement(15740051..15749896)	0.457937	-2.84653	-7.19266	0.214677	0.998174	1
TMEM82	1	15742499..15747982	0	#N/A	#N/A	#N/A	#N/A	#N/A
FBLIM1	1	15756607..15786594	67.5403	-0.157432	-1.1153	0.293948	0.998174	1
UQCRHL	1	complement(15807169..15809348)	4.13153	-0.40822	-1.32705	0.420742	0.998174	1
AL450998.2	1	complement(15834474..15848147)	1.99818	0.0731948	1.05204	0.920458	0.998174	1
SPEN	1	15847707..15940456	19.2479	0.0295643	1.0207	0.899425	0.998174	1
ZBTB17	1	complement(15941869..15976132)	6.48798	0.401933	1.32128	0.33735	0.998174	1
SRARP	1	16004236..16008807	0	#N/A	#N/A	#N/A	#N/A	#N/A
AL355994.3	1	complement(16006160..16006671)	0	#N/A	#N/A	#N/A	#N/A	#N/A
HSPB7	1	complement(16014028..16019594)	0.884607	-0.220259	-1.16494	0.814333	0.998174	1
CLCNKA	1	16018875..16034050	0	#N/A	#N/A	#N/A	#N/A	#N/A
CLCNKB	1	16043736..16057308	0.271546	1.61226	3.0573	0.562781	0.998174	1
FAM131C	1	complement(16057769..16073651)	1.50898	-1.27056	-2.41255	0.154096	0.998174	1
EPHA2	1	complement(16124337..16156069)	20.9107	-0.261971	-1.19912	0.242701	0.998174	1
AL451042.2	1	16155211..16157329	0.228968	-2.03662	-4.10283	0.403208	0.998174	1
AL451042.1	1	16159266..16161883	0	-0.0187831	-1.0131	0.995422	0.998174	1
ARHGEF19-AS1	1	16197854..16198357	0	#N/A	#N/A	#N/A	#N/A	#N/A
ARHGEF19	1	complement(16197854..16212652)	2.86153	-0.0877378	-1.0627	0.869694	0.998174	1
AL109627.1	1	complement(16228674..16231335)	3.87613	-0.142474	-1.1038	0.759973	0.998174	1
CPLANE2	1	complement(16231692..16237183)	1.08231	-0.8097	-1.75285	0.430419	0.998174	1
FBXO42	1	complement(16246840..16352480)	6.71321	-0.380515	-1.30181	0.318041	0.998174	1
SZRD1	1	16352575..16398145	123.426	0.0191181	1.01334	0.906891	0.998174	1
SPATA21	1	complement(16387117..16437424)	4.20254	1.45905	2.74927	0.0549683	0.998174	1
NECAP2	1	16440721..16460078	45.3616	-0.108861	-1.07838	0.516807	0.998174	1
LINC01772	1	16460948..16468481	0.42667	-0.470282	-1.38538	0.722464	0.998174	1
RNU1-1	1	complement(16514122..16514285)	0	#N/A	#N/A	#N/A	#N/A	#N/A
AL137802.2	1	16514645..16515754	0.368279	1.19305	2.28636	0.429168	0.998174	1
AL137802.3	1	16515034..16521788	0	#N/A	#N/A	#N/A	#N/A	#N/A
AL137802.1	1	16520694..16521796	0.665243	-0.323926	-1.25173	0.799665	0.998174	1
LINC01783	1	complement(16533886..16536172)	0	#N/A	#N/A	#N/A	#N/A	#N/A
RNU1-6P	1	complement(16534081..16534224)	0	#N/A	#N/A	#N/A	#N/A	#N/A
NBPF1	1	complement(16562319..16613562)	14.6748	0.141481	1.10304	0.586909	0.998174	1
AL137798.1	1	16617391..16617729	0	#N/A	#N/A	#N/A	#N/A	#N/A
AL137798.2	1	16656879..16667524	0	#N/A	#N/A	#N/A	#N/A	#N/A
RNU1-3	1	complement(16666785..16666948)	0	-0.0187831	-1.0131	0.995422	0.998174	1
AL021920.1	1	16701546..16705594	0	#N/A	#N/A	#N/A	#N/A	#N/A
AL021920.3	1	complement(16739938..16750589)	0	-0.0187831	-1.0131	0.995422	0.998174	1
CROCC	1	16740273..16972964	3.43881	0.497537	1.4118	0.420612	0.998174	1
RNU1-4	1	16740516..16740679	0	#N/A	#N/A	#N/A	#N/A	#N/A
BX284668.1	1	complement(16851257..16853129)	0	#N/A	#N/A	#N/A	#N/A	#N/A
MIR3675	1	complement(16858949..16859021)	0	#N/A	#N/A	#N/A	#N/A	#N/A
BX284668.2	1	16870945..16883659	0.0920697	1.61168	3.05607	0.562936	0.998174	1
RNU1-5P	1	16873708..16873851	0	#N/A	#N/A	#N/A	#N/A	#N/A
BX284668.5	1	complement(16887577..16889706)	10.6715	0.246396	1.18624	0.417465	0.998174	1
RNU1-2	1	16895980..16896143	0	#N/A	#N/A	#N/A	#N/A	#N/A
BX284668.6	1	complement(16904339..16904776)	0.276209	0.828586	1.77594	0.5739	0.998174	1
MFAP2	1	complement(16974502..16980632)	177.452	0.172269	1.12683	0.251402	0.998174	1
AL049569.2	1	16976302..16977792	0	#N/A	#N/A	#N/A	#N/A	#N/A
AL049569.1	1	16978926..17005091	0	#N/A	#N/A	#N/A	#N/A	#N/A
ATP13A2	1	complement(16985958..17011928)	22.0387	0.247117	1.18683	0.279824	0.998174	1
SDHB	1	complement(17018722..17054170)	80.1638	-0.125005	-1.09051	0.382285	0.998174	1
PADI2	1	complement(17066761..17119451)	0.485208	0.340658	1.26633	0.831118	0.998174	1
LINC02783	1	17189783..17197617	0.485208	0.34068	1.26635	0.82638	0.998174	1
AL590644.1	1	complement(17193232..17201733)	0	#N/A	#N/A	#N/A	#N/A	#N/A
PADI1	1	17205128..17246007	0.427323	0.340601	1.26628	0.829912	0.998174	1
PADI3	1	17249098..17284233	0	#N/A	#N/A	#N/A	#N/A	#N/A
MIR3972	1	17277889..17277975	0	#N/A	#N/A	#N/A	#N/A	#N/A
PADI4	1	17308195..17364004	0	#N/A	#N/A	#N/A	#N/A	#N/A
PADI6	1	17372196..17401699	0	#N/A	#N/A	#N/A	#N/A	#N/A
RCC2-AS1	1	17406760..17407382	0.614766	-1.73153	-3.32081	0.235137	0.998174	1
RCC2	1	complement(17406760..17439677)	36.1978	-0.162508	-1.11923	0.422057	0.998174	1
ARHGEF10L	1	17539698..17697874	9.26792	0.152143	1.11122	0.641416	0.998174	1
LINC02810	1	17717625..17749978	0	#N/A	#N/A	#N/A	#N/A	#N/A
ACTL8	1	17755333..17827063	0.221748	-2.0366	-4.10277	0.403215	0.998174	1
AL357509.1	1	18015712..18045612	0	#N/A	#N/A	#N/A	#N/A	#N/A
LINC01654	1	18065657..18074412	0	#N/A	#N/A	#N/A	#N/A	#N/A
IGSF21	1	18107798..18378483	0	#N/A	#N/A	#N/A	#N/A	#N/A
AL365209.1	1	18109389..18115861	0	#N/A	#N/A	#N/A	#N/A	#N/A
IGSF21-AS1	1	complement(18166929..18179346)	0	#N/A	#N/A	#N/A	#N/A	#N/A
AL591896.1	1	18385829..18388514	0	#N/A	#N/A	#N/A	#N/A	#N/A
KLHDC7A	1	18480982..18486126	0	#N/A	#N/A	#N/A	#N/A	#N/A
PAX7	1	18630846..18748866	0	#N/A	#N/A	#N/A	#N/A	#N/A
TAS1R2	1	complement(18839599..18859682)	0	#N/A	#N/A	#N/A	#N/A	#N/A
ALDH4A1	1	complement(18871430..18902724)	6.05715	0.0250494	1.01751	0.948225	0.998174	1
MIR4695	1	complement(18883202..18883275)	0	#N/A	#N/A	#N/A	#N/A	#N/A
MIR1290	1	complement(18897071..18897148)	0	#N/A	#N/A	#N/A	#N/A	#N/A
IFFO2	1	complement(18904280..18956676)	1.95969	-0.537489	-1.45144	0.439625	0.998174	1
AL137127.1	1	complement(19072110..19075511)	0.635163	-0.403631	-1.32283	0.748887	0.998174	1
UBR4	1	complement(19074510..19210266)	25.3629	0.154654	1.11315	0.49164	0.998174	1
EMC1-AS1	1	19210501..19240704	1.5258	-0.044202	-1.03111	0.954208	0.998174	1
EMC1	1	complement(19215660..19251527)	24.2009	-0.0863545	-1.06168	0.694605	0.998174	1
MRTO4	1	19251805..19260128	52.8922	-0.0570032	-1.0403	0.733812	0.998174	1
AKR7L	1	complement(19265982..19274194)	0	#N/A	#N/A	#N/A	#N/A	#N/A
AKR7A3	1	complement(19282573..19288770)	0.184139	2.35739	5.12444	0.379417	0.998174	1
AKR7A2	1	complement(19303965..19312146)	33.8528	0.0925264	1.06624	0.639561	0.998174	1
RNU6-1099P	1	complement(19305076..19305182)	0	#N/A	#N/A	#N/A	#N/A	#N/A
SLC66A1	1	19312326..19329300	11.3999	0.18499	1.13681	0.565727	0.998174	1
CAPZB	1	complement(19338775..19485539)	442.645	0.0635431	1.04503	0.677824	0.998174	1
RN7SL277P	1	19424384..19424671	0	#N/A	#N/A	#N/A	#N/A	#N/A
MICOS10	1	19484403..19629821	413.446	-0.0385608	-1.02709	0.806493	0.998174	1
RNU4-28P	1	19510593..19510733	0	#N/A	#N/A	#N/A	#N/A	#N/A
AL031727.2	1	complement(19591802..19596832)	0	#N/A	#N/A	#N/A	#N/A	#N/A
NBL1	1	19596979..19658456	150.712	0.239078	1.18024	0.131629	0.998174	1
MICOS10-NBL1	1	19597067..19656927	2.8443	-1.59371	-3.01825	0.131737	0.998174	1
HTR6	1	19664875..19680966	0	-0.0187831	-1.0131	0.995422	0.998174	1
TMCO4	1	complement(19682213..19799945)	4.72709	-0.427147	-1.34457	0.407435	0.998174	1
RNF186	1	complement(19814029..19815283)	0	#N/A	#N/A	#N/A	#N/A	#N/A
AL391883.1	1	19814367..19819502	0	#N/A	#N/A	#N/A	#N/A	#N/A
OTUD3	1	19882395..19912945	2.61368	1.36966	2.58411	0.0864309	0.998174	1
PLA2G2E	1	complement(19920009..19923617)	0	#N/A	#N/A	#N/A	#N/A	#N/A
RN7SL304P	1	19970969..19971269	0	#N/A	#N/A	#N/A	#N/A	#N/A
PLA2G2A	1	complement(19975431..19980416)	0	#N/A	#N/A	#N/A	#N/A	#N/A
PLA2G5	1	20028179..20091911	0	#N/A	#N/A	#N/A	#N/A	#N/A
PLA2G2D	1	complement(20111939..20119566)	0	#N/A	#N/A	#N/A	#N/A	#N/A
PLA2G2F	1	20139326..20150386	0.221748	-2.0366	-4.10277	0.403215	0.998174	1
Z98257.1	1	20154171..20160568	0	#N/A	#N/A	#N/A	#N/A	#N/A
PLA2G2C	1	complement(20161253..20177424)	0	#N/A	#N/A	#N/A	#N/A	#N/A
UBXN10-AS1	1	complement(20184242..20186486)	0	#N/A	#N/A	#N/A	#N/A	#N/A
UBXN10	1	20186096..20196050	0	#N/A	#N/A	#N/A	#N/A	#N/A
LINC01757	1	20243095..20244664	0	#N/A	#N/A	#N/A	#N/A	#N/A
Z98257.2	1	20272018..20275005	0	#N/A	#N/A	#N/A	#N/A	#N/A
VWA5B1	1	20290919..20354894	0.213661	1.6122	3.05718	0.562797	0.998174	1
AL020998.1	1	complement(20294211..20323187)	0	#N/A	#N/A	#N/A	#N/A	#N/A
LINC01141	1	complement(20360579..20431234)	0	#N/A	#N/A	#N/A	#N/A	#N/A
AL139254.1	1	complement(20412304..20413253)	0	#N/A	#N/A	#N/A	#N/A	#N/A
AL139254.2	1	20476222..20478937	0	#N/A	#N/A	#N/A	#N/A	#N/A
AL139254.3	1	complement(20478779..20480397)	0	#N/A	#N/A	#N/A	#N/A	#N/A
CAMK2N1	1	complement(20482391..20486210)	62.9899	-0.273597	-1.20882	0.0763486	0.998174	1
MUL1	1	complement(20499448..20508151)	20.5641	0.449264	1.36534	0.0606333	0.998174	1
FAM43B	1	20552573..20555020	0	#N/A	#N/A	#N/A	#N/A	#N/A
CDA	1	20589086..20618903	0.489871	1.19358	2.28719	0.403039	0.998174	1
PINK1	1	20633458..20651511	21.2653	0.231332	1.17392	0.312021	0.998174	1
MIR6084	1	20633679..20633788	0	#N/A	#N/A	#N/A	#N/A	#N/A
PINK1-AS	1	complement(20642657..20652193)	2.81303	-0.7759	-1.71226	0.262904	0.998174	1
DDOST	1	complement(20651767..20661544)	98.9321	-0.135503	-1.09848	0.319608	0.998174	1
KIF17	1	complement(20664014..20718017)	0.648418	-1.731	-3.31958	0.225454	0.998174	1
SH2D5	1	complement(20719731..20732837)	1.83323	0.237326	1.17881	0.72001	0.998174	1
AL663074.1	1	20732880..20733952	0	#N/A	#N/A	#N/A	#N/A	#N/A
HP1BP3	1	complement(20742679..20787323)	120.488	-0.060412	-1.04276	0.667717	0.998174	1
EIF4G3	1	complement(20806292..21176888)	261.362	0.151029	1.11036	0.317207	0.998174	1
RNU7-200P	1	20841241..20841302	0	#N/A	#N/A	#N/A	#N/A	#N/A
MIR1256	1	complement(20988314..20988432)	0	#N/A	#N/A	#N/A	#N/A	#N/A
AL031005.2	1	21177054..21178164	0	#N/A	#N/A	#N/A	#N/A	#N/A
ECE1	1	complement(21217247..21345572)	122.832	0.141469	1.10303	0.363982	0.998174	1
AL031005.1	1	21266082..21267251	0	#N/A	#N/A	#N/A	#N/A	#N/A
AL031728.1	1	21293290..21299874	0	#N/A	#N/A	#N/A	#N/A	#N/A
AL592309.2	1	21415898..21417492	0	#N/A	#N/A	#N/A	#N/A	#N/A
NBPF3	1	21440128..21485005	6.18341	0.270385	1.20613	0.528219	0.998174	1
ALPL	1	21509397..21578410	8.65296	0.118025	1.08525	0.718254	0.998174	1
LINC02596	1	21586472..21591187	0.0920697	1.61168	3.05607	0.562936	0.998174	1
RAP1GAP	1	complement(21596215..21669363)	0	#N/A	#N/A	#N/A	#N/A	#N/A
USP48	1	complement(21678298..21783606)	43.1836	0.389534	1.30997	0.0308632	0.998174	1
LDLRAD2	1	21812265..21825225	0.221748	-0.405613	-1.32465	0.814276	0.998174	1
HSPG2	1	complement(21822244..21937310)	15.3593	0.304457	1.23495	0.285704	0.998174	1
CELA3B	1	21977022..21998642	0	#N/A	#N/A	#N/A	#N/A	#N/A
AL590556.3	1	21983606..22030617	0	#N/A	#N/A	#N/A	#N/A	#N/A
RN7SL386P	1	21987481..21987777	0	#N/A	#N/A	#N/A	#N/A	#N/A
RNU6-1022P	1	21987816..21987919	0	#N/A	#N/A	#N/A	#N/A	#N/A
CELA3A	1	22001657..22012542	0	#N/A	#N/A	#N/A	#N/A	#N/A
RN7SL186P	1	22010650..22010946	0	#N/A	#N/A	#N/A	#N/A	#N/A
RNU6-776P	1	22010985..22011088	0	#N/A	#N/A	#N/A	#N/A	#N/A
LINC01635	1	complement(22023990..22026048)	0	-0.0187831	-1.0131	0.995422	0.998174	1
LINC00339	1	22024558..22031223	9.54791	-0.430734	-1.34792	0.175692	0.998174	1
CDC42	1	22025511..22101360	920.762	-0.0560861	-1.03964	0.767566	0.998174	1
CDC42-AS1	1	complement(22028317..22052927)	0.547756	0.383818	1.30479	0.757268	0.998174	1
CDC42-IT1	1	22059197..22064199	0.457937	-0.469827	-1.38494	0.722149	0.998174	1
WNT4	1	complement(22117313..22143969)	0.221748	-2.0366	-4.10277	0.403215	0.998174	1
AL445253.1	1	22142850..22157401	0.213661	1.6122	3.05718	0.562797	0.998174	1
MIR4418	1	22266239..22266300	0	#N/A	#N/A	#N/A	#N/A	#N/A
AL591122.1	1	complement(22364630..22366482)	0	#N/A	#N/A	#N/A	#N/A	#N/A
ZBTB40	1	22428838..22531157	4.17002	-0.547269	-1.46132	0.279183	0.998174	1
ZBTB40-IT1	1	22517474..22519708	0	#N/A	#N/A	#N/A	#N/A	#N/A
EPHA8	1	22563489..22603595	0	#N/A	#N/A	#N/A	#N/A	#N/A
MIR6127	1	complement(22633258..22633366)	0	#N/A	#N/A	#N/A	#N/A	#N/A
C1QA	1	22636628..22639678	0	#N/A	#N/A	#N/A	#N/A	#N/A
C1QC	1	22643633..22648110	0	#N/A	#N/A	#N/A	#N/A	#N/A
C1QB	1	22652762..22661637	0	#N/A	#N/A	#N/A	#N/A	#N/A
EPHB2	1	22710839..22921500	9.05542	0.0484514	1.03415	0.885941	0.998174	1
MIR4684	1	22719517..22719598	0	#N/A	#N/A	#N/A	#N/A	#N/A
AL512444.1	1	complement(22835713..22836849)	0	#N/A	#N/A	#N/A	#N/A	#N/A
MIR4253	1	complement(22863159..22863226)	0	#N/A	#N/A	#N/A	#N/A	#N/A
LACTBL1	1	complement(22953043..22965338)	0	#N/A	#N/A	#N/A	#N/A	#N/A
TEX46	1	complement(23010834..23015852)	0	#N/A	#N/A	#N/A	#N/A	#N/A
KDM1A	1	23019443..23083689	38.5354	-0.291074	-1.22355	0.106493	0.998174	1
AL031428.1	1	complement(23020147..23088058)	0	#N/A	#N/A	#N/A	#N/A	#N/A
MIR3115	1	23044305..23044372	0	#N/A	#N/A	#N/A	#N/A	#N/A
AL031428.2	1	complement(23057858..23057934)	0	#N/A	#N/A	#N/A	#N/A	#N/A
LUZP1	1	complement(23084023..23177808)	20.5327	-0.0438882	-1.03089	0.846394	0.998174	1
RNU6-514P	1	23162704..23162810	0	#N/A	#N/A	#N/A	#N/A	#N/A
RNU6-135P	1	23163953..23164053	0	#N/A	#N/A	#N/A	#N/A	#N/A
HTR1D	1	complement(23191895..23194729)	0.43389	-2.84648	-7.19244	0.214685	0.998174	1
LINC01355	1	complement(23281307..23287488)	1.5258	-0.529701	-1.44363	0.512984	0.998174	1
AL109936.6	1	23297797..23302866	0	-0.0187831	-1.0131	0.995422	0.998174	1
HNRNPR	1	complement(23303771..23344336)	88.1939	-0.12768	-1.09254	0.424954	0.998174	1
ZNF436	1	complement(23359448..23369836)	2.36954	-0.0201078	-1.01404	0.973674	0.998174	1
ZNF436-AS1	1	23368997..23371839	3.59458	1.81833	3.52674	0.0215793	0.998174	1
Y_RNA_5	1	23370254..23370346	0	#N/A	#N/A	#N/A	#N/A	#N/A
AL109936.2	1	complement(23378380..23379029)	0	#N/A	#N/A	#N/A	#N/A	#N/A
TCEA3	1	complement(23380909..23424748)	1.12503	1.12408	2.17963	0.315166	0.998174	1
ASAP3	1	complement(23428563..23484568)	2.04689	0.518539	1.4325	0.443343	0.998174	1
E2F2	1	complement(23506438..23531233)	1.08953	-0.519615	-1.43357	0.559945	0.998174	1
AL021154.1	1	complement(23549139..23550915)	0	#N/A	#N/A	#N/A	#N/A	#N/A
ID3	1	complement(23557926..23559501)	292.906	0.209803	1.15653	0.188786	0.998174	1
AL450043.1	1	complement(23576436..23593621)	0	-0.0187831	-1.0131	0.995422	0.998174	1
MDS2	1	23581495..23640568	0	#N/A	#N/A	#N/A	#N/A	#N/A
RPL11	1	23691742..23696835	789.045	0.0609983	1.04319	0.706684	0.998174	1
ELOA-AS1	1	complement(23706901..23778296)	5.96566	-0.778915	-1.71584	0.0854082	0.998174	1
ELOA	1	23743155..23762059	33.6906	-0.215542	-1.16114	0.330687	0.998174	1
PITHD1	1	23778418..23788232	21.9281	-0.215643	-1.16122	0.387369	0.998174	1
LYPLA2	1	23791145..23795539	47.3561	-0.120169	-1.08686	0.527745	0.998174	1
GALE	1	complement(23795599..23800781)	25.4278	0.330215	1.2572	0.127201	0.998174	1
HMGCL	1	complement(23801885..23838620)	32.6815	0.264184	1.20096	0.216821	0.998174	1
FUCA1	1	complement(23845077..23868294)	10.4932	-0.400432	-1.3199	0.248937	0.998174	1
CNR2	1	complement(23870515..23913362)	0.204922	-2.03658	-4.10271	0.403221	0.998174	1
AL590609.3	1	23907111..23907885	0	#N/A	#N/A	#N/A	#N/A	#N/A
MIR378F	1	23929070..23929147	0	#N/A	#N/A	#N/A	#N/A	#N/A
PNRC2	1	23956839..23963462	23.5429	-0.142526	-1.10384	0.540293	0.998174	1
SRSF10	1	complement(23964347..23980927)	76.7454	0.0247927	1.01733	0.886847	0.998174	1
AL591178.1	1	24040835..24086799	0	#N/A	#N/A	#N/A	#N/A	#N/A
MYOM3	1	complement(24056035..24112135)	0	#N/A	#N/A	#N/A	#N/A	#N/A
AL591178.2	1	24066774..24083565	0	#N/A	#N/A	#N/A	#N/A	#N/A
IL22RA1	1	complement(24119771..24143140)	0	#N/A	#N/A	#N/A	#N/A	#N/A
IFNLR1	1	complement(24154168..24187959)	0.485208	-0.469202	-1.38434	0.721986	0.998174	1
LINC02800	1	24200240..24211693	0	#N/A	#N/A	#N/A	#N/A	#N/A
AL138902.1	1	complement(24307556..24321901)	0	#N/A	#N/A	#N/A	#N/A	#N/A
GRHL3	1	24319322..24364482	0	#N/A	#N/A	#N/A	#N/A	#N/A
STPG1	1	complement(24356999..24416934)	5.44281	-0.341647	-1.2672	0.49328	0.998174	1
NIPAL3	1	24415802..24472976	65.5812	-0.118128	-1.08533	0.432788	0.998174	1
RCAN3AS	1	complement(24496254..24535400)	0.363616	2.35797	5.12649	0.379289	0.998174	1
RCAN3	1	24502351..24541040	14.2029	-0.534239	-1.44818	0.0821523	0.998174	1
NCMAP-DT	1	complement(24538802..24556024)	4.87073	-0.139952	-1.10187	0.751241	0.998174	1
NCMAP	1	24556087..24609328	0	#N/A	#N/A	#N/A	#N/A	#N/A
Y_RNA_6	1	complement(24625411..24625513)	0	#N/A	#N/A	#N/A	#N/A	#N/A
SRRM1	1	24631716..24673281	143.731	-0.0522273	-1.03686	0.747938	0.998174	1
AL445648.1	1	24704894..24717596	0	#N/A	#N/A	#N/A	#N/A	#N/A
CLIC4	1	24745382..24844321	174.451	0.0864394	1.06175	0.602802	0.998174	1
RNU6-1208P	1	complement(24777873..24777979)	0	#N/A	#N/A	#N/A	#N/A	#N/A
RUNX3	1	complement(24899511..24965121)	0.917193	0.917128	1.88835	0.419973	0.998174	1
MIR6731	1	complement(24919345..24919416)	0	#N/A	#N/A	#N/A	#N/A	#N/A
AL445471.1	1	24961345..24963097	0.221748	-2.0366	-4.10277	0.403215	0.998174	1
AL445471.2	1	complement(24968423..24970865)	0	-0.0187831	-1.0131	0.995422	0.998174	1
MIR4425	1	25023503..25023586	0	#N/A	#N/A	#N/A	#N/A	#N/A
LINC02793	1	25041136..25047404	0	#N/A	#N/A	#N/A	#N/A	#N/A
AL050344.1	1	complement(25043707..25113120)	0	#N/A	#N/A	#N/A	#N/A	#N/A
AL031432.1	1	25208139..25209437	0	-0.0187831	-1.0131	0.995422	0.998174	1
SYF2	1	complement(25222276..25232502)	36.9885	-0.0616605	-1.04367	0.749996	0.998174	1
AL031432.4	1	25232586..25234775	0.635163	0.0855039	1.06106	0.950964	0.998174	1
AL031432.5	1	25239494..25240253	0.204922	-2.03658	-4.10271	0.403221	0.998174	1
RSRP1	1	complement(25242249..25338213)	10.0826	0.853584	1.80698	0.0154588	0.998174	1
AL031432.3	1	25247837..25248321	0.648418	-0.132367	-1.09609	0.904083	0.998174	1
RHD	1	25272393..25330445	0.228968	-2.03662	-4.10283	0.403208	0.998174	1
TMEM50A	1	25338317..25362361	172.933	0.0313928	1.022	0.823788	0.998174	1
RHCE	1	complement(25362249..25430192)	1.30917	1.46565	2.76188	0.1679	0.998174	1
MACO1	1	25430858..25500209	30.6043	-0.0715192	-1.05082	0.748086	0.998174	1
LDLRAP1	1	25543580..25568886	30.2687	0.295675	1.22746	0.136571	0.998174	1
AL606491.1	1	25581478..25590356	0.276209	2.84642	7.19215	0.28032	0.998174	1
MAN1C1	1	25617468..25786207	8.55156	-0.131049	-1.09509	0.687207	0.998174	1
AL031280.1	1	complement(25644544..25659111)	0	-0.0187831	-1.0131	0.995422	0.998174	1
SELENON	1	25800176..25818221	31.2216	0.31085	1.24044	0.120494	0.998174	1
AL020996.2	1	25811470..25823744	0	#N/A	#N/A	#N/A	#N/A	#N/A
AL020996.1	1	complement(25816749..25820797)	0.0920697	1.61168	3.05607	0.562936	0.998174	1
MTFR1L	1	25818640..25832942	29.5469	0.00607359	1.00422	0.978476	0.998174	1
AL020996.3	1	complement(25831913..25832134)	0.686905	-3.37583	-10.3807	0.140868	0.998174	1
AUNIP	1	complement(25831913..25859458)	6.98599	0.12453	1.09015	0.7547	0.998174	1
AL033528.2	1	25859613..25863420	0.0920697	1.61168	3.05607	0.562936	0.998174	1
PAQR7	1	complement(25861210..25871253)	29.9455	-0.312333	-1.24171	0.388909	0.998174	1
Y_RNA_7	1	25877496..25877605	0	#N/A	#N/A	#N/A	#N/A	#N/A
STMN1	1	complement(25884181..25906991)	78.144	-0.222162	-1.16648	0.159253	0.998174	1
MIR3917	1	complement(25906362..25906454)	0	#N/A	#N/A	#N/A	#N/A	#N/A
PAFAH2	1	complement(25959767..25998117)	6.29376	0.00615224	1.00427	0.987674	0.998174	1
RNU6-110P	1	25964197..25964300	0	#N/A	#N/A	#N/A	#N/A	#N/A
AL592064.1	1	26006006..26006130	0	#N/A	#N/A	#N/A	#N/A	#N/A
AL592064.2	1	26006216..26006299	0	#N/A	#N/A	#N/A	#N/A	#N/A
EXTL1	1	26019884..26036464	1.12503	1.12413	2.1797	0.306558	0.998174	1
SLC30A2	1	complement(26037252..26046118)	0.228968	-2.03662	-4.10283	0.403208	0.998174	1
AL391650.2	1	26046665..26049099	0	#N/A	#N/A	#N/A	#N/A	#N/A
TRIM63	1	complement(26051304..26068436)	0.228968	-0.406158	-1.32515	0.814046	0.998174	1
PDIK1L	1	26111165..26125555	4.92479	-0.224517	-1.16839	0.675882	0.998174	1
FAM110D	1	26159079..26163962	0	#N/A	#N/A	#N/A	#N/A	#N/A
C1orf232	1	complement(26164161..26168581)	0	#N/A	#N/A	#N/A	#N/A	#N/A
AL391650.1	1	complement(26169516..26171831)	0.455686	0.0193046	1.01347	0.987478	0.998174	1
ZNF593	1	26169908..26170873	48.733	0.0730776	1.05196	0.659659	0.998174	1
CNKSR1	1	26177484..26189884	0	#N/A	#N/A	#N/A	#N/A	#N/A
CATSPER4	1	26190561..26202968	0	#N/A	#N/A	#N/A	#N/A	#N/A
CEP85	1	26234200..26278808	3.34674	0.0613179	1.04342	0.914124	0.998174	1
SH3BGRL3	1	26280086..26281522	1330.52	0.0066437	1.00462	0.966988	0.998174	1
UBXN11	1	complement(26281328..26318363)	6.76614	-0.509221	-1.42328	0.227875	0.998174	1
CD52	1	26317958..26320523	0	#N/A	#N/A	#N/A	#N/A	#N/A
CRYBG2	1	complement(26321698..26360080)	0.213661	1.6122	3.05718	0.562797	0.998174	1
ZNF683	1	complement(26361634..26374522)	0	#N/A	#N/A	#N/A	#N/A	#N/A
LIN28A	1	26410817..26429728	0	#N/A	#N/A	#N/A	#N/A	#N/A
DHDDS	1	26432282..26471306	34.4496	-0.277608	-1.21218	0.138158	0.998174	1
AL513365.2	1	complement(26462756..26468014)	0	#N/A	#N/A	#N/A	#N/A	#N/A
HMGN2	1	26472440..26476642	355.364	-0.15523	-1.1136	0.334269	0.998174	1
RPS6KA1	1	26529761..26575030	1.00344	0.607978	1.52412	0.54873	0.998174	1
MIR1976	1	26554542..26554593	0	#N/A	#N/A	#N/A	#N/A	#N/A
RN7SL679P	1	complement(26593243..26593546)	0	#N/A	#N/A	#N/A	#N/A	#N/A
Y_RNA_8	1	complement(26593940..26594041)	0	#N/A	#N/A	#N/A	#N/A	#N/A
RNU7-29P	1	complement(26602369..26602432)	0	#N/A	#N/A	#N/A	#N/A	#N/A
AL627082.2	1	complement(26642286..26642389)	0	#N/A	#N/A	#N/A	#N/A	#N/A
AL512408.1	1	complement(26692132..26694131)	0.648418	-1.73158	-3.32091	0.225363	0.998174	1
ARID1A	1	26693236..26782104	20.7226	-0.311288	-1.24082	0.214539	0.998174	1
PIGV	1	26787472..26798398	8.9719	0.266564	1.20294	0.442385	0.998174	1
RN7SL165P	1	26814822..26815112	0	#N/A	#N/A	#N/A	#N/A	#N/A
ZDHHC18	1	26826688..26857604	7.64951	-0.0310615	-1.02176	0.934435	0.998174	1
SFN	1	26863149..26864456	0	#N/A	#N/A	#N/A	#N/A	#N/A
GPN2	1	complement(26876132..26890283)	17.102	0.0154983	1.0108	0.952703	0.998174	1
AL034380.1	1	26876133..26878245	0	-0.0187831	-1.0131	0.995422	0.998174	1
GPATCH3	1	complement(26890488..26900467)	7.79314	-0.114867	-1.08288	0.754033	0.998174	1
NUDC	1	26900238..26946871	114.613	0.253619	1.19219	0.0747947	0.998174	1
NR0B2	1	complement(26911489..26913975)	0	#N/A	#N/A	#N/A	#N/A	#N/A
KDF1	1	complement(26949562..26960468)	0	#N/A	#N/A	#N/A	#N/A	#N/A
TRNP1	1	26993692..27000886	208.929	0.064233	1.04553	0.673377	0.998174	1
TENT5B	1	complement(27005020..27012850)	5.08344	-0.322227	-1.25026	0.503957	0.998174	1
SLC9A1	1	complement(27098809..27166981)	5.82377	-0.0676678	-1.04802	0.876858	0.998174	1
AL590640.1	1	complement(27229106..27234352)	0	#N/A	#N/A	#N/A	#N/A	#N/A
WDTC1	1	27234632..27308636	9.68496	0.000773748	1.00054	0.998132	0.999058	1
Y_RNA_9	1	complement(27255464..27255567)	0	#N/A	#N/A	#N/A	#N/A	#N/A
TMEM222	1	27322145..27336400	40.7252	-0.0685748	-1.04868	0.71153	0.998174	1
RNU6-48P	1	27325219..27325325	0	#N/A	#N/A	#N/A	#N/A	#N/A
SYTL1	1	27342020..27353937	0	#N/A	#N/A	#N/A	#N/A	#N/A
MAP3K6	1	complement(27354067..27366961)	6.21643	0.141028	1.10269	0.707212	0.998174	1
FCN3	1	complement(27369112..27374824)	0	#N/A	#N/A	#N/A	#N/A	#N/A
CD164L2	1	complement(27379176..27383333)	0	#N/A	#N/A	#N/A	#N/A	#N/A
GPR3	1	27392622..27395814	1.12503	1.12411	2.17966	0.308227	0.998174	1
WASF2	1	complement(27404230..27490167)	93.1553	-0.0539817	-1.03813	0.748525	0.998174	1
FO393419.2	1	27457198..27459582	0	#N/A	#N/A	#N/A	#N/A	#N/A
BX293535.1	1	27525805..27530561	0.221748	-2.0366	-4.10277	0.403215	0.998174	1
AHDC1	1	complement(27534035..27604431)	15.2897	0.296615	1.22826	0.304492	0.998174	1
FGR	1	complement(27612064..27635185)	0	#N/A	#N/A	#N/A	#N/A	#N/A
LINC02574	1	complement(27660328..27662722)	0	#N/A	#N/A	#N/A	#N/A	#N/A
IFI6	1	complement(27666064..27672198)	72.4751	-0.496061	-1.41036	0.126935	0.998174	1
AL445490.1	1	27669468..27703063	0	#N/A	#N/A	#N/A	#N/A	#N/A
RNU6-949P	1	complement(27675603..27675709)	0	#N/A	#N/A	#N/A	#N/A	#N/A
RNU6-424P	1	27693731..27693835	0	#N/A	#N/A	#N/A	#N/A	#N/A
AL020997.5	1	complement(27724822..27725756)	0	#N/A	#N/A	#N/A	#N/A	#N/A
FAM76A	1	27725979..27763122	44.875	0.245948	1.18587	0.220681	0.998174	1
STX12	1	27773219..27824443	27.0091	-0.088391	-1.06318	0.657741	0.998174	1
AL020997.2	1	27773858..27774041	0	-0.0187831	-1.0131	0.995422	0.998174	1
AL020997.3	1	27819983..27820341	0	-0.0187831	-1.0131	0.995422	0.998174	1
RNU6-1245P	1	27824538..27824643	0	#N/A	#N/A	#N/A	#N/A	#N/A
AL020997.4	1	complement(27827812..27831209)	0	-0.0187831	-1.0131	0.995422	0.998174	1
PPP1R8	1	27830782..27851676	13.4021	0.00222642	1.00154	0.993586	0.998174	1
SCARNA1	1	27834401..27834566	0	#N/A	#N/A	#N/A	#N/A	#N/A
THEMIS2	1	27872543..27886685	0.843734	-0.510356	-1.4244	0.652505	0.998174	1
RPA2	1	complement(27891524..27914746)	21.2878	-0.0194782	-1.01359	0.929663	0.998174	1
SMPDL3B	1	27935000..27959157	0	#N/A	#N/A	#N/A	#N/A	#N/A
AL512288.1	1	complement(27938875..27960193)	0	#N/A	#N/A	#N/A	#N/A	#N/A
XKR8	1	27959462..27968096	5.08106	-0.174055	-1.12823	0.706622	0.998174	1
EYA3	1	complement(27970344..28088637)	19.8924	0.549033	1.46311	0.0291087	0.998174	1
RN7SL559P	1	complement(28031884..28032180)	0.271546	1.61226	3.0573	0.562781	0.998174	1
RNU6-176P	1	complement(28142737..28142841)	0	#N/A	#N/A	#N/A	#N/A	#N/A
PTAFR	1	complement(28147166..28193936)	0.221748	-0.406135	-1.32513	0.814057	0.998174	1
DNAJC8	1	complement(28199456..28233029)	155.064	-0.0659116	-1.04675	0.651363	0.998174	1
ATP5IF1	1	28236109..28246906	245.115	0.0176591	1.01232	0.911228	0.998174	1
AL353622.1	1	complement(28239509..28241453)	0.204922	-0.406113	-1.32511	0.814068	0.998174	1
AL353622.2	1	28247144..28247568	0	#N/A	#N/A	#N/A	#N/A	#N/A
SESN2	1	28259518..28282491	11.6135	0.27314	1.20843	0.39366	0.998174	1
MED18	1	28329002..28335965	11.6147	0.0635668	1.04505	0.8443	0.998174	1
PHACTR4	1	28369582..28500364	25.2327	-0.126397	-1.09156	0.599657	0.998174	1
Y_RNA_10	1	complement(28422555..28422655)	0	#N/A	#N/A	#N/A	#N/A	#N/A
RNU6ATAC27P	1	28481362..28481480	0.204922	-2.03658	-4.10271	0.403221	0.998174	1
RCC1	1	28505943..28539300	11.4884	-0.450857	-1.36685	0.125245	0.998174	1
SNHG3	1	28505980..28510892	16.9985	-0.131751	-1.09562	0.582545	0.998174	1
SNORA73A	1	28507366..28507571	0.228968	-2.03662	-4.10283	0.403208	0.998174	1
SNORA73B	1	28508559..28508762	0	#N/A	#N/A	#N/A	#N/A	#N/A
AL513497.1	1	28544460..28546542	0	#N/A	#N/A	#N/A	#N/A	#N/A
TRNAU1AP	1	28553085..28578545	23.9547	0.122225	1.08841	0.64226	0.998174	1
SNHG12	1	complement(28578538..28583132)	9.31259	0.591783	1.50711	0.112495	0.998174	1
SNORD99	1	complement(28578749..28578822)	0	#N/A	#N/A	#N/A	#N/A	#N/A
SNORA61	1	complement(28579764..28579893)	0	#N/A	#N/A	#N/A	#N/A	#N/A
SNORA44	1	complement(28580381..28580512)	0	#N/A	#N/A	#N/A	#N/A	#N/A
SNORA16A_1	1	complement(28580920..28581054)	0	#N/A	#N/A	#N/A	#N/A	#N/A
SNORA16A_2	1	complement(28580920..28581056)	0	#N/A	#N/A	#N/A	#N/A	#N/A
TAF12	1	complement(28589323..28643085)	39.2734	-0.194013	-1.14394	0.453164	0.998174	1
RAB42	1	28592200..28595443	0.970416	1.19528	2.28989	0.425366	0.998174	1
LINC01715	1	28643228..28648581	1.25129	0.570978	1.48553	0.511744	0.998174	1
AL360012.1	1	28648600..28648730	0.305731	2.35792	5.12629	0.379301	0.998174	1
RNU11	1	28648600..28648733	0	#N/A	#N/A	#N/A	#N/A	#N/A
GMEB1	1	28668732..28719353	14.0359	-0.325338	-1.25296	0.256748	0.998174	1
AL645729.1	1	28689665..28689794	0	#N/A	#N/A	#N/A	#N/A	#N/A
YTHDF2	1	28736621..28769775	77.8805	-0.148243	-1.10822	0.346437	0.998174	1
OPRD1	1	28812142..28871267	0	#N/A	#N/A	#N/A	#N/A	#N/A
AL009181.1	1	complement(28870483..28877336)	0	-0.0187831	-1.0131	0.995422	0.998174	1
Y_RNA_11	1	complement(28881726..28881835)	0	#N/A	#N/A	#N/A	#N/A	#N/A
EPB41	1	28887091..29120046	5.02097	-0.894956	-1.85955	0.0733644	0.998174	1
Y_RNA_12	1	28985710..28985810	0	#N/A	#N/A	#N/A	#N/A	#N/A
Metazoa_SRP_1	1	29041199..29041480	0	#N/A	#N/A	#N/A	#N/A	#N/A
TMEM200B	1	complement(29119429..29123903)	4.14836	0.025827	1.01806	0.960874	0.998174	1
AL357500.1	1	complement(29144494..29146994)	0	#N/A	#N/A	#N/A	#N/A	#N/A
SRSF4	1	complement(29147743..29181900)	21.5952	-0.154634	-1.11314	0.479608	0.998174	1
AL357500.2	1	complement(29171285..29171453)	0	#N/A	#N/A	#N/A	#N/A	#N/A
MECR	1	complement(29192657..29230942)	9.17171	-0.452228	-1.36815	0.16504	0.998174	1
AL590729.1	1	29223933..29224816	0	#N/A	#N/A	#N/A	#N/A	#N/A
PTPRU	1	29236516..29326813	0.819302	1.48489	2.79895	0.287923	0.998174	1
LINC01756	1	complement(29329620..29350114)	0	#N/A	#N/A	#N/A	#N/A	#N/A
AC092265.1	1	complement(29708851..29709547)	0	#N/A	#N/A	#N/A	#N/A	#N/A
AL645944.2	1	29755175..29790597	0	#N/A	#N/A	#N/A	#N/A	#N/A
LINC01648	1	complement(30013952..30037612)	0	#N/A	#N/A	#N/A	#N/A	#N/A
AL137076.1	1	30140263..30141607	0	#N/A	#N/A	#N/A	#N/A	#N/A
AL161638.2	1	complement(30409560..30411638)	0	#N/A	#N/A	#N/A	#N/A	#N/A
AL161638.1	1	30415825..30421108	0	#N/A	#N/A	#N/A	#N/A	#N/A
MATN1	1	complement(30711277..30723585)	0	#N/A	#N/A	#N/A	#N/A	#N/A
MATN1-AS1	1	30718504..30726827	0	-0.0187831	-1.0131	0.995422	0.998174	1
AL137857.1	1	30731693..30733427	0	#N/A	#N/A	#N/A	#N/A	#N/A
LAPTM5	1	complement(30732469..30757774)	0.204922	0.339601	1.26541	0.826945	0.998174	1
MIR4420	1	complement(30739156..30739232)	0	#N/A	#N/A	#N/A	#N/A	#N/A
AL137027.1	1	complement(30810378..30815553)	0	#N/A	#N/A	#N/A	#N/A	#N/A
LINC01778	1	30824217..30834864	0.228968	-0.406158	-1.32515	0.814243	0.998174	1
RN7SKP91	1	30843823..30844110	0	#N/A	#N/A	#N/A	#N/A	#N/A
AL445235.1	1	30858158..30860254	0	#N/A	#N/A	#N/A	#N/A	#N/A
SDC3	1	complement(30869466..30908758)	18.4787	-0.0634751	-1.04498	0.815737	0.998174	1
RN7SL371P	1	complement(30918469..30918735)	0	#N/A	#N/A	#N/A	#N/A	#N/A
PUM1	1	complement(30931506..31065991)	34.6099	0.0934059	1.06689	0.655804	0.998174	1
NKAIN1	1	complement(31179745..31239887)	0	#N/A	#N/A	#N/A	#N/A	#N/A
SNRNP40	1	complement(31259568..31296788)	33.7561	-0.189831	-1.14063	0.34825	0.998174	1
ZCCHC17	1	31296982..31364953	53.6152	-0.230585	-1.17331	0.152874	0.998174	1
AL451070.1	1	complement(31333067..31346799)	0.228968	-2.03662	-4.10283	0.403208	0.998174	1
FABP3	1	complement(31365253..31376850)	143.279	0.00945292	1.00657	0.951136	0.998174	1
SERINC2	1	31409565..31434680	13.8543	0.451214	1.36719	0.150072	0.998174	1
RNU6-40P	1	complement(31497577..31497683)	0	#N/A	#N/A	#N/A	#N/A	#N/A
Y_RNA_13	1	complement(31503631..31503744)	0	#N/A	#N/A	#N/A	#N/A	#N/A
LINC01226	1	31506226..31583306	0.0920697	1.61168	3.05607	0.562936	0.998174	1
AC114488.1	1	complement(31571585..31577898)	0	#N/A	#N/A	#N/A	#N/A	#N/A
TINAGL1	1	31576485..31587686	6.36054	0.315386	1.24434	0.601666	0.998174	1
HCRTR1	1	31617686..31632518	0	#N/A	#N/A	#N/A	#N/A	#N/A
PEF1	1	complement(31629866..31644896)	29.8406	0.123395	1.08929	0.599865	0.998174	1
AC114488.2	1	31644049..31660162	0	#N/A	#N/A	#N/A	#N/A	#N/A
AC114488.3	1	31644694..31649371	0	#N/A	#N/A	#N/A	#N/A	#N/A
COL16A1	1	complement(31652263..31704319)	11.1723	-0.347247	-1.27213	0.296841	0.998174	1
ADGRB2	1	complement(31727117..31764893)	0.945557	1.1236	2.17889	0.328367	0.998174	1
MIR4254	1	complement(31758660..31758735)	0	#N/A	#N/A	#N/A	#N/A	#N/A
AL354919.2	1	31789130..31791322	0	#N/A	#N/A	#N/A	#N/A	#N/A
SPOCD1	1	complement(31790422..31816051)	30.9015	-0.0827632	-1.05904	0.684049	0.998174	1
AL354919.1	1	complement(31842019..31855568)	1.98785	0.891125	1.85462	0.259102	0.998174	1
AL136115.2	1	complement(31851913..31921841)	0.204922	-2.03658	-4.10271	0.403221	0.998174	1
PTP4A2	1	complement(31906421..31944856)	594.09	-0.108399	-1.07803	0.510806	0.998174	1
AL136115.1	1	31933020..31933975	0.228968	-2.03662	-4.10283	0.403208	0.998174	1
AL136115.3	1	complement(31972189..31987034)	0	-0.0187831	-1.0131	0.995422	0.998174	1
KHDRBS1	1	32013868..32060850	99.2181	-0.145496	-1.10611	0.373586	0.998174	1
AL445248.1	1	complement(32052291..32073474)	0.228968	-2.03662	-4.10283	0.403208	0.998174	1
TMEM39B	1	32072031..32102866	8.02712	0.18807	1.13924	0.650897	0.998174	1
MIR5585	1	32086949..32087007	0	#N/A	#N/A	#N/A	#N/A	#N/A
Metazoa_SRP_2	1	complement(32087523..32087813)	0	#N/A	#N/A	#N/A	#N/A	#N/A
KPNA6	1	32108056..32176563	154.929	-0.194439	-1.14428	0.263292	0.998174	1
AL049795.2	1	32170733..32176568	3.22865	0.617441	1.53415	0.493804	0.998174	1
TXLNA	1	32179675..32198285	43.9398	-0.0687231	-1.04879	0.684008	0.998174	1
CCDC28B	1	32200386..32205387	40.6324	0.0887161	1.06342	0.641183	0.998174	1
AL049795.1	1	complement(32204769..32206814)	0.455686	0.82921	1.77671	0.573594	0.998174	1
IQCC	1	32205661..32208687	0.819688	-0.510197	-1.42425	0.627355	0.998174	1
DCDC2B	1	32209094..32216196	0.228968	-2.03662	-4.10283	0.403208	0.998174	1
TMEM234	1	complement(32214472..32222359)	15.2377	0.206557	1.15393	0.417895	0.998174	1
EIF3I	1	32221928..32231604	146.27	-0.0238372	-1.01666	0.860924	0.998174	1
FAM167B	1	32247222..32248856	0.908653	-0.87488	-1.83386	0.432195	0.998174	1
LCK	1	32251239..32286165	0	#N/A	#N/A	#N/A	#N/A	#N/A
Metazoa_SRP_3	1	complement(32269338..32269597)	0	#N/A	#N/A	#N/A	#N/A	#N/A
Y_RNA_14	1	complement(32286452..32286561)	0	#N/A	#N/A	#N/A	#N/A	#N/A
HDAC1	1	32292083..32333635	30.2073	0.147895	1.10795	0.48886	0.998174	1
MARCKSL1	1	complement(32333839..32336233)	23.1498	-0.347477	-1.27233	0.157143	0.998174	1
AL109945.1	1	complement(32349194..32350663)	0	#N/A	#N/A	#N/A	#N/A	#N/A
TSSK3	1	32351521..32364312	0.271546	1.61226	3.0573	0.562781	0.998174	1
FAM229A	1	complement(32361270..32364278)	0.457937	-1.21606	-2.32312	0.426862	0.998174	1
BSDC1	1	complement(32365103..32394731)	21.0788	0.0370903	1.02604	0.870731	0.998174	1
RN7SL122P	1	32457835..32458135	0	#N/A	#N/A	#N/A	#N/A	#N/A
AL033529.1	1	32465057..32600792	0.819688	-3.70572	-13.0477	0.122048	0.998174	1
ZBTB8B	1	32465072..32496686	0.0920697	1.61168	3.05607	0.562936	0.998174	1
ZBTB8A	1	32539427..32605941	5.84931	0.226072	1.16965	0.589059	0.998174	1
ZBTB8OS	1	complement(32600172..32650903)	34.425	0.212006	1.1583	0.308611	0.998174	1
Y_RNA_15	1	32639951..32640052	0	#N/A	#N/A	#N/A	#N/A	#N/A
RBBP4	1	32651142..32686211	87.1954	-0.227611	-1.17089	0.436529	0.998174	1
SYNC	1	complement(32679906..32703596)	83.6455	-0.18102	-1.13369	0.517828	0.998174	1
AC114489.1	1	complement(32717734..32725237)	0.0920697	1.61168	3.05607	0.562936	0.998174	1
KIAA1522	1	32741830..32774970	3.45185	-0.460633	-1.37615	0.410041	0.998174	1
YARS	1	complement(32775237..32818153)	96.597	0.184914	1.13675	0.182195	0.998174	1
S100PBP	1	32816767..32858875	8.94036	-0.27127	-1.20687	0.397683	0.998174	1
FNDC5	1	complement(32862268..32872482)	0.58194	0.674323	1.59585	0.555522	0.998174	1
HPCA	1	32885994..32898441	0.0920697	1.61168	3.05607	0.562936	0.998174	1
TMEM54	1	complement(32894594..32901438)	9.86151	0.210795	1.15733	0.558153	0.998174	1
AL031602.2	1	32925454..32951638	0.213661	1.6122	3.05718	0.562797	0.998174	1
RNF19B	1	complement(32936445..32964685)	8.58106	-0.590727	-1.50601	0.283473	0.998174	1
AL031602.1	1	32973553..32974463	0	#N/A	#N/A	#N/A	#N/A	#N/A
AL020995.1	1	32987075..33032469	0	#N/A	#N/A	#N/A	#N/A	#N/A
AK2	1	complement(33007940..33080996)	82.1114	0.135533	1.0985	0.347835	0.998174	1
Metazoa_SRP_4	1	complement(33029232..33029576)	0	-0.0187831	-1.0131	0.995422	0.998174	1
AZIN2	1	33081104..33123492	2.76946	0.347042	1.27195	0.572382	0.998174	1
AL662907.1	1	complement(33141871..33143230)	0	#N/A	#N/A	#N/A	#N/A	#N/A
TRIM62	1	complement(33145399..33182059)	9.30211	0.501957	1.41613	0.182825	0.998174	1
AL662907.2	1	33162851..33166298	0	#N/A	#N/A	#N/A	#N/A	#N/A
AL662907.3	1	33194788..33200353	0.204922	-2.03658	-4.10271	0.403221	0.998174	1
ZNF362	1	33256492..33300719	25.659	0.173018	1.12741	0.435278	0.998174	1
AL513327.3	1	33261212..33261680	0	#N/A	#N/A	#N/A	#N/A	#N/A
A3GALT2	1	complement(33306766..33321098)	0	#N/A	#N/A	#N/A	#N/A	#N/A
AL513327.1	1	33307348..33349245	0.946715	1.63491	3.10569	0.285871	0.998174	1
PHC2	1	complement(33323623..33431052)	52.6819	0.328319	1.25555	0.0511313	0.998174	1
MIR3605	1	complement(33332393..33332492)	0	#N/A	#N/A	#N/A	#N/A	#N/A
RN7SKP16	1	complement(33336566..33336864)	1.15922	0.410257	1.32892	0.643524	0.998174	1
AL513327.2	1	33350352..33363245	0	#N/A	#N/A	#N/A	#N/A	#N/A
ZSCAN20	1	33472645..33496507	1.24662	0.230034	1.17286	0.794463	0.998174	1
CSMD2	1	complement(33513999..34165842)	0	#N/A	#N/A	#N/A	#N/A	#N/A
HMGB4	1	33860475..33864791	0	#N/A	#N/A	#N/A	#N/A	#N/A
CSMD2-AS1	1	33868953..33893726	0	#N/A	#N/A	#N/A	#N/A	#N/A
C1orf94	1	34166883..34219131	0	#N/A	#N/A	#N/A	#N/A	#N/A
AC099565.1	1	complement(34640157..34685732)	0	#N/A	#N/A	#N/A	#N/A	#N/A
MIR552	1	complement(34669599..34669694)	0	#N/A	#N/A	#N/A	#N/A	#N/A
SMIM12	1	complement(34712737..34859755)	42.2874	0.035047	1.02459	0.848053	0.998174	1
GJB5	1	34755047..34758512	0	#N/A	#N/A	#N/A	#N/A	#N/A
GJB4	1	34759740..34762327	0	#N/A	#N/A	#N/A	#N/A	#N/A
AL121988.1	1	complement(34761426..34788097)	0	#N/A	#N/A	#N/A	#N/A	#N/A
GJB3	1	34781214..34786369	0	#N/A	#N/A	#N/A	#N/A	#N/A
GJA4	1	34792999..34795747	0	#N/A	#N/A	#N/A	#N/A	#N/A
AL122010.1	1	34850694..34851555	0.271546	1.61226	3.0573	0.562781	0.998174	1
DLGAP3	1	complement(34865436..34929650)	0.0920697	1.61168	3.05607	0.562936	0.998174	1
AC114490.3	1	complement(34974356..34985313)	0.843734	-0.875867	-1.83511	0.428237	0.998174	1
AC114490.2	1	complement(34981533..35031741)	11.5605	-0.501043	-1.41524	0.113701	0.998174	1
TMEM35B	1	complement(34981535..34985353)	42.5155	-0.160571	-1.11773	0.350577	0.998174	1
ZMYM6	1	complement(34986165..35031945)	15.1786	0.219649	1.16445	0.437553	0.998174	1
ZMYM1	1	35032172..35115859	13.6818	0.301796	1.23268	0.271339	0.998174	1
AL590434.1	1	complement(35141515..35146435)	0	#N/A	#N/A	#N/A	#N/A	#N/A
SFPQ	1	complement(35176378..35193145)	106.752	-0.100954	-1.07248	0.543537	0.998174	1
Y_RNA_16	1	35195969..35196062	0	#N/A	#N/A	#N/A	#N/A	#N/A
ZMYM4	1	35268709..35422058	28.089	-0.0519899	-1.03669	0.80473	0.998174	1
RN7SL503P	1	complement(35292196..35292498)	0	#N/A	#N/A	#N/A	#N/A	#N/A
SNORA62_1	1	35310274..35310425	0	#N/A	#N/A	#N/A	#N/A	#N/A
ZMYM4-AS1	1	complement(35358822..35366077)	0	#N/A	#N/A	#N/A	#N/A	#N/A
Metazoa_SRP_5	1	35399997..35400319	0	#N/A	#N/A	#N/A	#N/A	#N/A
KIAA0319L	1	complement(35433492..35557950)	33.9724	0.20547	1.15306	0.290158	0.998174	1
NCDN	1	35557473..35567274	18.5428	0.205952	1.15345	0.382257	0.998174	1
AC004865.2	1	complement(35569813..35577729)	0.305731	2.35792	5.12629	0.379301	0.998174	1
TFAP2E	1	35573314..35595328	0	-0.0187831	-1.0131	0.995422	0.998174	1
PSMB2	1	complement(35599541..35641526)	188.808	0.0719806	1.05116	0.62221	0.998174	1
C1orf216	1	complement(35713877..35718894)	13.2887	0.313954	1.24311	0.315369	0.998174	1
CLSPN	1	complement(35720218..35769978)	19.5634	-0.363665	-1.28669	0.125336	0.998174	1
AL354864.1	1	35739389..35743576	0	#N/A	#N/A	#N/A	#N/A	#N/A
AGO4	1	35808016..35857890	1.96691	-0.0293134	-1.02053	0.96287	0.998174	1
AGO1	1	35869808..35930532	27.8325	0.205711	1.15325	0.314181	0.998174	1
AL139286.3	1	complement(35908980..35910872)	0.228968	-0.406158	-1.32515	0.814046	0.998174	1
AL139286.2	1	complement(35929720..35930115)	0.204922	-2.03658	-4.10271	0.403221	0.998174	1
AGO3	1	35930718..36072500	9.84712	-0.192799	-1.14298	0.629645	0.998174	1
AL138787.2	1	complement(35992109..36013630)	0	-0.0187831	-1.0131	0.995422	0.998174	1
TEKT2	1	36084094..36088275	0	#N/A	#N/A	#N/A	#N/A	#N/A
ADPRHL2	1	36088892..36093932	21.0104	0.167676	1.12325	0.462624	0.998174	1
COL8A2	1	complement(36095239..36125222)	0.795602	3.74428	13.4011	0.149334	0.998174	1
TRAPPC3	1	complement(36136570..36156053)	75.5586	0.00950175	1.00661	0.953123	0.998174	1
MAP7D1	1	36155579..36180849	138.415	-0.00863887	-1.00601	0.959038	0.998174	1
RN7SL131P	1	36191915..36192170	0	#N/A	#N/A	#N/A	#N/A	#N/A
THRAP3	1	36224432..36305357	244.343	-0.250372	-1.18951	0.208776	0.998174	1
SH3D21	1	36306368..36329340	7.96384	-0.300503	-1.23157	0.43047	0.998174	1
EVA1B	1	complement(36322031..36324154)	216.784	0.0670348	1.04756	0.662512	0.998174	1
AL591845.1	1	36329630..36335406	0.397801	2.84695	7.19476	0.280225	0.998174	1
STK40	1	complement(36339624..36385896)	33.1123	0.0685641	1.04867	0.748635	0.998174	1
LSM10	1	complement(36391238..36397908)	51.5837	0.058813	1.04161	0.716037	0.998174	1
RNU4-27P	1	complement(36402721..36402859)	0	#N/A	#N/A	#N/A	#N/A	#N/A
OSCP1	1	complement(36415827..36450451)	7.50345	0.0921863	1.06598	0.829985	0.998174	1
SNORA63C	1	complement(36418450..36418578)	0	#N/A	#N/A	#N/A	#N/A	#N/A
MRPS15	1	complement(36455718..36464384)	71.0879	0.0621686	1.04403	0.708114	0.998174	1
CSF3R	1	complement(36466043..36483278)	0	-0.0187831	-1.0131	0.995422	0.998174	1
AL596257.1	1	36703953..36710582	0	#N/A	#N/A	#N/A	#N/A	#N/A
AC117945.2	1	complement(36768122..36769725)	0	#N/A	#N/A	#N/A	#N/A	#N/A
AC117945.1	1	36769812..36775768	0	#N/A	#N/A	#N/A	#N/A	#N/A
GRIK3	1	complement(36795527..37034515)	0	#N/A	#N/A	#N/A	#N/A	#N/A
AL031430.1	1	37133489..37136146	0	#N/A	#N/A	#N/A	#N/A	#N/A
AL353604.1	1	complement(37154761..37325100)	0	#N/A	#N/A	#N/A	#N/A	#N/A
MIR4255	1	37161563..37161634	0	#N/A	#N/A	#N/A	#N/A	#N/A
RNU6-636P	1	37203610..37203716	0	#N/A	#N/A	#N/A	#N/A	#N/A
LINC01137	1	complement(37350934..37474411)	1.902	-0.259928	-1.19742	0.727028	0.998174	1
ZC3H12A	1	37474580..37484377	1.06715	0.229387	1.17234	0.796575	0.998174	1
MIR6732	1	37480230..37480289	0	#N/A	#N/A	#N/A	#N/A	#N/A
MEAF6	1	complement(37492575..37514774)	23.6968	-0.0648186	-1.04595	0.77724	0.998174	1
MIR5581	1	complement(37500935..37500994)	0	#N/A	#N/A	#N/A	#N/A	#N/A
SNIP1	1	complement(37534449..37554293)	7.41797	0.195735	1.14531	0.609194	0.998174	1
DNALI1	1	37556919..37566857	3.22981	0.70889	1.63455	0.263767	0.998174	1
GNL2	1	complement(37566816..37595937)	32.5198	-0.0933638	-1.06685	0.626626	0.998174	1
AL513220.1	1	37596126..37607336	0	#N/A	#N/A	#N/A	#N/A	#N/A
RSPO1	1	complement(37611350..37634892)	0	#N/A	#N/A	#N/A	#N/A	#N/A
C1orf109	1	complement(37681570..37692249)	11.4706	0.365173	1.28804	0.245413	0.998174	1
CDCA8	1	37692481..37709719	26.2447	-0.290938	-1.22344	0.215379	0.998174	1
EPHA10	1	complement(37713880..37765133)	0.228968	-2.03662	-4.10283	0.403208	0.998174	1
Y_RNA_17	1	complement(37737955..37738054)	0	#N/A	#N/A	#N/A	#N/A	#N/A
MANEAL	1	37793802..37801137	1.10635	-0.277922	-1.21245	0.745611	0.998174	1
AL929472.3	1	complement(37799720..37800879)	0.213661	1.6122	3.05718	0.562797	0.998174	1
YRDC	1	complement(37802945..37808208)	17.6388	0.0427624	1.03008	0.858308	0.998174	1
C1orf122	1	37806979..37809454	222.998	0.00464806	1.00323	0.97707	0.998174	1
MTF1	1	complement(37809574..37859592)	10.8784	-0.289091	-1.22187	0.374635	0.998174	1
AL929472.2	1	37860697..37861580	0.213661	1.6122	3.05718	0.562797	0.998174	1
INPP5B	1	complement(37860697..37947057)	8.24583	0.102734	1.07381	0.781646	0.998174	1
SNORA63_1	1	37884237..37884317	0	#N/A	#N/A	#N/A	#N/A	#N/A
RNU6-584P	1	37885023..37885117	0	#N/A	#N/A	#N/A	#N/A	#N/A
Metazoa_SRP_6	1	37953508..37953780	0.0920697	1.61168	3.05607	0.562936	0.998174	1
SF3A3	1	complement(37956975..37990075)	34.0662	-0.0987825	-1.07087	0.631874	0.998174	1
RNU6-510P	1	37991462..37991569	0.213661	1.6122	3.05718	0.562797	0.998174	1
FHL3	1	complement(37996770..38005606)	24.2919	0.175549	1.12939	0.430236	0.998174	1
UTP11	1	38009258..38024820	51.2942	-0.0502767	-1.03546	0.764866	0.998174	1
POU3F1	1	complement(38043829..38046793)	0	-0.0187831	-1.0131	0.995422	0.998174	1
MIR3659HG	1	38047314..38119025	0	#N/A	#N/A	#N/A	#N/A	#N/A
MIR3659	1	38089231..38089329	0	#N/A	#N/A	#N/A	#N/A	#N/A
LINC02786	1	complement(38129464..38140593)	0	#N/A	#N/A	#N/A	#N/A	#N/A
AL390839.1	1	38149544..38162545	0	#N/A	#N/A	#N/A	#N/A	#N/A
AL390839.2	1	38193619..38210340	0	#N/A	#N/A	#N/A	#N/A	#N/A
LINC01343	1	complement(38209034..38214806)	0	#N/A	#N/A	#N/A	#N/A	#N/A
RNU6-753P	1	38396659..38396765	0	#N/A	#N/A	#N/A	#N/A	#N/A
LINC01685	1	38474825..38516520	0	#N/A	#N/A	#N/A	#N/A	#N/A
AL354702.2	1	complement(38754216..38815979)	0	#N/A	#N/A	#N/A	#N/A	#N/A
RRAGC	1	complement(38838198..38859772)	98.0873	-0.0385829	-1.0271	0.799126	0.998174	1
AL139260.2	1	complement(38839333..38874494)	13.1675	7.47515	177.928	0.00531167	0.998174	1
AL139260.1	1	38859912..38965038	5.27154	0.0233859	1.01634	0.956094	0.998174	1
MYCBP	1	complement(38862493..38873368)	17.5286	-0.339935	-1.2657	0.162769	0.998174	1
AL139260.3	1	complement(38864501..38881617)	6.7613	-0.756425	-1.6893	0.219688	0.998174	1
GJA9	1	complement(38874069..38881587)	0	#N/A	#N/A	#N/A	#N/A	#N/A
RHBDL2	1	complement(38885807..38941830)	1.63394	2.27702	4.84677	0.12881	0.998174	1
RNU6-605P	1	38926870..38926977	0	#N/A	#N/A	#N/A	#N/A	#N/A
Y_RNA_18	1	complement(38950825..38950925)	0	#N/A	#N/A	#N/A	#N/A	#N/A
AKIRIN1	1	38991276..39006059	65.7857	0.00192202	1.00133	0.991861	0.998174	1
NDUFS5	1	39026318..39034636	353.959	-0.00639909	-1.00445	0.968156	0.998174	1
MACF1	1	39081316..39487177	91.7858	-0.142659	-1.10394	0.437338	0.998174	1
RNU6-608P	1	complement(39120940..39121043)	0	#N/A	#N/A	#N/A	#N/A	#N/A
AL356055.1	1	39206512..39206957	0	#N/A	#N/A	#N/A	#N/A	#N/A
AL442071.2	1	complement(39226670..39238620)	0	#N/A	#N/A	#N/A	#N/A	#N/A
AL442071.1	1	complement(39249838..39257649)	0	#N/A	#N/A	#N/A	#N/A	#N/A
BMP8A	1	39491636..39529869	0.221748	-2.0366	-4.10277	0.403215	0.998174	1
PABPC4	1	complement(39560816..39576790)	63.875	-0.281917	-1.21581	0.142317	0.998174	1
PABPC4-AS1	1	39565052..39573860	0	#N/A	#N/A	#N/A	#N/A	#N/A
SNORA55	1	complement(39567374..39567508)	0	#N/A	#N/A	#N/A	#N/A	#N/A
HEYL	1	complement(39623435..39639643)	0	#N/A	#N/A	#N/A	#N/A	#N/A
AL035404.2	1	39633416..39633903	0	#N/A	#N/A	#N/A	#N/A	#N/A
NT5C1A	1	complement(39659121..39672038)	0	#N/A	#N/A	#N/A	#N/A	#N/A
HPCAL4	1	complement(39678648..39691485)	0	#N/A	#N/A	#N/A	#N/A	#N/A
PPIE	1	39692182..39763914	69.1429	0.141566	1.1031	0.399234	0.998174	1
RNU7-121P	1	complement(39723566..39723627)	0	#N/A	#N/A	#N/A	#N/A	#N/A
BMP8B	1	complement(39757182..39788865)	0	#N/A	#N/A	#N/A	#N/A	#N/A
OXCT2	1	complement(39769523..39771348)	1.4024	1.30598	2.47252	0.259993	0.998174	1
BMP8B-AS1	1	39779969..39781418	0	#N/A	#N/A	#N/A	#N/A	#N/A
AL033527.3	1	39788976..39790171	0	#N/A	#N/A	#N/A	#N/A	#N/A
AL033527.4	1	39799422..39809450	0	#N/A	#N/A	#N/A	#N/A	#N/A
LINC02811	1	complement(39801414..39817460)	0	#N/A	#N/A	#N/A	#N/A	#N/A
TRIT1	1	complement(39838110..39883511)	3.38092	0.808094	1.7509	0.179012	0.998174	1
Y_RNA_19	1	complement(39881566..39881678)	0	#N/A	#N/A	#N/A	#N/A	#N/A
MYCL	1	complement(39895426..39902256)	0	-0.0187831	-1.0131	0.995422	0.998174	1
AL033527.2	1	39897745..39899098	0.635163	0.829744	1.77737	0.573322	0.998174	1
Y_RNA_20	1	complement(39944890..39944998)	0	#N/A	#N/A	#N/A	#N/A	#N/A
MFSD2A	1	39955112..39969968	1.54263	0.0023456	1.00163	0.997743	0.999039	1
CAP1	1	40040233..40072649	371.303	0.0798015	1.05687	0.619641	0.998174	1
PPT1	1	complement(40071461..40097727)	57.49	-0.220416	-1.16507	0.331504	0.998174	1
RLF	1	40161387..40240921	6.17254	0.716642	1.64335	0.129729	0.998174	1
RNU6-1237P	1	40177843..40177949	0	#N/A	#N/A	#N/A	#N/A	#N/A
TMCO2	1	40245947..40251684	0	#N/A	#N/A	#N/A	#N/A	#N/A
AL050341.2	1	complement(40256427..40257967)	1.85342	0.630627	1.54824	0.513193	0.998174	1
ZMPSTE24	1	40258236..40294180	71.6184	-0.0880617	-1.06294	0.588549	0.998174	1
COL9A2	1	complement(40300489..40317813)	1.11358	0.269911	1.20573	0.761183	0.998174	1
SMAP2	1	40344850..40423326	24.5747	-0.17105	-1.12588	0.411775	0.998174	1
AL031985.4	1	complement(40436199..40450039)	0	#N/A	#N/A	#N/A	#N/A	#N/A
ZFP69B	1	40450102..40463718	1.5258	-0.73881	-1.6688	0.403207	0.998174	1
AL031985.3	1	40464319..40466767	2.06126	0.169681	1.12481	0.84103	0.998174	1
AL603839.4	1	40473055..40474059	0	#N/A	#N/A	#N/A	#N/A	#N/A
ZFP69	1	40477290..40496343	1.48399	0.230669	1.17338	0.809622	0.998174	1
AL603839.3	1	complement(40493157..40508661)	0.0920697	1.61168	3.05607	0.562936	0.998174	1
EXO5	1	40508741..40516556	6.31198	0.149912	1.1095	0.747969	0.998174	1
AL603839.1	1	complement(40514461..40515057)	0.698869	2.84805	7.20025	0.282726	0.998174	1
AL603839.2	1	complement(40515754..40517174)	0.213661	1.6122	3.05718	0.562797	0.998174	1
ZNF684	1	40531573..40548167	4.3797	-0.0274911	-1.01924	0.954581	0.998174	1
AL356379.2	1	complement(40559666..40584335)	0	#N/A	#N/A	#N/A	#N/A	#N/A
RIMS3	1	complement(40620680..40665682)	0	-0.0187831	-1.0131	0.995422	0.998174	1
AL031289.2	1	40659848..40667480	0.0920697	1.61168	3.05607	0.562936	0.998174	1
AL031289.1	1	complement(40669089..40687588)	0	#N/A	#N/A	#N/A	#N/A	#N/A
NFYC-AS1	1	complement(40690380..40692066)	0.204922	0.339601	1.26541	0.826945	0.998174	1
NFYC	1	40691648..40771603	20.9374	-0.118435	-1.08556	0.591076	0.998174	1
MIR30E	1	40754355..40754446	0	#N/A	#N/A	#N/A	#N/A	#N/A
MIR30C1	1	40757284..40757372	0	#N/A	#N/A	#N/A	#N/A	#N/A
KCNQ4	1	40783787..40840452	0	#N/A	#N/A	#N/A	#N/A	#N/A
RN7SL326P	1	40804846..40805141	0	#N/A	#N/A	#N/A	#N/A	#N/A
CITED4	1	complement(40861054..40862363)	86.0808	-0.222831	-1.16702	0.176902	0.998174	1
AC119677.1	1	40863914..40876670	0	#N/A	#N/A	#N/A	#N/A	#N/A
AL391730.2	1	40939294..40945524	0.221748	-2.0366	-4.10277	0.403215	0.998174	1
CTPS1	1	40979688..41012565	37.5997	-0.19201	-1.14235	0.382899	0.998174	1
SLFNL1-AS1	1	41014590..41043890	0	-0.0187831	-1.0131	0.995422	0.998174	1
SLFNL1	1	complement(41015597..41023237)	0	#N/A	#N/A	#N/A	#N/A	#N/A
SCMH1	1	complement(41027200..41242154)	7.09127	0.112247	1.08091	0.760212	0.998174	1
AC093151.8	1	41241772..41338644	0	#N/A	#N/A	#N/A	#N/A	#N/A
AC093151.3	1	41242373..41284861	0	#N/A	#N/A	#N/A	#N/A	#N/A
FOXO6	1	41361922..41383590	0	#N/A	#N/A	#N/A	#N/A	#N/A
AC093151.2	1	complement(41375004..41375669)	0	#N/A	#N/A	#N/A	#N/A	#N/A
EDN2	1	complement(41478775..41484683)	0	#N/A	#N/A	#N/A	#N/A	#N/A
HIVEP3	1	complement(41506365..42035925)	4.09549	-0.15748	-1.11534	0.759281	0.998174	1
AL445933.2	1	41535443..41535868	0	#N/A	#N/A	#N/A	#N/A	#N/A
AC119676.1	1	complement(41585306..41628816)	0	#N/A	#N/A	#N/A	#N/A	#N/A
AL158216.1	1	42036143..42051784	0	#N/A	#N/A	#N/A	#N/A	#N/A
GUCA2B	1	42153410..42155820	0	#N/A	#N/A	#N/A	#N/A	#N/A
GUCA2A	1	complement(42162690..42164745)	0	#N/A	#N/A	#N/A	#N/A	#N/A
FOXJ3	1	complement(42176539..42335877)	15.501	0.0707543	1.05027	0.780386	0.998174	1
AC096540.1	1	complement(42335386..42338376)	0	#N/A	#N/A	#N/A	#N/A	#N/A
RIMKLA	1	42380792..42424232	0	#N/A	#N/A	#N/A	#N/A	#N/A
ZMYND12	1	complement(42430329..42456253)	0.0920697	1.61168	3.05607	0.562936	0.998174	1
PPCS	1	42456117..42473385	25.3016	0.131606	1.09551	0.542275	0.998174	1
CCDC30	1	42463221..42657190	2.1343	0.634696	1.55261	0.393672	0.998174	1
RNU6-536P	1	42569033..42569139	0	#N/A	#N/A	#N/A	#N/A	#N/A
PPIH	1	42658423..42676758	8.71861	-0.179633	-1.1326	0.594645	0.998174	1
AC098484.4	1	complement(42658687..42682160)	0.228968	-2.03662	-4.10283	0.403208	0.998174	1
AC098484.2	1	42678735..42681659	0.271546	1.61226	3.0573	0.562781	0.998174	1
YBX1	1	42682418..42703805	418.378	-0.303214	-1.23389	0.0917005	0.998174	1
CLDN19	1	complement(42733093..42740254)	0	#N/A	#N/A	#N/A	#N/A	#N/A
P3H1	1	complement(42746335..42767084)	71.6451	0.0544566	1.03847	0.711734	0.998174	1
C1orf50	1	42767249..42779491	7.47226	-0.5142	-1.4282	0.227476	0.998174	1
AC098484.3	1	42767292..42794493	12.9006	-0.560054	-1.47432	0.0899069	0.998174	1
AC098484.1	1	complement(42775813..42776790)	0	#N/A	#N/A	#N/A	#N/A	#N/A
TMEM269	1	42785007..42816619	0	#N/A	#N/A	#N/A	#N/A	#N/A
SVBP	1	complement(42807052..42817397)	26.8715	-0.0620902	-1.04398	0.77116	0.998174	1
ERMAP	1	42817122..42844991	1.66813	-0.187545	-1.13882	0.804142	0.998174	1
AL512353.1	1	complement(42832522..42846422)	0.884607	-0.510946	-1.42498	0.612945	0.998174	1
ZNF691	1	42846573..42852477	5.12558	0.431435	1.34857	0.343079	0.998174	1
SLC2A1	1	complement(42925375..42958868)	50.0694	-0.080589	-1.05745	0.619655	0.998174	1
SLC2A1-AS1	1	42959049..42996814	1.18874	0.229932	1.17278	0.80304	0.998174	1
AC099795.1	1	complement(42959065..42961864)	0	#N/A	#N/A	#N/A	#N/A	#N/A
RNU6-880P	1	42991438..42991544	0	#N/A	#N/A	#N/A	#N/A	#N/A
U6_2	1	complement(43023549..43023637)	0	#N/A	#N/A	#N/A	#N/A	#N/A
FAM183A	1	43145153..43156396	0	#N/A	#N/A	#N/A	#N/A	#N/A
EBNA1BP2	1	complement(43164175..43270936)	70.0131	0.0878798	1.06281	0.622529	0.998174	1
MIR6733	1	complement(43171652..43171712)	0	#N/A	#N/A	#N/A	#N/A	#N/A
CFAP57	1	43172149..43254358	0.489871	0.383693	1.30468	0.742518	0.998174	1
TMEM125	1	43269983..43274002	0	#N/A	#N/A	#N/A	#N/A	#N/A
C1orf210	1	complement(43281877..43285617)	0	#N/A	#N/A	#N/A	#N/A	#N/A
TIE1	1	43300982..43323108	0.228968	-2.03662	-4.10283	0.403208	0.998174	1
MPL	1	43337849..43352772	0.213661	1.6122	3.05718	0.562797	0.998174	1
AL139289.3	1	complement(43348288..43348844)	0	#N/A	#N/A	#N/A	#N/A	#N/A
AL139289.2	1	complement(43354684..43358658)	0	-0.0187831	-1.0131	0.995422	0.998174	1
CDC20	1	43358981..43363203	26.2126	0.356696	1.28049	0.0903962	0.998174	1
ELOVL1	1	complement(43363398..43368074)	80.6348	0.213106	1.15918	0.219538	0.998174	1
MIR6734	1	complement(43364648..43364715)	0	#N/A	#N/A	#N/A	#N/A	#N/A
MED8	1	complement(43383917..43389808)	30.0025	-0.102362	-1.07353	0.595367	0.998174	1
AL139289.1	1	43385113..43389155	0	#N/A	#N/A	#N/A	#N/A	#N/A
SZT2	1	43389882..43454247	4.26277	1.21423	2.32017	0.0373031	0.998174	1
SZT2-AS1	1	complement(43447776..43448644)	0	#N/A	#N/A	#N/A	#N/A	#N/A
MIR6735	1	43448539..43448611	0	#N/A	#N/A	#N/A	#N/A	#N/A
HYI	1	complement(43451003..43453989)	16.7912	0.399634	1.31917	0.120069	0.998174	1
HYI-AS1	1	43453927..43456995	0.221748	-2.0366	-4.10277	0.403215	0.998174	1
PTPRF	1	43525187..43623666	30.5958	-0.488083	-1.40258	0.0719383	0.998174	1
KDM4A	1	43650149..43705518	14.5695	0.527248	1.44118	0.0577844	0.998174	1
AL451062.3	1	43650149..43931014	0	#N/A	#N/A	#N/A	#N/A	#N/A
KDM4A-AS1	1	complement(43685123..43708138)	0.870166	-0.875891	-1.83514	0.431664	0.998174	1
ST3GAL3	1	43705824..43931165	6.56217	0.289174	1.22194	0.451917	0.998174	1
AL451062.1	1	complement(43709392..43727343)	0.271546	1.61226	3.0573	0.562781	0.998174	1
U6_3	1	43716467..43716556	0	#N/A	#N/A	#N/A	#N/A	#N/A
MIR6079	1	43838622..43838683	0	#N/A	#N/A	#N/A	#N/A	#N/A
ARTN	1	43933320..43937240	0.0920697	1.61168	3.05607	0.562936	0.998174	1
AL357079.1	1	complement(43937918..43946551)	0	-0.0187831	-1.0131	0.995422	0.998174	1
IPO13	1	43946950..43968022	9.43917	-0.157008	-1.11497	0.671318	0.998174	1
AL357079.2	1	complement(43968351..43974821)	0.0920697	1.61168	3.05607	0.562936	0.998174	1
DPH2	1	43970000..43973369	9.04609	0.80613	1.74851	0.0360355	0.998174	1
ATP6V0B	1	43974487..43978295	200.455	0.0546456	1.0386	0.70969	0.998174	1
B4GALT2	1	43978943..43991170	26.2279	-0.0785192	-1.05593	0.705791	0.998174	1
CCDC24	1	43991359..43996528	3.78921	0.137904	1.10031	0.802405	0.998174	1
SLC6A9	1	complement(43991500..44031467)	6.69814	-0.0724379	-1.05149	0.840094	0.998174	1
AL139220.2	1	44030437..44115913	2.1935	-0.524102	-1.43804	0.513063	0.998174	1
RN7SL479P	1	complement(44117098..44117397)	0	#N/A	#N/A	#N/A	#N/A	#N/A
KLF17	1	44118821..44135140	0	#N/A	#N/A	#N/A	#N/A	#N/A
KLF18	1	complement(44137821..44141631)	0	#N/A	#N/A	#N/A	#N/A	#N/A
Y_RNA_21	1	complement(44153385..44153480)	0	#N/A	#N/A	#N/A	#N/A	#N/A
DMAP1	1	44213455..44220681	15.3231	0.0346368	1.0243	0.887845	0.998174	1
ERI3	1	complement(44221070..44355260)	76.9901	0.0758483	1.05398	0.660034	0.998174	1
ERI3-IT1	1	complement(44243408..44244273)	0	#N/A	#N/A	#N/A	#N/A	#N/A
RNU6-369P	1	44390722..44390823	0	#N/A	#N/A	#N/A	#N/A	#N/A
RNF220	1	44405194..44651724	25.5333	-0.12254	-1.08865	0.575485	0.998174	1
MIR5584	1	44545493..44545552	0	#N/A	#N/A	#N/A	#N/A	#N/A
TMEM53	1	complement(44635238..44674481)	14.0279	0.201741	1.15009	0.536228	0.998174	1
ARMH1	1	44674692..44725591	0.305731	0.340101	1.26585	0.826682	0.998174	1
RNU5F-1	1	complement(44721786..44721902)	0	#N/A	#N/A	#N/A	#N/A	#N/A
RNU5D-1	1	complement(44731055..44731170)	0	#N/A	#N/A	#N/A	#N/A	#N/A
KIF2C	1	44739818..44767767	9.96213	-0.0288623	-1.02021	0.922894	0.998174	1
AL592166.1	1	complement(44759037..44775810)	0.213661	1.6122	3.05718	0.562797	0.998174	1
RPS8	1	44775251..44778779	806.973	-0.283016	-1.21674	0.112254	0.998174	1
SNORD55	1	44775864..44775943	0.204922	-2.03658	-4.10271	0.403221	0.998174	1
SNORD46	1	44776490..44776593	0	#N/A	#N/A	#N/A	#N/A	#N/A
SNORD38A	1	44777843..44777912	0.0920697	1.61168	3.05607	0.562936	0.998174	1
SNORD38B_1	1	44778390..44778456	0	#N/A	#N/A	#N/A	#N/A	#N/A
SNORD38B_2	1	44778390..44778458	0	#N/A	#N/A	#N/A	#N/A	#N/A
BEST4	1	complement(44783585..44788170)	0.204922	-2.03658	-4.10271	0.403221	0.998174	1
PLK3	1	44800377..44805990	12.5801	0.155343	1.11369	0.647335	0.998174	1
TCTEX1D4	1	complement(44805913..44806675)	0	#N/A	#N/A	#N/A	#N/A	#N/A
BTBD19	1	44808482..44815585	4.94161	-0.32369	-1.25153	0.483342	0.998174	1
PTCH2	1	complement(44819844..44843253)	0.221748	0.339578	1.26539	0.826955	0.998174	1
RNU5E-6P	1	complement(44819883..44819997)	0	#N/A	#N/A	#N/A	#N/A	#N/A
EIF2B3	1	complement(44850522..44986722)	39.2071	0.170391	1.12536	0.354255	0.998174	1
HECTD3	1	complement(45002540..45011324)	8.88295	0.175052	1.12901	0.647492	0.998174	1
UROD	1	45010950..45015575	88.3573	-0.00127787	-1.00089	0.993456	0.998174	1
ZSWIM5	1	complement(45016399..45306209)	0.221748	-2.0366	-4.10277	0.403215	0.998174	1
LINC01144	1	45303910..45305619	0.0920697	1.61168	3.05607	0.562936	0.998174	1
HPDL	1	45326895..45328679	0.655638	-3.36206	-10.2821	0.13247	0.998174	1
MUTYH	1	complement(45329163..45340893)	2.62977	0.0224716	1.0157	0.96825	0.998174	1
AL451136.1	1	complement(45329262..45491155)	1.00344	3.9513	15.469	0.12492	0.998174	1
TOE1	1	45340052..45343973	5.0474	-0.74773	-1.67915	0.141726	0.998174	1
TESK2	1	complement(45343883..45491163)	0.884607	-0.219794	-1.16457	0.820082	0.998174	1
CCDC163	1	complement(45493866..45500079)	4.05701	-1.40461	-2.64746	0.0395337	0.998174	1
MMACHC	1	45500300..45513382	16.8495	-0.54277	-1.45677	0.342739	0.998174	1
PRDX1	1	complement(45511036..45523047)	433.88	0.0503009	1.03548	0.748795	0.998174	1
AKR1A1	1	45550543..45570049	117.649	0.191571	1.14201	0.248932	0.998174	1
NASP	1	45583846..45618904	23.4252	0.148764	1.10862	0.490295	0.998174	1
CCDC17	1	complement(45620044..45624057)	0.204922	-2.03658	-4.10271	0.403221	0.998174	1
GPBP1L1	1	complement(45627304..45688113)	30.2898	-0.57792	-1.4927	0.0145165	0.998174	1
TMEM69	1	45688181..45694436	20.5778	-0.092711	-1.06637	0.67564	0.998174	1
IPP	1	complement(45694324..45750653)	15.369	0.0871232	1.06225	0.746249	0.998174	1
AL604028.1	1	complement(45694684..45697075)	1.43076	0.950656	1.93275	0.353972	0.998174	1
MAST2	1	45786987..46036122	9.62688	0.391947	1.31216	0.228586	0.998174	1
PIK3R3	1	complement(46040140..46133036)	9.6633	-0.210103	-1.15677	0.495575	0.998174	1
AL358075.4	1	complement(46043661..46176488)	3.8809	-0.128779	-1.09337	0.847668	0.998174	1
AL358075.1	1	46046818..46048368	0	#N/A	#N/A	#N/A	#N/A	#N/A
AL358075.2	1	46134531..46139081	0	-0.0187831	-1.0131	0.995422	0.998174	1
TSPAN1	1	46175073..46185962	0.727232	1.22016	2.32972	0.432199	0.998174	1
P3R3URF	1	complement(46175486..46176478)	0	#N/A	#N/A	#N/A	#N/A	#N/A
POMGNT1	1	complement(46188682..46220305)	43.1541	0.0989218	1.07097	0.567169	0.998174	1
LURAP1	1	46203334..46221256	2.5889	-0.326691	-1.25413	0.635441	0.998174	1
RAD54L	1	46246461..46278480	3.0324	-0.274931	-1.20994	0.621922	0.998174	1
LRRC41	1	complement(46261196..46303608)	58.0553	0.145173	1.10586	0.360784	0.998174	1
UQCRH	1	46303698..46316776	282.686	-0.0859025	-1.06135	0.582885	0.998174	1
NSUN4	1	46340177..46365152	12.549	-0.131731	-1.09561	0.648482	0.998174	1
FAAH	1	46394317..46413848	0.204922	-0.406113	-1.32511	0.814068	0.998174	1
LINC01398	1	complement(46446600..46451317)	0	#N/A	#N/A	#N/A	#N/A	#N/A
DMBX1	1	46506996..46514226	0	#N/A	#N/A	#N/A	#N/A	#N/A
TMEM275	1	complement(46532166..46543969)	0	#N/A	#N/A	#N/A	#N/A	#N/A
MKNK1-AS1	1	46538611..46570255	0	#N/A	#N/A	#N/A	#N/A	#N/A
KNCN	1	complement(46545644..46551527)	0	#N/A	#N/A	#N/A	#N/A	#N/A
MKNK1	1	complement(46557408..46616843)	12.0141	-0.0206286	-1.0144	0.946693	0.998174	1
MOB3C	1	complement(46607715..46616891)	4.22288	-0.279717	-1.21396	0.601901	0.998174	1
ATPAF1	1	complement(46632737..46673867)	27.796	-0.0931905	-1.06673	0.637704	0.998174	1
TEX38	1	46668855..46673594	0.228968	-2.03662	-4.10283	0.403208	0.998174	1
EFCAB14-AS1	1	46674036..46692098	0	#N/A	#N/A	#N/A	#N/A	#N/A
EFCAB14	1	complement(46675159..46719114)	60.2009	-0.00163704	-1.00114	0.991826	0.998174	1
CYP4B1	1	46757838..46819413	0	#N/A	#N/A	#N/A	#N/A	#N/A
CYP4A11	1	complement(46929177..46941484)	0	#N/A	#N/A	#N/A	#N/A	#N/A
CYP4X1	1	47023669..47050751	0.276209	0.828609	1.77597	0.573891	0.998174	1
CYP4Z1	1	47067231..47118318	0	#N/A	#N/A	#N/A	#N/A	#N/A
CYP4A22-AS1	1	complement(47096653..47179271)	0	#N/A	#N/A	#N/A	#N/A	#N/A
CYP4A22	1	47137435..47149735	0	#N/A	#N/A	#N/A	#N/A	#N/A
LINC00853	1	47179250..47180339	0.485208	2.3585	5.12835	0.379173	0.998174	1
PDZK1IP1	1	complement(47183582..47191044)	0	#N/A	#N/A	#N/A	#N/A	#N/A
TAL1	1	complement(47216290..47232220)	0	#N/A	#N/A	#N/A	#N/A	#N/A
AL135960.1	1	47225797..47230750	0	#N/A	#N/A	#N/A	#N/A	#N/A
STIL	1	complement(47250139..47314147)	4.98971	-0.785191	-1.72332	0.194735	0.998174	1
CMPK1	1	47333797..47378839	104.732	-0.172331	-1.12688	0.266454	0.998174	1
LINC01389	1	complement(47380928..47408477)	0	#N/A	#N/A	#N/A	#N/A	#N/A
FOXE3	1	47416285..47418052	0	#N/A	#N/A	#N/A	#N/A	#N/A
FOXD2-AS1	1	complement(47432133..47434641)	0.0920697	1.61168	3.05607	0.562936	0.998174	1
FOXD2	1	47436017..47440691	0.228968	-2.03662	-4.10283	0.403208	0.998174	1
LINC01738	1	47688463..47704029	0	#N/A	#N/A	#N/A	#N/A	#N/A
TRABD2B	1	complement(47760528..47997385)	0.305731	2.35792	5.12629	0.379301	0.998174	1
AL691459.1	1	complement(47761132..47765547)	0	#N/A	#N/A	#N/A	#N/A	#N/A
AC096541.1	1	47818066..47820237	0	#N/A	#N/A	#N/A	#N/A	#N/A
LINC02794	1	48050659..48091736	0	#N/A	#N/A	#N/A	#N/A	#N/A
AL356289.1	1	complement(48078787..48082196)	0	#N/A	#N/A	#N/A	#N/A	#N/A
AL356289.2	1	48102068..48104736	0	#N/A	#N/A	#N/A	#N/A	#N/A
AL109659.1	1	48172972..48206857	0	#N/A	#N/A	#N/A	#N/A	#N/A
SLC5A9	1	48222685..48248644	0	#N/A	#N/A	#N/A	#N/A	#N/A
AL109659.2	1	complement(48227888..48229561)	0	#N/A	#N/A	#N/A	#N/A	#N/A
AL109659.3	1	complement(48262230..48263179)	0	#N/A	#N/A	#N/A	#N/A	#N/A
SPATA6	1	complement(48295373..48472208)	3.4855	-0.734469	-1.66379	0.204071	0.998174	1
RNU6-723P	1	48344209..48344315	0	#N/A	#N/A	#N/A	#N/A	#N/A
RNU4-61P	1	48447936..48448042	0	#N/A	#N/A	#N/A	#N/A	#N/A
AGBL4	1	complement(48532854..50023954)	0	#N/A	#N/A	#N/A	#N/A	#N/A
AL391844.1	1	48552991..48558106	0	#N/A	#N/A	#N/A	#N/A	#N/A
BEND5	1	complement(48727519..48776969)	0	#N/A	#N/A	#N/A	#N/A	#N/A
AL645507.1	1	48926021..48936734	0	#N/A	#N/A	#N/A	#N/A	#N/A
AC099788.1	1	49025595..49187585	0	#N/A	#N/A	#N/A	#N/A	#N/A
AL590432.1	1	49257411..49269285	0	#N/A	#N/A	#N/A	#N/A	#N/A
AGBL4-IT1	1	complement(49374201..49472085)	0	#N/A	#N/A	#N/A	#N/A	#N/A
AL645730.1	1	49994318..49996218	0	#N/A	#N/A	#N/A	#N/A	#N/A
ELAVL4	1	50024029..50203786	0	#N/A	#N/A	#N/A	#N/A	#N/A
AL592182.2	1	complement(50174306..50175868)	0	#N/A	#N/A	#N/A	#N/A	#N/A
AL592182.1	1	complement(50206084..50223127)	0	#N/A	#N/A	#N/A	#N/A	#N/A
LINC02808	1	complement(50229662..50321192)	0	#N/A	#N/A	#N/A	#N/A	#N/A
AL592182.3	1	50252569..50258994	0	#N/A	#N/A	#N/A	#N/A	#N/A
DMRTA2	1	complement(50417550..50423443)	1.37288	0.571567	1.48614	0.557113	0.998174	1
AL049637.2	1	50423609..50425316	0	#N/A	#N/A	#N/A	#N/A	#N/A
FAF1	1	complement(50437028..50960267)	19.2526	0.0847097	1.06047	0.710349	0.998174	1
AL049637.1	1	50461469..50471150	0	#N/A	#N/A	#N/A	#N/A	#N/A
RNU6-1026P	1	50582404..50582511	0	#N/A	#N/A	#N/A	#N/A	#N/A
CDKN2C	1	50960745..50974634	18.5965	-0.353718	-1.27785	0.165003	0.998174	1
MIR4421	1	51059837..51059905	0	#N/A	#N/A	#N/A	#N/A	#N/A
MIR6500	1	51060018..51060103	0	#N/A	#N/A	#N/A	#N/A	#N/A
C1orf185	1	51102221..51148086	0	#N/A	#N/A	#N/A	#N/A	#N/A
Y_RNA_22	1	51107222..51107331	0	#N/A	#N/A	#N/A	#N/A	#N/A
LINC01562	1	complement(51195095..51235096)	0	#N/A	#N/A	#N/A	#N/A	#N/A
RNF11	1	51236273..51273447	62.5346	-0.0708282	-1.05032	0.73533	0.998174	1
AL162430.2	1	complement(51264916..51266074)	0	#N/A	#N/A	#N/A	#N/A	#N/A
TTC39A	1	complement(51287258..51345116)	0.184139	2.35739	5.12444	0.379417	0.998174	1
TTC39A-AS1	1	51329654..51335324	0	#N/A	#N/A	#N/A	#N/A	#N/A
EPS15	1	complement(51354263..51519266)	49.6415	-0.0529013	-1.03735	0.780924	0.998174	1
RNU6-877P	1	51382308..51382414	0	#N/A	#N/A	#N/A	#N/A	#N/A
AC104170.2	1	51461721..51463416	0	#N/A	#N/A	#N/A	#N/A	#N/A
AC104170.1	1	51518309..51561629	0	#N/A	#N/A	#N/A	#N/A	#N/A
RNU6-1281P	1	complement(51538625..51538729)	0	#N/A	#N/A	#N/A	#N/A	#N/A
OSBPL9	1	51577179..51798427	28.1035	-0.0222593	-1.01555	0.909258	0.998174	1
AL050343.1	1	complement(51724775..51724896)	0.221748	-2.0366	-4.10277	0.403215	0.998174	1
NRDC	1	complement(51789191..51878937)	62.8883	-0.0539422	-1.0381	0.737944	0.998174	1
AL050343.2	1	51793934..51799154	0.204922	-0.406113	-1.32511	0.814068	0.998174	1
AL050343.3	1	51801028..51801307	0	#N/A	#N/A	#N/A	#N/A	#N/A
MIR761	1	complement(51836344..51836402)	0	#N/A	#N/A	#N/A	#N/A	#N/A
RAB3B	1	complement(51907956..51990700)	115.034	-0.300699	-1.23174	0.151472	0.998174	1
RN7SL290P	1	51995740..51996039	0	#N/A	#N/A	#N/A	#N/A	#N/A
TXNDC12	1	complement(52020131..52056171)	45.2107	-0.0230675	-1.01612	0.901283	0.998174	1
AL445685.3	1	complement(52020153..52033350)	27.8154	8.56242	378.048	0.000910701	0.998174	1
KTI12	1	complement(52032103..52033810)	7.65552	0.0370787	1.02603	0.910635	0.998174	1
AL445685.1	1	52033391..52044279	0	#N/A	#N/A	#N/A	#N/A	#N/A
TXNDC12-AS1	1	52050918..52052683	0	#N/A	#N/A	#N/A	#N/A	#N/A
BTF3L4	1	52056199..52090716	83.3961	0.100562	1.07219	0.505841	0.998174	1
ZFYVE9	1	52142094..52346686	11.3206	0.217245	1.16251	0.501008	0.998174	1
RN7SL788P	1	52150104..52150419	0.184139	2.35739	5.12444	0.379417	0.998174	1
CC2D1B	1	complement(52345723..52366193)	7.80879	0.192084	1.14241	0.591686	0.998174	1
AL513218.1	1	52353487..52353877	0	#N/A	#N/A	#N/A	#N/A	#N/A
AL513218.2	1	52365443..52367865	0	-0.0187831	-1.0131	0.995422	0.998174	1
ORC1	1	complement(52372829..52404423)	1.45913	0.167551	1.12315	0.832929	0.998174	1
PRPF38A	1	52404602..52420836	15.5183	-0.0241925	-1.01691	0.923443	0.998174	1
TUT4	1	complement(52408282..52553487)	15.0263	-0.0383415	-1.02693	0.877706	0.998174	1
AL591167.1	1	52554818..52555273	0	#N/A	#N/A	#N/A	#N/A	#N/A
GPX7	1	52602371..52609051	6.40289	0.368682	1.29117	0.352153	0.998174	1
SHISAL2A	1	52633168..52669683	0	#N/A	#N/A	#N/A	#N/A	#N/A
COA7	1	complement(52684449..52698347)	20.8674	-0.165166	-1.12129	0.456159	0.998174	1
RN7SL62P	1	52714399..52714695	0	#N/A	#N/A	#N/A	#N/A	#N/A
ZYG11B	1	52726453..52827336	42.1953	0.037978	1.02667	0.825527	0.998174	1
RNU2-30P	1	52754322..52754462	0	#N/A	#N/A	#N/A	#N/A	#N/A
RNU6-969P	1	complement(52805108..52805212)	0	#N/A	#N/A	#N/A	#N/A	#N/A
ZYG11A	1	52842511..52894998	0.221748	-0.405613	-1.32465	0.814276	0.998174	1
AC099677.4	1	complement(52881216..52881730)	0	#N/A	#N/A	#N/A	#N/A	#N/A
ECHDC2	1	complement(52895910..52927212)	1.12503	-0.0704569	-1.05005	0.937196	0.998174	1
SCP2	1	52927276..53051698	67.2417	-0.0192012	-1.0134	0.920032	0.998174	1
AC099677.5	1	52928674..52928772	0	#N/A	#N/A	#N/A	#N/A	#N/A
AC099677.7	1	52934930..52935017	0	#N/A	#N/A	#N/A	#N/A	#N/A
AC099677.6	1	52940314..52940413	0	#N/A	#N/A	#N/A	#N/A	#N/A
PODN	1	53062052..53085502	0.672464	0.399935	1.31945	0.707403	0.998174	1
AL445183.1	1	complement(53069938..53085502)	0	#N/A	#N/A	#N/A	#N/A	#N/A
SLC1A7	1	complement(53087179..53142632)	0	#N/A	#N/A	#N/A	#N/A	#N/A
AL445183.2	1	53114576..53118609	0	#N/A	#N/A	#N/A	#N/A	#N/A
CPT2	1	53196792..53214197	13.2898	0.64736	1.5663	0.0309338	0.998174	1
AL606760.2	1	complement(53209783..53213775)	0.213661	1.6122	3.05718	0.562797	0.998174	1
CZIB	1	complement(53214099..53220634)	51.044	-0.204456	-1.15225	0.276896	0.998174	1
AL606760.3	1	53220663..53224253	0	-0.0187831	-1.0131	0.995422	0.998174	1
MAGOH	1	complement(53226900..53238518)	39.2204	0.418896	1.3369	0.0373772	0.998174	1
AL606760.1	1	53238550..53246482	1.67395	0.572598	1.4872	0.542657	0.998174	1
LRP8	1	complement(53242364..53328469)	6.71321	-0.41959	-1.33755	0.25922	0.998174	1
AL355483.3	1	53267935..53268601	0	#N/A	#N/A	#N/A	#N/A	#N/A
AL355483.1	1	53288024..53289706	0	#N/A	#N/A	#N/A	#N/A	#N/A
AL355483.2	1	53304536..53307462	0	#N/A	#N/A	#N/A	#N/A	#N/A
LINC01771	1	53328233..53336509	0	-0.0187831	-1.0131	0.995422	0.998174	1
AC119428.2	1	53344031..53365473	0	#N/A	#N/A	#N/A	#N/A	#N/A
AC119428.1	1	complement(53348488..53349233)	0	#N/A	#N/A	#N/A	#N/A	#N/A
LINC02812	1	complement(53366656..53368245)	0	#N/A	#N/A	#N/A	#N/A	#N/A
DMRTB1	1	53459399..53467488	0	#N/A	#N/A	#N/A	#N/A	#N/A
GLIS1	1	complement(53506237..53738106)	9.88093	0.470936	1.38601	0.24021	0.998174	1
RNU7-95P	1	complement(53688749..53688812)	0	#N/A	#N/A	#N/A	#N/A	#N/A
NDC1	1	complement(53765478..53838463)	7.80297	0.166495	1.12233	0.670389	0.998174	1
AL049745.1	1	complement(53771018..53771153)	0	#N/A	#N/A	#N/A	#N/A	#N/A
YIPF1	1	complement(53851719..53889798)	16.6704	-0.332504	-1.2592	0.223974	0.998174	1
DIO1	1	53891239..53911086	0	#N/A	#N/A	#N/A	#N/A	#N/A
HSPB11	1	complement(53916574..53945929)	92.128	0.0385669	1.02709	0.81381	0.998174	1
LRRC42	1	53946085..53968168	16.8513	-0.349871	-1.27445	0.157796	0.998174	1
LDLRAD1	1	complement(54007298..54018186)	0	#N/A	#N/A	#N/A	#N/A	#N/A
TMEM59	1	complement(54026681..54053504)	121.415	0.227711	1.17098	0.0868884	0.998174	1
AL353898.3	1	complement(54033126..54034880)	0	#N/A	#N/A	#N/A	#N/A	#N/A
TCEANC2	1	54053584..54112519	4.33114	0.741478	1.67189	0.211059	0.998174	1
MIR4781	1	54054079..54054154	0	#N/A	#N/A	#N/A	#N/A	#N/A
AL357673.1	1	complement(54132686..54200073)	0.213661	1.6122	3.05718	0.562797	0.998174	1
CDCP2	1	complement(54132968..54153770)	0	#N/A	#N/A	#N/A	#N/A	#N/A
AL357673.2	1	54137746..54142980	0	#N/A	#N/A	#N/A	#N/A	#N/A
CYB5RL	1	complement(54169651..54200036)	1.86741	0.333454	1.26003	0.602972	0.998174	1
MRPL37	1	54184041..54225464	89.9354	-0.152184	-1.11125	0.340687	0.998174	1
SSBP3	1	complement(54225432..54413479)	13.3856	-0.265236	-1.20183	0.329097	0.998174	1
SSBP3-AS1	1	54236440..54239063	0	-0.0187831	-1.0131	0.995422	0.998174	1
AL161644.1	1	54285405..54287371	0	#N/A	#N/A	#N/A	#N/A	#N/A
AL035415.1	1	54416256..54420860	0	#N/A	#N/A	#N/A	#N/A	#N/A
AC099796.2	1	54514417..54517383	0	#N/A	#N/A	#N/A	#N/A	#N/A
LINC02784	1	complement(54516412..54517259)	0	#N/A	#N/A	#N/A	#N/A	#N/A
ACOT11	1	54542257..54639192	0.519392	2.84747	7.19736	0.280129	0.998174	1
FAM151A	1	complement(54609181..54623556)	0	#N/A	#N/A	#N/A	#N/A	#N/A
AL590093.1	1	complement(54621477..54628438)	0	#N/A	#N/A	#N/A	#N/A	#N/A
MROH7	1	54641754..54710266	0	-0.0187831	-1.0131	0.995422	0.998174	1
MROH7-TTC4	1	54641786..54742308	0	#N/A	#N/A	#N/A	#N/A	#N/A
TTC4	1	54715861..54742657	18.546	-0.287163	-1.22024	0.234792	0.998174	1
PARS2	1	complement(54756898..54764523)	2.63216	-0.140721	-1.10246	0.805374	0.998174	1
TTC22	1	complement(54779712..54801323)	0	-0.0187831	-1.0131	0.995422	0.998174	1
AC096536.1	1	54792885..54794905	0	#N/A	#N/A	#N/A	#N/A	#N/A
LEXM	1	54806063..54842252	0	#N/A	#N/A	#N/A	#N/A	#N/A
DHCR24	1	complement(54849627..54887195)	71.9384	-0.0732941	-1.05212	0.669553	0.998174	1
AC096536.3	1	54874672..54883664	0	#N/A	#N/A	#N/A	#N/A	#N/A
AC096536.2	1	54886875..54888001	0.0920697	1.61168	3.05607	0.562936	0.998174	1
DHCR24-DT	1	54887563..54888850	0	#N/A	#N/A	#N/A	#N/A	#N/A
AL590440.2	1	complement(54974900..54980464)	0	#N/A	#N/A	#N/A	#N/A	#N/A
TMEM61	1	54980628..54992288	0.271546	-0.405579	-1.32462	0.814289	0.998174	1
AL590440.1	1	complement(54980950..54992274)	0	#N/A	#N/A	#N/A	#N/A	#N/A
BSND	1	54998933..55017172	0	#N/A	#N/A	#N/A	#N/A	#N/A
PCSK9	1	55039548..55064852	1.37172	0.846308	1.79789	0.348242	0.998174	1
USP24	1	complement(55066359..55215364)	8.34256	0.49317	1.40753	0.222114	0.998174	1
MIR4422HG	1	55217645..55324691	0	#N/A	#N/A	#N/A	#N/A	#N/A
MIR4422	1	55225641..55225723	0	#N/A	#N/A	#N/A	#N/A	#N/A
AL603840.1	1	55329288..56070513	0.305731	2.35792	5.12629	0.379301	0.998174	1
RN7SKP291	1	complement(55376526..55376852)	0	#N/A	#N/A	#N/A	#N/A	#N/A
RNU6-830P	1	55398514..55398620	0	#N/A	#N/A	#N/A	#N/A	#N/A
Y_RNA_23	1	complement(55484871..55484972)	0	#N/A	#N/A	#N/A	#N/A	#N/A
LINC01755	1	55868254..55950119	0	#N/A	#N/A	#N/A	#N/A	#N/A
LINC01753	1	complement(55915603..55944980)	0	#N/A	#N/A	#N/A	#N/A	#N/A
AL353681.1	1	56145721..56155224	0	#N/A	#N/A	#N/A	#N/A	#N/A
AC119674.1	1	complement(56154545..56477687)	0	-0.0187831	-1.0131	0.995422	0.998174	1
AC119674.2	1	complement(56173433..56524495)	2.7811	0.876285	1.83564	0.418489	0.998174	1
LINC01767	1	56414935..56417137	0	#N/A	#N/A	#N/A	#N/A	#N/A
PLPP3	1	complement(56494761..56645301)	32.753	-0.238451	-1.17972	0.298234	0.998174	1
PRKAA2	1	56645314..56715335	9.75283	-0.292237	-1.22454	0.381485	0.998174	1
FYB2	1	complement(56718789..56819696)	0	#N/A	#N/A	#N/A	#N/A	#N/A
AL360295.1	1	complement(56823679..56826920)	0	#N/A	#N/A	#N/A	#N/A	#N/A
C8A	1	56854806..56918221	0	#N/A	#N/A	#N/A	#N/A	#N/A
C8B	1	complement(56929207..56966140)	0	#N/A	#N/A	#N/A	#N/A	#N/A
AL161740.1	1	56963886..56996757	0	#N/A	#N/A	#N/A	#N/A	#N/A
DAB1	1	complement(56994778..58546734)	0.228968	-2.03662	-4.10283	0.403208	0.998174	1
AL390243.1	1	57386576..57387450	0	#N/A	#N/A	#N/A	#N/A	#N/A
DAB1-AS1	1	57860532..57880905	0	#N/A	#N/A	#N/A	#N/A	#N/A
AL445193.2	1	58060139..58080274	0	#N/A	#N/A	#N/A	#N/A	#N/A
OMA1	1	complement(58415384..58546802)	6.12086	0.398689	1.31831	0.32838	0.998174	1
AL035411.3	1	58546168..58563897	0.271546	1.61226	3.0573	0.562781	0.998174	1
RN7SL713P	1	complement(58565631..58565932)	0	#N/A	#N/A	#N/A	#N/A	#N/A
TACSTD2	1	complement(58575433..58577252)	0	-0.0187831	-1.0131	0.995422	0.998174	1
MYSM1	1	complement(58643440..58700077)	13.3225	-0.128836	-1.09341	0.667151	0.998174	1
AL136985.3	1	58715609..58771295	0.184139	2.35739	5.12444	0.379417	0.998174	1
JUN	1	complement(58780791..58784047)	87.9822	-0.166857	-1.12261	0.257066	0.998174	1
LINC01135	1	58785128..58901109	0.213661	1.6122	3.05718	0.562797	0.998174	1
AL136985.2	1	complement(58812808..58813342)	0	#N/A	#N/A	#N/A	#N/A	#N/A
AL136985.1	1	complement(58838448..58851254)	0	#N/A	#N/A	#N/A	#N/A	#N/A
LINC02777	1	complement(58882868..58931897)	1.76135	-0.135559	-1.09852	0.877594	0.998174	1
LINC01358	1	58933643..59240555	0.877386	-1.36494	-2.57566	0.237099	0.998174	1
AL592431.2	1	complement(59054397..59056049)	0	#N/A	#N/A	#N/A	#N/A	#N/A
AL592431.1	1	complement(59055999..59078116)	0	#N/A	#N/A	#N/A	#N/A	#N/A
AC093425.1	1	complement(59131932..59296491)	0.457937	-0.470349	-1.38545	0.721382	0.998174	1
AC093424.1	1	complement(59289303..59289640)	0	-0.0187831	-1.0131	0.995422	0.998174	1
FGGY	1	59296638..59810647	4.79677	-1.28625	-2.43893	0.0169138	0.998174	1
MIR4711	1	complement(59733227..59733296)	0	#N/A	#N/A	#N/A	#N/A	#N/A
AL035416.1	1	complement(59754747..59789182)	0	#N/A	#N/A	#N/A	#N/A	#N/A
HOOK1	1	59814786..59876370	0	#N/A	#N/A	#N/A	#N/A	#N/A
CYP2J2	1	complement(59893308..59926773)	0.0920697	1.61168	3.05607	0.562936	0.998174	1
RN7SL475P	1	complement(59974757..59975054)	0	#N/A	#N/A	#N/A	#N/A	#N/A
C1orf87	1	complement(59987269..60073770)	0	-0.0187831	-1.0131	0.995422	0.998174	1
LINC02778	1	60114875..60149784	0	#N/A	#N/A	#N/A	#N/A	#N/A
LINC01748	1	complement(60515716..60640507)	0.221748	-0.405613	-1.32465	0.814276	0.998174	1
AC099792.1	1	complement(60659631..60868009)	0	#N/A	#N/A	#N/A	#N/A	#N/A
NFIA	1	60865259..61462788	39.0859	-0.0316768	-1.0222	0.863588	0.998174	1
NFIA-AS2	1	complement(60912675..61056885)	0.455686	0.829187	1.77668	0.580872	0.998174	1
NFIA-AS1	1	complement(61248945..61253510)	0	#N/A	#N/A	#N/A	#N/A	#N/A
AC099791.3	1	61481087..61533271	0	#N/A	#N/A	#N/A	#N/A	#N/A
AC099791.4	1	complement(61588049..61589904)	0	#N/A	#N/A	#N/A	#N/A	#N/A
TM2D1	1	complement(61681046..61725423)	47.3628	-0.194845	-1.1446	0.264693	0.998174	1
AC099791.2	1	complement(61741998..61742424)	0	#N/A	#N/A	#N/A	#N/A	#N/A
PATJ	1	61742406..62178675	2.99152	-1.31547	-2.48883	0.071965	0.998174	1
RNU6-414P	1	61816419..61816522	0	#N/A	#N/A	#N/A	#N/A	#N/A
RNU6-1177P	1	61852499..61852602	0	#N/A	#N/A	#N/A	#N/A	#N/A
RN7SL180P	1	62072448..62072741	0	#N/A	#N/A	#N/A	#N/A	#N/A
MIR3116-1	1	62078786..62078859	0	#N/A	#N/A	#N/A	#N/A	#N/A
MIR3116-2	1	complement(62078789..62078856)	0	#N/A	#N/A	#N/A	#N/A	#N/A
L1TD1	1	62194849..62212328	1.64909	0.41951	1.33747	0.570118	0.998174	1
Y_RNA_24	1	62211557..62211666	0	#N/A	#N/A	#N/A	#N/A	#N/A
KANK4	1	complement(62236165..62319434)	0	#N/A	#N/A	#N/A	#N/A	#N/A
RNU6-371P	1	complement(62298149..62298256)	0	#N/A	#N/A	#N/A	#N/A	#N/A
USP1	1	62436297..62451804	27.4584	0.121412	1.0878	0.587829	0.998174	1
DOCK7	1	complement(62454298..62688386)	37.3786	0.0513788	1.03625	0.771993	0.998174	1
ANGPTL3	1	62597520..62606313	0	#N/A	#N/A	#N/A	#N/A	#N/A
AL138847.2	1	62607766..62609584	0	#N/A	#N/A	#N/A	#N/A	#N/A
AC103923.1	1	62688482..62710694	0	#N/A	#N/A	#N/A	#N/A	#N/A
ATG4C	1	62784132..62865516	5.26915	-0.609008	-1.52521	0.212359	0.998174	1
AC099794.1	1	62896009..62901639	0	#N/A	#N/A	#N/A	#N/A	#N/A
LINC01739	1	complement(62975751..63022504)	0	#N/A	#N/A	#N/A	#N/A	#N/A
AL162400.3	1	63011197..63018614	0	#N/A	#N/A	#N/A	#N/A	#N/A
AL162400.1	1	63024207..63025658	0	#N/A	#N/A	#N/A	#N/A	#N/A
AL162400.2	1	complement(63078081..63079031)	0	#N/A	#N/A	#N/A	#N/A	#N/A
AC096543.1	1	63139250..63163153	0	#N/A	#N/A	#N/A	#N/A	#N/A
LINC00466	1	complement(63159083..63317274)	0	#N/A	#N/A	#N/A	#N/A	#N/A
AC096543.2	1	63249920..63251771	0	#N/A	#N/A	#N/A	#N/A	#N/A
FOXD3-AS1	1	complement(63320884..63324441)	0.577278	2.84753	7.19765	0.280119	0.998174	1
FOXD3	1	63322567..63325128	0	#N/A	#N/A	#N/A	#N/A	#N/A
MIR6068	1	complement(63326925..63326984)	0	#N/A	#N/A	#N/A	#N/A	#N/A
Y_RNA_25	1	63338263..63338372	0	#N/A	#N/A	#N/A	#N/A	#N/A
ALG6	1	63367575..63438553	5.13693	-0.193975	-1.14391	0.690179	0.998174	1
ITGB3BP	1	complement(63440770..63593721)	21.2416	0.0608973	1.04311	0.793056	0.998174	1
BX004807.1	1	63487957..63508204	0	#N/A	#N/A	#N/A	#N/A	#N/A
EFCAB7	1	63523372..63572693	2.30911	0.421785	1.33958	0.564402	0.998174	1
RN7SL488P	1	complement(63529613..63529898)	0	#N/A	#N/A	#N/A	#N/A	#N/A
RNU7-123P	1	complement(63536711..63536770)	0	#N/A	#N/A	#N/A	#N/A	#N/A
DLEU2L	1	63547082..63550636	0.271546	-0.405579	-1.32462	0.814289	0.998174	1
AL109925.3	1	complement(63548977..63549112)	0	#N/A	#N/A	#N/A	#N/A	#N/A
AL109925.6	1	complement(63549133..63549216)	0	#N/A	#N/A	#N/A	#N/A	#N/A
AL109925.4	1	complement(63549227..63549284)	0	#N/A	#N/A	#N/A	#N/A	#N/A
AL109925.2	1	complement(63549294..63549366)	0	#N/A	#N/A	#N/A	#N/A	#N/A
AL109925.5	1	complement(63549374..63549463)	0	#N/A	#N/A	#N/A	#N/A	#N/A
AL109925.1	1	complement(63549489..63549608)	0	#N/A	#N/A	#N/A	#N/A	#N/A
PGM1	1	63593411..63660245	17.5146	-0.282934	-1.21667	0.272979	0.998174	1
RN7SL130P	1	63655743..63656047	0.363616	2.35797	5.12649	0.379289	0.998174	1
ROR1	1	63774017..64181498	8.36977	0.0910388	1.06514	0.781472	0.998174	1
RNU6-809P	1	complement(64028894..64029000)	0	#N/A	#N/A	#N/A	#N/A	#N/A
Y_RNA_26	1	complement(64066640..64066741)	0	#N/A	#N/A	#N/A	#N/A	#N/A
ROR1-AS1	1	complement(64094442..64171297)	0.228968	-2.03662	-4.10283	0.403208	0.998174	1
AL445205.1	1	64186791..64192685	0	#N/A	#N/A	#N/A	#N/A	#N/A
UBE2U	1	64203627..64267368	0	#N/A	#N/A	#N/A	#N/A	#N/A
RNU7-62P	1	complement(64384398..64384459)	0	#N/A	#N/A	#N/A	#N/A	#N/A
CACHD1	1	64470129..64693058	1.09191	-1.17475	-2.25753	0.290629	0.998174	1
MIR4794	1	64579847..64579923	0	#N/A	#N/A	#N/A	#N/A	#N/A
RAVER2	1	64745095..64833232	1.88179	0.717164	1.64395	0.407136	0.998174	1
JAK1	1	complement(64833229..65067754)	174.45	0.0385884	1.02711	0.793149	0.998174	1
LINC01359	1	complement(64972225..65002489)	0	#N/A	#N/A	#N/A	#N/A	#N/A
AL357078.2	1	complement(65003470..65004087)	0	#N/A	#N/A	#N/A	#N/A	#N/A
RNU6-1176P	1	complement(65022968..65023074)	0	#N/A	#N/A	#N/A	#N/A	#N/A
MIR3671	1	complement(65057755..65057842)	0	-0.0187831	-1.0131	0.995422	0.998174	1
MIR101-1	1	complement(65058434..65058508)	0	#N/A	#N/A	#N/A	#N/A	#N/A
AK4	1	65147549..65232145	12.5237	0.492165	1.40655	0.10513	0.998174	1
DNAJC6	1	65248219..65415871	8.17648	-0.377888	-1.29944	0.323742	0.998174	1
AL139294.1	1	complement(65279456..65306521)	0	#N/A	#N/A	#N/A	#N/A	#N/A
RNU2-15P	1	65415816..65416006	0	#N/A	#N/A	#N/A	#N/A	#N/A
LEPROT	1	65420587..65436007	212.198	0.0380282	1.02671	0.802621	0.998174	1
LEPR	1	65420652..65641559	10.6975	0.028539	1.01998	0.936467	0.998174	1
AC119800.1	1	65486406..65494188	0.631592	-0.131766	-1.09563	0.906432	0.998174	1
AL513493.1	1	65703962..65714847	0	#N/A	#N/A	#N/A	#N/A	#N/A
RN7SL854P	1	complement(65761058..65761352)	0	#N/A	#N/A	#N/A	#N/A	#N/A
PDE4B	1	65792514..66374579	0.611462	1.19412	2.28805	0.402808	0.998174	1
AL590783.1	1	complement(66042500..66050718)	0	#N/A	#N/A	#N/A	#N/A	#N/A
RNU4-88P	1	complement(66094461..66094546)	0	#N/A	#N/A	#N/A	#N/A	#N/A
SGIP1	1	66533383..66751139	22.6514	-0.0107887	-1.00751	0.961505	0.998174	1
MIR3117	1	66628440..66628517	0	#N/A	#N/A	#N/A	#N/A	#N/A
AL139147.1	1	complement(66665864..66677027)	0.0920697	1.61168	3.05607	0.562936	0.998174	1
TCTEX1D1	1	66752459..66779047	0.305731	0.340124	1.26587	0.826672	0.998174	1
INSL5	1	complement(66797741..66801256)	0.228968	-2.03662	-4.10283	0.403208	0.998174	1
WDR78	1	complement(66812885..66924856)	2.5958	0.0666826	1.04731	0.914424	0.998174	1
AL592161.1	1	66826942..66828558	0	#N/A	#N/A	#N/A	#N/A	#N/A
MIER1	1	66924895..66988619	40.438	-0.190126	-1.14086	0.295726	0.998174	1
SLC35D1	1	complement(66999350..67054148)	24.9221	-0.458586	-1.37419	0.0961195	0.998174	1
C1orf141	1	complement(67092165..67231853)	0	#N/A	#N/A	#N/A	#N/A	#N/A
AL133320.1	1	complement(67102645..67102779)	0	#N/A	#N/A	#N/A	#N/A	#N/A
AL133320.2	1	complement(67121605..67123956)	0	#N/A	#N/A	#N/A	#N/A	#N/A
IL23R	1	67138907..67259979	0	#N/A	#N/A	#N/A	#N/A	#N/A
RNU6-586P	1	67196140..67196243	0	#N/A	#N/A	#N/A	#N/A	#N/A
RNU4ATAC4P	1	complement(67267601..67267726)	0	#N/A	#N/A	#N/A	#N/A	#N/A
IL12RB2	1	67307364..67397090	0.228968	0.339556	1.26537	0.826966	0.998174	1
SERBP1	1	complement(67407810..67430415)	225.021	-0.121028	-1.08751	0.457346	0.998174	1
RNU6-387P	1	67417214..67417318	0	#N/A	#N/A	#N/A	#N/A	#N/A
LINC01702	1	67522299..67532612	0	#N/A	#N/A	#N/A	#N/A	#N/A
RNU6-1031P	1	67541127..67541233	0	#N/A	#N/A	#N/A	#N/A	#N/A
RN7SL392P	1	complement(67656831..67657129)	0	#N/A	#N/A	#N/A	#N/A	#N/A
GADD45A	1	67685201..67688334	97.8666	-0.152993	-1.11187	0.262909	0.998174	1
GNG12	1	complement(67701475..67833467)	220.103	-0.109357	-1.07875	0.50271	0.998174	1
RNU7-80P	1	complement(67772593..67772653)	0	#N/A	#N/A	#N/A	#N/A	#N/A
GNG12-AS1	1	67832303..68202987	0.221748	-0.406135	-1.32513	0.814057	0.998174	1
DIRAS3	1	complement(68045886..68051631)	0.450716	-0.470327	-1.38542	0.721396	0.998174	1
WLS	1	complement(68098473..68233120)	45.4477	0.0528423	1.03731	0.783291	0.998174	1
MIR1262	1	complement(68183518..68183610)	0	#N/A	#N/A	#N/A	#N/A	#N/A
RPE65	1	complement(68428822..68449954)	0	#N/A	#N/A	#N/A	#N/A	#N/A
DEPDC1	1	complement(68474152..68497221)	17.3129	0.133559	1.097	0.5739	0.998174	1
AL138789.1	1	68479129..68483539	0.228968	-2.03662	-4.10283	0.403208	0.998174	1
DEPDC1-AS1	1	68496676..68538627	0.489871	0.383738	1.30472	0.742491	0.998174	1
AL035412.1	1	68633701..68640425	0.204922	-2.03658	-4.10271	0.403221	0.998174	1
AL033530.1	1	68679202..68943452	0	#N/A	#N/A	#N/A	#N/A	#N/A
AL691520.1	1	68974010..69023558	0	#N/A	#N/A	#N/A	#N/A	#N/A
LINC01707	1	69055838..69229607	0	#N/A	#N/A	#N/A	#N/A	#N/A
LINC02791	1	complement(69215835..69249477)	0	#N/A	#N/A	#N/A	#N/A	#N/A
LINC01758	1	69433255..69435409	0	#N/A	#N/A	#N/A	#N/A	#N/A
AL359894.1	1	69551848..69563715	0	#N/A	#N/A	#N/A	#N/A	#N/A
LRRC7	1	69568261..70151945	0.42667	-1.04396	-2.06187	0.537823	0.998174	1
AL117353.1	1	complement(69706950..69710274)	0	#N/A	#N/A	#N/A	#N/A	#N/A
RN7SL538P	1	69879592..69879895	0	#N/A	#N/A	#N/A	#N/A	#N/A
AL158840.1	1	complement(70013982..70031222)	0.184139	2.35739	5.12444	0.379417	0.998174	1
LRRC40	1	complement(70144805..70205579)	13.2408	0.0155018	1.0108	0.954561	0.998174	1
RN7SL242P	1	complement(70180144..70180440)	0	#N/A	#N/A	#N/A	#N/A	#N/A
SRSF11	1	70205682..70253052	175.363	-0.00550555	-1.00382	0.970685	0.998174	1
AL353771.1	1	complement(70218589..70221023)	0	#N/A	#N/A	#N/A	#N/A	#N/A
ANKRD13C	1	complement(70258999..70354734)	16.5325	0.0891891	1.06377	0.725923	0.998174	1
HHLA3	1	70354805..70385339	8.97657	0.418466	1.33651	0.301564	0.998174	1
AL158839.1	1	complement(70359562..70360437)	0	#N/A	#N/A	#N/A	#N/A	#N/A
CTH	1	70411218..70439851	2.4585	-0.672262	-1.59357	0.313591	0.998174	1
Metazoa_SRP_7	1	70430896..70431178	0	#N/A	#N/A	#N/A	#N/A	#N/A
AL354872.2	1	70445071..70445536	0	#N/A	#N/A	#N/A	#N/A	#N/A
LINC01788	1	70706441..70786468	0	#N/A	#N/A	#N/A	#N/A	#N/A
AL513285.1	1	complement(70715933..70720289)	0	#N/A	#N/A	#N/A	#N/A	#N/A
PTGER3	1	complement(70852353..71047808)	0.42667	-2.84646	-7.19233	0.21469	0.998174	1
AL031429.1	1	70947379..70951493	0	#N/A	#N/A	#N/A	#N/A	#N/A
AL031429.2	1	complement(71005854..71006502)	0	#N/A	#N/A	#N/A	#N/A	#N/A
ZRANB2-AS1	1	71048855..71067184	0.221748	-2.0366	-4.10277	0.403215	0.998174	1
ZRANB2	1	complement(71063291..71081289)	67.4499	-0.0555512	-1.03926	0.73725	0.998174	1
MIR186	1	complement(71067631..71067716)	0	#N/A	#N/A	#N/A	#N/A	#N/A
ZRANB2-AS2	1	71081324..71489976	2.21509	-1.21886	-2.32763	0.164832	0.998174	1
NEGR1	1	complement(71395943..72282539)	17.1578	-0.190313	-1.14101	0.453672	0.998174	1
AL354949.1	1	71570956..71573558	0	#N/A	#N/A	#N/A	#N/A	#N/A
NEGR1-IT1	1	complement(71794232..71837012)	0	#N/A	#N/A	#N/A	#N/A	#N/A
AL513166.1	1	72283170..72753772	0.577278	2.84753	7.19765	0.280119	0.998174	1
AL583808.1	1	complement(72636547..72899240)	0	#N/A	#N/A	#N/A	#N/A	#N/A
RNU6-1246P	1	complement(72717663..72717769)	0	#N/A	#N/A	#N/A	#N/A	#N/A
LINC02796	1	72765031..72791282	0	#N/A	#N/A	#N/A	#N/A	#N/A
LINC02797	1	72793104..72854475	0	#N/A	#N/A	#N/A	#N/A	#N/A
AL732618.1	1	complement(72979014..72979314)	0	#N/A	#N/A	#N/A	#N/A	#N/A
RN7SKP19	1	complement(73191604..73191855)	0	#N/A	#N/A	#N/A	#N/A	#N/A
LINC01360	1	73305609..73355253	0.0920697	1.61168	3.05607	0.562936	0.998174	1
LINC02238	1	73635216..73715214	0	#N/A	#N/A	#N/A	#N/A	#N/A
AL591463.1	1	complement(73787370..73915340)	0	#N/A	#N/A	#N/A	#N/A	#N/A
RNU4ATAC8P	1	73883714..73883822	0	#N/A	#N/A	#N/A	#N/A	#N/A
LRRIQ3	1	complement(74026015..74198187)	1.52342	-0.530302	-1.44423	0.488691	0.998174	1
FPGT	1	74198212..74234086	6.02879	0.10272	1.0738	0.807133	0.998174	1
FPGT-TNNI3K	1	74198235..74544393	0.679685	-0.131857	-1.0957	0.905393	0.998174	1
TNNI3K	1	74235387..74544428	0.848824	3.21257	9.27001	0.218543	0.998174	1
AC093158.1	1	complement(74341579..74378802)	0	#N/A	#N/A	#N/A	#N/A	#N/A
AC105271.1	1	74468195..74469543	0	#N/A	#N/A	#N/A	#N/A	#N/A
LRRC53	1	complement(74469878..74512614)	0	#N/A	#N/A	#N/A	#N/A	#N/A
ERICH3	1	complement(74568117..74673792)	0	#N/A	#N/A	#N/A	#N/A	#N/A
ERICH3-AS1	1	74577430..74626098	0	#N/A	#N/A	#N/A	#N/A	#N/A
AC135803.1	1	complement(74698769..74699333)	0	#N/A	#N/A	#N/A	#N/A	#N/A
CRYZ	1	complement(74705482..74733408)	11.6637	0.0949514	1.06803	0.788377	0.998174	1
TYW3	1	74733152..74766678	28.2878	0.447911	1.36406	0.0423109	0.998174	1
AC133865.1	1	74963314..74965118	0	#N/A	#N/A	#N/A	#N/A	#N/A
AC099786.3	1	complement(75122518..75123927)	0	#N/A	#N/A	#N/A	#N/A	#N/A
AC099786.1	1	complement(75127830..75133058)	0	#N/A	#N/A	#N/A	#N/A	#N/A
LHX8	1	75128434..75161533	0	#N/A	#N/A	#N/A	#N/A	#N/A
AC099786.2	1	complement(75129974..75132576)	0	#N/A	#N/A	#N/A	#N/A	#N/A
RNU6-622P	1	75183045..75183147	0	#N/A	#N/A	#N/A	#N/A	#N/A
SLC44A5	1	complement(75202131..75611116)	0	-0.0187831	-1.0131	0.995422	0.998174	1
RNU6-503P	1	complement(75538015..75538119)	0	#N/A	#N/A	#N/A	#N/A	#N/A
ACADM	1	75724347..75787575	20.4343	-0.0373342	-1.02622	0.867606	0.998174	1
RABGGTB	1	75786197..75795086	28.4121	0.0724746	1.05152	0.737472	0.998174	1
SNORD45C	1	75787072..75787150	0	#N/A	#N/A	#N/A	#N/A	#N/A
SNORD45A	1	75787889..75787972	0	#N/A	#N/A	#N/A	#N/A	#N/A
SNORD45B	1	75789477..75789548	0	#N/A	#N/A	#N/A	#N/A	#N/A
MSH4	1	75796882..75913242	0	#N/A	#N/A	#N/A	#N/A	#N/A
ASB17	1	complement(75918873..75932404)	0	#N/A	#N/A	#N/A	#N/A	#N/A
AC092813.1	1	75926454..76019356	0	#N/A	#N/A	#N/A	#N/A	#N/A
AC092813.2	1	76041691..76066349	0	-0.0187831	-1.0131	0.995422	0.998174	1
ST6GALNAC3	1	76074746..76634603	0.577278	0.0198045	1.01382	0.987088	0.998174	1
AC104458.1	1	76636877..76637339	0	#N/A	#N/A	#N/A	#N/A	#N/A
RNU6-161P	1	76753135..76753240	0	#N/A	#N/A	#N/A	#N/A	#N/A
LINC02567	1	complement(76758124..76779267)	0	#N/A	#N/A	#N/A	#N/A	#N/A
ST6GALNAC5	1	76867480..77067546	0.0920697	1.61168	3.05607	0.562936	0.998174	1
MIR7156	1	77060143..77060202	0	#N/A	#N/A	#N/A	#N/A	#N/A
AL035409.1	1	77067920..77086402	0	#N/A	#N/A	#N/A	#N/A	#N/A
PIGK	1	complement(77088989..77219430)	16.0322	-0.0887267	-1.06343	0.751311	0.998174	1
AC093433.2	1	77248633..77250826	0	#N/A	#N/A	#N/A	#N/A	#N/A
AK5	1	77282019..77559966	7.04387	0.286266	1.21948	0.472996	0.998174	1
AC095030.1	1	complement(77346046..77349585)	0	#N/A	#N/A	#N/A	#N/A	#N/A
RNU7-8P	1	77420325..77420386	0	#N/A	#N/A	#N/A	#N/A	#N/A
AC093575.1	1	complement(77431314..77437604)	0	#N/A	#N/A	#N/A	#N/A	#N/A
AC118549.1	1	complement(77562416..77683419)	15.9839	0.344726	1.26991	0.223973	0.998174	1
RN7SL370P	1	77645324..77645618	0	#N/A	#N/A	#N/A	#N/A	#N/A
USP33	1	complement(77695987..77759852)	31.2791	0.0651505	1.04619	0.731644	0.998174	1
MIGA1	1	77779624..77879539	25.175	-0.174949	-1.12892	0.454452	0.998174	1
NEXN-AS1	1	complement(77881348..77889539)	2.16462	-0.694759	-1.61861	0.368588	0.998174	1
NEXN	1	77888513..77943895	75.3076	0.22725	1.1706	0.212298	0.998174	1
FUBP1	1	complement(77944055..77979110)	61.2227	-0.19786	-1.147	0.439883	0.998174	1
DNAJB4	1	77979175..78017964	152.832	0.0737354	1.05244	0.627699	0.998174	1
GIPC2	1	77979542..78138444	4.48851	-0.360095	-1.28351	0.494992	0.998174	1
AC103591.3	1	complement(78004346..78004554)	1.00344	0.228968	1.172	0.803246	0.998174	1
AC103591.4	1	complement(78022565..78024861)	0	-0.0187831	-1.0131	0.995422	0.998174	1
RNU6-1102P	1	complement(78088988..78089083)	0	#N/A	#N/A	#N/A	#N/A	#N/A
AC096531.2	1	78229599..78369464	0	#N/A	#N/A	#N/A	#N/A	#N/A
PTGFR	1	78303884..78540701	2.74573	-0.0124966	-1.0087	0.982713	0.998174	1
IFI44L	1	78619922..78646145	1.99096	-1.32718	-2.50912	0.114991	0.998174	1
IFI44	1	78649796..78664078	9.40307	-0.0557024	-1.03937	0.866047	0.998174	1
ADGRL4	1	complement(78889764..79282124)	19.6162	-0.465366	-1.38067	0.0487841	0.998174	1
AL353651.2	1	complement(79323769..79324852)	0	#N/A	#N/A	#N/A	#N/A	#N/A
AL353651.1	1	79323769..79324863	0	#N/A	#N/A	#N/A	#N/A	#N/A
LINC02792	1	79325008..79346445	0	#N/A	#N/A	#N/A	#N/A	#N/A
AC099671.1	1	complement(79967733..80051404)	0	#N/A	#N/A	#N/A	#N/A	#N/A
AC098657.2	1	80114943..80116918	0	#N/A	#N/A	#N/A	#N/A	#N/A
AL606519.1	1	complement(80373364..80374621)	0	#N/A	#N/A	#N/A	#N/A	#N/A
AL136234.1	1	complement(80534978..80584363)	0	#N/A	#N/A	#N/A	#N/A	#N/A
LINC01781	1	80535755..80646791	0	#N/A	#N/A	#N/A	#N/A	#N/A
AC093154.1	1	81209834..81222076	0	#N/A	#N/A	#N/A	#N/A	#N/A
RN7SKP247	1	81251789..81252096	0	#N/A	#N/A	#N/A	#N/A	#N/A
ADGRL2	1	81306160..81992436	6.4736	0.663051	1.58343	0.127376	0.998174	1
AL138799.2	1	81505099..81506296	0	#N/A	#N/A	#N/A	#N/A	#N/A
AL138799.4	1	complement(81513880..81557702)	0	#N/A	#N/A	#N/A	#N/A	#N/A
AC117944.1	1	complement(81585941..81625713)	0	-0.0187831	-1.0131	0.995422	0.998174	1
AL157944.1	1	complement(82212413..82848205)	0	#N/A	#N/A	#N/A	#N/A	#N/A
LINC01362	1	82903183..83166815	0	#N/A	#N/A	#N/A	#N/A	#N/A
LINC01361	1	complement(82970820..82986208)	0	#N/A	#N/A	#N/A	#N/A	#N/A
AC116099.1	1	complement(83397555..83425353)	0	#N/A	#N/A	#N/A	#N/A	#N/A
LINC01712	1	83445967..83480024	0	#N/A	#N/A	#N/A	#N/A	#N/A
LINC01725	1	complement(83575776..83861023)	0	#N/A	#N/A	#N/A	#N/A	#N/A
AL035706.1	1	83790280..83801465	0	#N/A	#N/A	#N/A	#N/A	#N/A
TTLL7	1	complement(83865024..83999150)	5.9072	-0.0655603	-1.04649	0.862188	0.998174	1
TTLL7-IT1	1	complement(83979118..83984300)	0.213661	-0.40559	-1.32463	0.814287	0.998174	1
AC104454.2	1	84038529..84065031	0	#N/A	#N/A	#N/A	#N/A	#N/A
AL359504.2	1	complement(84076331..84077931)	1.46029	0.411402	1.32998	0.679273	0.998174	1
PRKACB	1	84078062..84238498	15.5473	0.16274	1.11941	0.563127	0.998174	1
AL359273.1	1	84277321..84277457	0	#N/A	#N/A	#N/A	#N/A	#N/A
SAMD13	1	84298366..84389957	0.631592	-3.36202	-10.2818	0.132476	0.998174	1
DNASE2B	1	84398532..84415018	0	#N/A	#N/A	#N/A	#N/A	#N/A
AL844170.1	1	84477039..84479157	0	#N/A	#N/A	#N/A	#N/A	#N/A
RPF1	1	84479259..84498352	25.6675	-0.0450796	-1.03174	0.826359	0.998174	1
GNG5	1	complement(84498325..84506581)	323.608	0.0195673	1.01366	0.900518	0.998174	1
AL359762.3	1	complement(84498350..84556688)	2.29824	2.36203	5.14092	0.0427472	0.998174	1
SPATA1	1	84506300..84566194	3.11414	-0.86826	-1.82546	0.24684	0.998174	1
CTBS	1	complement(84549611..84574480)	21.9704	0.34021	1.26594	0.145593	0.998174	1
AL359762.1	1	84574129..84583620	0.0920697	1.61168	3.05607	0.562936	0.998174	1
AL359762.2	1	84607099..84610697	0	#N/A	#N/A	#N/A	#N/A	#N/A
LINC01555	1	complement(84628230..84635020)	0	#N/A	#N/A	#N/A	#N/A	#N/A
SSX2IP	1	complement(84643707..84690803)	5.69344	-1.23746	-2.35783	0.0234492	0.998174	1
AC104169.1	1	84785427..84786714	0	#N/A	#N/A	#N/A	#N/A	#N/A
LPAR3	1	complement(84811602..84893206)	0.0920697	1.61168	3.05607	0.562936	0.998174	1
MCOLN2	1	complement(84925583..84997113)	0	#N/A	#N/A	#N/A	#N/A	#N/A
WDR63	1	84999147..85133138	3.47765	1.63982	3.11628	0.0187905	0.998174	1
MCOLN3	1	complement(85018082..85048500)	0.221748	-0.406135	-1.32513	0.819486	0.998174	1
MIR4423	1	85133794..85133873	0	#N/A	#N/A	#N/A	#N/A	#N/A
AL603750.1	1	complement(85152487..85154203)	0	#N/A	#N/A	#N/A	#N/A	#N/A
SYDE2	1	complement(85156889..85201016)	1.64443	1.61117	3.05499	0.137499	0.998174	1
C1orf52	1	complement(85249953..85259672)	28.9635	-0.140436	-1.10224	0.517529	0.998174	1
Y_RNA_27	1	85264296..85264402	0	#N/A	#N/A	#N/A	#N/A	#N/A
BCL10	1	complement(85265776..85276632)	73.6564	-0.093049	-1.06662	0.667243	0.998174	1
AL078459.1	1	85276388..85448124	2.40118	1.45993	2.75095	0.124198	0.998174	1
DDAH1	1	complement(85318481..85578363)	83.7342	-0.147747	-1.10784	0.297211	0.998174	1
Y_RNA_28	1	complement(85435175..85435284)	0	#N/A	#N/A	#N/A	#N/A	#N/A
AL360219.1	1	85467295..85467660	0.213661	1.6122	3.05718	0.562797	0.998174	1
AC092807.3	1	complement(85482281..85578250)	18.5417	0.246383	1.18623	0.296458	0.998174	1
AC092807.2	1	complement(85578500..85578742)	0.0920697	1.61168	3.05607	0.562936	0.998174	1
CCN1	1	85580761..85583950	295.945	-0.125219	-1.09067	0.411451	0.998174	1
SNORD81_1	1	85592280..85592356	0	#N/A	#N/A	#N/A	#N/A	#N/A
AC092807.1	1	85599131..85600734	0.0920697	1.61168	3.05607	0.562936	0.998174	1
ZNHIT6	1	complement(85649417..85708433)	36.7986	0.165149	1.12128	0.41975	0.998174	1
COL24A1	1	complement(85729233..86156943)	0.221748	-2.0366	-4.10277	0.403215	0.998174	1
LINC02795	1	complement(86288704..86320711)	0	-0.0187831	-1.0131	0.995422	0.998174	1
ODF2L	1	complement(86346824..86396342)	21.2665	0.161997	1.11883	0.511668	0.998174	1
MIR7856	1	complement(86357632..86357687)	0	#N/A	#N/A	#N/A	#N/A	#N/A
CLCA2	1	86424171..86456553	0.204922	-2.03658	-4.10271	0.403221	0.998174	1
CLCA1	1	86468368..86500289	0	#N/A	#N/A	#N/A	#N/A	#N/A
CLCA4	1	86547078..86580754	0	#N/A	#N/A	#N/A	#N/A	#N/A
CLCA4-AS1	1	complement(86571181..86696311)	0	#N/A	#N/A	#N/A	#N/A	#N/A
AL049597.2	1	complement(86703502..86704462)	0.731895	0.916096	1.887	0.450969	0.998174	1
SH3GLB1	1	86704570..86748184	103.587	0.0442502	1.03115	0.742289	0.998174	1
AL355981.1	1	complement(86821558..86834169)	0	#N/A	#N/A	#N/A	#N/A	#N/A
SELENOF	1	complement(86862445..86914424)	78.7286	0.0207792	1.01451	0.905526	0.998174	1
HS2ST1	1	86914635..87109982	16.94	0.0455835	1.0321	0.874674	0.998174	1
AL121989.1	1	complement(86932199..86934891)	0	#N/A	#N/A	#N/A	#N/A	#N/A
AC093155.3	1	86993009..87169204	0.0920697	1.61168	3.05607	0.562936	0.998174	1
LINC01140	1	87129765..87169198	0	#N/A	#N/A	#N/A	#N/A	#N/A
LINC02801	1	87212669..87264741	0	#N/A	#N/A	#N/A	#N/A	#N/A
LMO4	1	87328880..87348923	25.8788	-0.0833007	-1.05944	0.680711	0.998174	1
LINC01364	1	complement(87353521..87371683)	0	#N/A	#N/A	#N/A	#N/A	#N/A
PKN2-AS1	1	complement(87620803..88685204)	0	-0.0187831	-1.0131	0.995422	0.998174	1
AL445437.1	1	complement(87805286..87808372)	0	#N/A	#N/A	#N/A	#N/A	#N/A
AL445438.1	1	88462936..88464079	0	#N/A	#N/A	#N/A	#N/A	#N/A
RN7SL583P	1	complement(88477828..88478114)	0	#N/A	#N/A	#N/A	#N/A	#N/A
AC093578.2	1	88520000..88520170	0	#N/A	#N/A	#N/A	#N/A	#N/A
PKN2	1	88684222..88836255	43.2955	0.100565	1.07219	0.606316	0.998174	1
RNU6-125P	1	88816779..88816885	0	#N/A	#N/A	#N/A	#N/A	#N/A
GTF2B	1	complement(88852633..88891944)	31.4364	-0.426686	-1.34414	0.0422875	0.998174	1
KYAT3	1	complement(88935773..88992953)	12.8474	0.273593	1.20881	0.337381	0.998174	1
RBMXL1	1	complement(88979456..88992960)	12.9151	-0.35386	-1.27797	0.244554	0.998174	1
GBP3	1	complement(89006679..89022894)	28.1324	-0.0266431	-1.01864	0.909442	0.998174	1
Y_RNA_29	1	complement(89020246..89020365)	0	#N/A	#N/A	#N/A	#N/A	#N/A
GBP1	1	complement(89052319..89065230)	48.2041	-0.130791	-1.09489	0.48883	0.998174	1
GBP2	1	complement(89106132..89150456)	0.877386	-0.511445	-1.42548	0.631415	0.998174	1
AC104459.1	1	89128432..89144695	0	#N/A	#N/A	#N/A	#N/A	#N/A
GBP7	1	complement(89131742..89176009)	0	#N/A	#N/A	#N/A	#N/A	#N/A
GBP4	1	complement(89181144..89198942)	0.305731	0.340078	1.26583	0.826693	0.998174	1
AC099063.4	1	89198714..89207040	0	#N/A	#N/A	#N/A	#N/A	#N/A
GBP5	1	complement(89258950..89272804)	0.0920697	1.61168	3.05607	0.562936	0.998174	1
AC099063.1	1	89260582..89269754	0	#N/A	#N/A	#N/A	#N/A	#N/A
GBP6	1	89364058..89386461	0	#N/A	#N/A	#N/A	#N/A	#N/A
AL596214.1	1	complement(89427533..89525472)	0	#N/A	#N/A	#N/A	#N/A	#N/A
LRRC8B	1	89524836..89597864	3.37626	0.224196	1.16813	0.692553	0.998174	1
LRRC8C-DT	1	complement(89581291..89632916)	0.228968	-0.406158	-1.32515	0.814046	0.998174	1
AC093423.2	1	89629725..89676386	0	#N/A	#N/A	#N/A	#N/A	#N/A
LRRC8C	1	89633072..89769903	8.87401	0.286767	1.2199	0.464338	0.998174	1
AC093423.3	1	89633140..89933250	0	#N/A	#N/A	#N/A	#N/A	#N/A
AC099568.1	1	89788914..89790492	0	#N/A	#N/A	#N/A	#N/A	#N/A
AC099568.2	1	complement(89820174..89820868)	0.228968	-2.03662	-4.10283	0.403208	0.998174	1
LRRC8D	1	89821014..89936611	6.47464	-0.252724	-1.19145	0.514014	0.998174	1
AL391497.1	1	89939601..89940147	0	#N/A	#N/A	#N/A	#N/A	#N/A
RN7SKP272	1	complement(89987713..89987944)	0	#N/A	#N/A	#N/A	#N/A	#N/A
ZNF326	1	89995110..90035533	20.1379	0.207151	1.15441	0.371858	0.998174	1
AL161797.1	1	90045998..90047109	0	#N/A	#N/A	#N/A	#N/A	#N/A
AC098656.1	1	90242088..90284188	0	#N/A	#N/A	#N/A	#N/A	#N/A
RNU6-695P	1	complement(90253456..90253559)	0	#N/A	#N/A	#N/A	#N/A	#N/A
AL627316.1	1	complement(90388193..90420396)	0	#N/A	#N/A	#N/A	#N/A	#N/A
LINC02787	1	complement(90510910..90533472)	0	#N/A	#N/A	#N/A	#N/A	#N/A
SNORD3G	1	90657750..90657964	0	#N/A	#N/A	#N/A	#N/A	#N/A
BARHL2	1	complement(90711539..90717302)	0	#N/A	#N/A	#N/A	#N/A	#N/A
AC092805.1	1	90719576..90725620	0	#N/A	#N/A	#N/A	#N/A	#N/A
LINC02609	1	complement(90769086..90851658)	0.204922	-0.406113	-1.32511	0.814068	0.998174	1
LINC02788	1	90835660..90849472	0	#N/A	#N/A	#N/A	#N/A	#N/A
LINC01763	1	90851122..90855253	0	#N/A	#N/A	#N/A	#N/A	#N/A
AC091614.1	1	complement(90860550..90862920)	0	#N/A	#N/A	#N/A	#N/A	#N/A
ZNF644	1	complement(90915298..91022272)	33.2163	-0.0653291	-1.04632	0.768967	0.998174	1
HFM1	1	complement(91260766..91404856)	0.655638	-0.985888	-1.98053	0.417305	0.998174	1
Y_RNA_30	1	91261625..91261724	0	#N/A	#N/A	#N/A	#N/A	#N/A
CDC7	1	91500851..91525764	3.13774	0.0242506	1.01695	0.963439	0.998174	1
TGFBR3	1	complement(91680343..91906335)	6.58237	0.369434	1.29185	0.38609	0.998174	1
RN7SL653P	1	complement(91829774..91830066)	0.0920697	1.61168	3.05607	0.562936	0.998174	1
BRDT	1	91949371..92014426	0	#N/A	#N/A	#N/A	#N/A	#N/A
EPHX4	1	92029985..92063538	0.42667	-0.470282	-1.38538	0.721424	0.998174	1
SETSIP	1	complement(92074533..92075441)	0	#N/A	#N/A	#N/A	#N/A	#N/A
BTBD8	1	92080305..92184725	2.12963	0.024958	1.01745	0.971761	0.998174	1
AC104836.1	1	92189237..92190707	0.204922	-2.03658	-4.10271	0.403221	0.998174	1
C1orf146	1	92217915..92245813	0	#N/A	#N/A	#N/A	#N/A	#N/A
GLMN	1	complement(92246402..92298987)	11.5653	-0.0412779	-1.02902	0.896554	0.998174	1
RPAP2	1	92299059..92402056	17.4322	0.365365	1.28821	0.184336	0.998174	1
RN7SL824P	1	complement(92402389..92402685)	0	#N/A	#N/A	#N/A	#N/A	#N/A
GFI1	1	complement(92473043..92486925)	0.0920697	1.61168	3.05607	0.562936	0.998174	1
EVI5	1	complement(92508696..92792404)	101.958	0.00154442	1.00107	0.993011	0.998174	1
RNU4-59P	1	complement(92700819..92700934)	0	#N/A	#N/A	#N/A	#N/A	#N/A
RPL5	1	92832013..92841924	489.772	-0.0409251	-1.02877	0.801649	0.998174	1
DIPK1A	1	complement(92832737..92961522)	7.11964	0.0424498	1.02986	0.905921	0.998174	1
SNORD21	1	92837289..92837383	0	#N/A	#N/A	#N/A	#N/A	#N/A
SNORA66	1	92840719..92840851	0	#N/A	#N/A	#N/A	#N/A	#N/A
AL162740.1	1	92846059..92846182	0	#N/A	#N/A	#N/A	#N/A	#N/A
RNU6-970P	1	complement(92969604..92969710)	0	#N/A	#N/A	#N/A	#N/A	#N/A
RN7SL692P	1	complement(92974827..92975114)	0	#N/A	#N/A	#N/A	#N/A	#N/A
AC093577.1	1	92978265..92987367	0	#N/A	#N/A	#N/A	#N/A	#N/A
RNU6-210P	1	93010257..93010351	0	#N/A	#N/A	#N/A	#N/A	#N/A
RN7SKP123	1	93026252..93026542	0	#N/A	#N/A	#N/A	#N/A	#N/A
Y_RNA_31	1	complement(93027410..93027506)	0	#N/A	#N/A	#N/A	#N/A	#N/A
MTF2	1	93079235..93139079	12.1827	0.366922	1.2896	0.261782	0.998174	1
TMED5	1	complement(93149742..93180516)	29.2964	-0.0437211	-1.03077	0.820859	0.998174	1
CCDC18	1	93179919..93278730	7.63631	0.00972432	1.00676	0.97701	0.998174	1
CCDC18-AS1	1	complement(93262186..93346025)	3.63994	-0.381943	-1.3031	0.497979	0.998174	1
DR1	1	93345907..93369493	40.836	-0.0052289	-1.00363	0.977365	0.998174	1
Y_RNA_32	1	93385711..93385817	0	#N/A	#N/A	#N/A	#N/A	#N/A
FNBP1L	1	93448131..93554661	8.78353	-0.351579	-1.27596	0.304761	0.998174	1
BCAR3	1	complement(93561741..93847150)	12.2426	-0.118386	-1.08552	0.666286	0.998174	1
AL109613.1	1	93592199..93605573	0	-0.0187831	-1.0131	0.995422	0.998174	1
MIR760	1	93846832..93846911	0	#N/A	#N/A	#N/A	#N/A	#N/A
AL049796.1	1	93847174..93848939	0	#N/A	#N/A	#N/A	#N/A	#N/A
DNTTIP2	1	complement(93866284..93879918)	50.8123	-0.243387	-1.18377	0.181421	0.998174	1
GCLM	1	complement(93885199..93909456)	48.9346	0.319945	1.24828	0.0690277	0.998174	1
ABCA4	1	complement(93992834..94121148)	0.669347	3.21199	9.26629	0.218632	0.998174	1
AC093579.1	1	94145111..94145619	0	#N/A	#N/A	#N/A	#N/A	#N/A
ARHGAP29	1	complement(94148988..94275068)	228.963	-0.0382302	-1.02685	0.8068	0.998174	1
RN7SL440P	1	94150738..94151080	0	#N/A	#N/A	#N/A	#N/A	#N/A
ARHGAP29-AS1	1	94247819..94411036	4.13185	-0.140705	-1.10244	0.783435	0.998174	1
AC097059.1	1	complement(94318479..94324569)	0.814639	3.29538	9.81764	0.228854	0.998174	1
AC118469.2	1	complement(94417743..94418228)	0.0920697	1.61168	3.05607	0.562936	0.998174	1
ABCD3	1	94418389..94518666	13.6843	-0.164061	-1.12044	0.570406	0.998174	1
F3	1	complement(94529173..94541759)	12.8742	-0.191002	-1.14156	0.526844	0.998174	1
AC093117.1	1	complement(94585556..94592297)	0	#N/A	#N/A	#N/A	#N/A	#N/A
MIR378G	1	complement(94745860..94745900)	0	#N/A	#N/A	#N/A	#N/A	#N/A
SLC44A3	1	94820342..94895246	0.221748	0.339578	1.26539	0.829096	0.998174	1
CNN3	1	complement(94896949..94927223)	349.983	-0.126054	-1.0913	0.61658	0.998174	1
AC105942.1	1	94927361..94963616	1.49447	0.0239362	1.01673	0.977606	0.998174	1
ALG14	1	complement(94974405..95072951)	24.9052	-0.220353	-1.16502	0.33025	0.998174	1
AC095033.1	1	95061596..95067545	0.213661	1.6122	3.05718	0.562797	0.998174	1
TLCD4	1	95117355..95197607	0.998779	0.269166	1.20511	0.824926	0.998174	1
TLCD4-RWDD3	1	95117923..95247225	1.1304	-0.0710574	-1.05049	0.93694	0.998174	1
AC092802.3	1	95120147..95138554	0	#N/A	#N/A	#N/A	#N/A	#N/A
Y_RNA_33	1	complement(95125511..95125609)	0	#N/A	#N/A	#N/A	#N/A	#N/A
AC092802.1	1	complement(95161676..95233982)	0.489871	3.21141	9.26258	0.218722	0.998174	1
RWDD3	1	95234210..95247225	16.3525	0.0402784	1.02831	0.865989	0.998174	1
AC092802.2	1	complement(95243167..95278940)	0	#N/A	#N/A	#N/A	#N/A	#N/A
AC092802.4	1	95282233..95287702	0.271546	-0.405579	-1.32462	0.814289	0.998174	1
LINC01760	1	complement(95310928..95318263)	0	#N/A	#N/A	#N/A	#N/A	#N/A
LINC01650	1	complement(95351251..95352676)	0	#N/A	#N/A	#N/A	#N/A	#N/A
AL445218.1	1	complement(95356229..95381000)	0	#N/A	#N/A	#N/A	#N/A	#N/A
LINC01761	1	95474737..95479356	0	#N/A	#N/A	#N/A	#N/A	#N/A
LINC02607	1	95510059..95782342	0	#N/A	#N/A	#N/A	#N/A	#N/A
AL683887.1	1	95743096..95759470	0	#N/A	#N/A	#N/A	#N/A	#N/A
LINC02790	1	95937901..96022890	0	#N/A	#N/A	#N/A	#N/A	#N/A
RNU1-130P	1	96225901..96226060	0	#N/A	#N/A	#N/A	#N/A	#N/A
LINC01787	1	complement(96254069..96374125)	0	-0.0187831	-1.0131	0.995422	0.998174	1
RN7SL831P	1	96583209..96583527	0	#N/A	#N/A	#N/A	#N/A	#N/A
RN7SKP270	1	complement(96695856..96696167)	0	#N/A	#N/A	#N/A	#N/A	#N/A
PTBP2	1	96721665..96823738	8.56204	-0.0767858	-1.05467	0.824357	0.998174	1
DPYD	1	complement(97077743..97995000)	3.25414	-0.00803286	-1.00558	0.987782	0.998174	1
DPYD-AS1	1	97095923..97322955	0.221748	-2.0366	-4.10277	0.403215	0.998174	1
DPYD-IT1	1	complement(97394154..97420141)	0	#N/A	#N/A	#N/A	#N/A	#N/A
DPYD-AS2	1	97796921..97798066	0	#N/A	#N/A	#N/A	#N/A	#N/A
MIR137HG	1	complement(97933474..98049863)	0.946715	0.316877	1.24563	0.789536	0.998174	1
BX005019.1	1	complement(97967005..97968814)	0	#N/A	#N/A	#N/A	#N/A	#N/A
MIR2682	1	complement(98045242..98045351)	0	#N/A	#N/A	#N/A	#N/A	#N/A
MIR137	1	complement(98046070..98046171)	0	#N/A	#N/A	#N/A	#N/A	#N/A
AC104453.1	1	complement(98052077..98054592)	0	#N/A	#N/A	#N/A	#N/A	#N/A
LINC01776	1	98210747..98272658	0	-0.0187831	-1.0131	0.995422	0.998174	1
AC095031.1	1	complement(98660388..98661059)	0	#N/A	#N/A	#N/A	#N/A	#N/A
SNX7	1	98661701..98760500	35.479	-0.157822	-1.1156	0.388101	0.998174	1
PLPPR5	1	complement(98890245..99005032)	0	#N/A	#N/A	#N/A	#N/A	#N/A
AL445433.2	1	99004276..99244794	0	#N/A	#N/A	#N/A	#N/A	#N/A
PLPPR4	1	99263953..99309590	1.08231	-0.276889	-1.21158	0.756034	0.998174	1
LINC01708	1	complement(99472332..99600995)	0	#N/A	#N/A	#N/A	#N/A	#N/A
PALMD	1	99646113..99694541	0.669347	0.384272	1.3052	0.742916	0.998174	1
FRRS1	1	complement(99708632..99766631)	0.0920697	1.61168	3.05607	0.562936	0.998174	1
RNU4-75P	1	complement(99784740..99784885)	0	#N/A	#N/A	#N/A	#N/A	#N/A
Y_RNA_34	1	99791662..99791753	0	#N/A	#N/A	#N/A	#N/A	#N/A
AGL	1	99850361..99924023	8.79358	-0.0383507	-1.02694	0.910077	0.998174	1
AC118553.1	1	complement(99968383..99969864)	0.228968	-2.03662	-4.10283	0.403208	0.998174	1
SLC35A3	1	99969351..100035634	16.1398	-0.0846332	-1.06042	0.760624	0.998174	1
AC118553.2	1	99970011..100083321	0	-0.0187831	-1.0131	0.995452	0.998174	1
RNU6-750P	1	99978939..99979045	0	#N/A	#N/A	#N/A	#N/A	#N/A
RNU6-1318P	1	complement(100000637..100000739)	0	#N/A	#N/A	#N/A	#N/A	#N/A
MFSD14A	1	100038095..100083377	23.8319	-0.0264744	-1.01852	0.91232	0.998174	1
AC093019.2	1	complement(100057990..100084471)	0	#N/A	#N/A	#N/A	#N/A	#N/A
SASS6	1	complement(100083563..100132955)	3.72652	-0.248182	-1.18771	0.64865	0.998174	1
TRMT13	1	100133150..100150498	5.42781	0.0250235	1.0175	0.949145	0.998174	1
LRRC39	1	complement(100148449..100178273)	0.271546	1.61226	3.0573	0.562781	0.998174	1
DBT	1	complement(100186919..100249834)	8.69695	-0.324911	-1.25259	0.320028	0.998174	1
AL445928.2	1	100220488..100253414	0	#N/A	#N/A	#N/A	#N/A	#N/A
RTCA-AS1	1	complement(100251528..100266179)	3.57088	0.370534	1.29283	0.522605	0.998174	1
RTCA	1	100266207..100292769	24.1517	0.223625	1.16766	0.378249	0.998174	1
MIR553	1	100281241..100281308	0	#N/A	#N/A	#N/A	#N/A	#N/A
AC104457.2	1	100344477..100345242	0	#N/A	#N/A	#N/A	#N/A	#N/A
CDC14A	1	100345001..100520277	0.877386	0.0214798	1.015	0.982102	0.998174	1
AL589990.1	1	complement(100462399..100485997)	0	#N/A	#N/A	#N/A	#N/A	#N/A
GPR88	1	100538139..100542021	0.305731	2.35792	5.12629	0.379301	0.998174	1
LINC01349	1	complement(100627049..100640613)	0	#N/A	#N/A	#N/A	#N/A	#N/A
AC099670.3	1	100628230..100641723	0.228968	-2.03662	-4.10283	0.403208	0.998174	1
VCAM1	1	100719742..100739045	26.9495	0.0365238	1.02564	0.855901	0.998174	1
EXTL2	1	complement(100872372..100895179)	34.4976	0.100367	1.07205	0.612641	0.998174	1
AC104506.1	1	100894928..100895356	0.76608	1.12295	2.17792	0.323641	0.998174	1
SLC30A7	1	100896076..100981757	79.6388	-0.0602374	-1.04264	0.725467	0.998174	1
DPH5	1	complement(100989623..101026088)	16.8856	0.102912	1.07394	0.722934	0.998174	1
AC093157.2	1	100995473..100996260	0.409844	-1.21597	-2.32297	0.423535	0.998174	1
AC093157.1	1	101025844..101090513	12.082	0.869328	1.82681	0.0146796	0.998174	1
AC093157.3	1	101133153..101133339	0	#N/A	#N/A	#N/A	#N/A	#N/A
AL109741.1	1	complement(101235683..101236528)	0.184139	2.35739	5.12444	0.379417	0.998174	1
S1PR1	1	101236865..101243713	0.908653	-0.875981	-1.83526	0.433248	0.998174	1
LINC01307	1	101323337..101390303	0	#N/A	#N/A	#N/A	#N/A	#N/A
LINC01709	1	101639509..101787572	0.228968	-2.03662	-4.10283	0.403208	0.998174	1
RNU6-965P	1	complement(101728642..101728737)	0	#N/A	#N/A	#N/A	#N/A	#N/A
OLFM3	1	complement(101802574..101997030)	0	-0.0187831	-1.0131	0.995422	0.998174	1
RNU6-352P	1	101859851..101859957	0	#N/A	#N/A	#N/A	#N/A	#N/A
AC114485.1	1	complement(102199739..102389630)	0	#N/A	#N/A	#N/A	#N/A	#N/A
AC099567.1	1	complement(102763322..102853842)	0	#N/A	#N/A	#N/A	#N/A	#N/A
COL11A1	1	complement(102876467..103108872)	85.6348	-0.201183	-1.14964	0.263133	0.998174	1
AC095032.2	1	103414879..103425465	0	#N/A	#N/A	#N/A	#N/A	#N/A
AC095032.1	1	complement(103415980..103525511)	0.305731	2.35792	5.12629	0.379301	0.998174	1
RN7SKP285	1	103523562..103523879	0	#N/A	#N/A	#N/A	#N/A	#N/A
RNPC3	1	103525691..103555239	13.3831	-0.0458728	-1.03231	0.870578	0.998174	1
AMY2B	1	103553815..103579534	1.48493	-2.86972	-7.30924	0.0405877	0.998174	1
AMY2A	1	103616811..103625780	0	#N/A	#N/A	#N/A	#N/A	#N/A
AMY1A	1	103655290..103664554	0	#N/A	#N/A	#N/A	#N/A	#N/A
AMY1B	1	complement(103687415..103696680)	0.0920697	1.61168	3.05607	0.562936	0.998174	1
AMY1C	1	103750406..103758690	0	#N/A	#N/A	#N/A	#N/A	#N/A
AL591888.1	1	complement(104998406..105032365)	0	#N/A	#N/A	#N/A	#N/A	#N/A
LINC01676	1	complement(105587575..105618991)	0	#N/A	#N/A	#N/A	#N/A	#N/A
LINC01677	1	complement(105927620..106028277)	0	#N/A	#N/A	#N/A	#N/A	#N/A
AL355306.2	1	105956694..106124564	0	#N/A	#N/A	#N/A	#N/A	#N/A
LINC01661	1	106818224..106865316	0	#N/A	#N/A	#N/A	#N/A	#N/A
PRMT6	1	107056674..107067636	7.12546	0.198602	1.14759	0.599304	0.998174	1
NTNG1	1	107140007..107483458	0.669347	0.384317	1.30524	0.742099	0.998174	1
VAV3	1	complement(107571161..107965180)	0.213661	-0.40559	-1.32463	0.814287	0.998174	1
MIR7852	1	107897223..107897304	0	#N/A	#N/A	#N/A	#N/A	#N/A
VAV3-AS1	1	107964443..107994607	0	#N/A	#N/A	#N/A	#N/A	#N/A
LINC02785	1	108040263..108076020	0	#N/A	#N/A	#N/A	#N/A	#N/A
SLC25A24	1	complement(108134043..108200849)	22.381	0.229155	1.17215	0.315539	0.998174	1
AL359258.2	1	108199926..108201491	0.42667	-1.216	-2.32301	0.423525	0.998174	1
AL359258.3	1	108200413..108202743	0	#N/A	#N/A	#N/A	#N/A	#N/A
NBPF4	1	complement(108223341..108244081)	0	#N/A	#N/A	#N/A	#N/A	#N/A
AL359258.1	1	complement(108261196..108273689)	0	#N/A	#N/A	#N/A	#N/A	#N/A
AL390038.1	1	108420689..108433184	0	#N/A	#N/A	#N/A	#N/A	#N/A
NBPF6	1	108450282..108471002	0	#N/A	#N/A	#N/A	#N/A	#N/A
FAM102B	1	108560089..108644900	3.41819	-0.461107	-1.3766	0.407661	0.998174	1
HENMT1	1	complement(108648290..108661526)	1.74517	-1.16458	-2.24168	0.15168	0.998174	1
AL160171.1	1	108661533..108666246	0.0920697	1.61168	3.05607	0.562936	0.998174	1
PRPF38B	1	108692310..108702928	20.6572	-0.105243	-1.07568	0.635276	0.998174	1
FNDC7	1	108712908..108742749	0	#N/A	#N/A	#N/A	#N/A	#N/A
AL591719.2	1	complement(108734256..108734725)	0	#N/A	#N/A	#N/A	#N/A	#N/A
STXBP3	1	108746674..108809523	19.2406	-0.492386	-1.40677	0.0450669	0.998174	1
AKNAD1	1	complement(108815898..108963484)	4.99116	0.86993	1.82757	0.12585	0.998174	1
SPATA42	1	108857217..108858524	0.213661	1.6122	3.05718	0.562797	0.998174	1
GPSM2	1	108875350..108934545	15.8724	0.16768	1.12325	0.549662	0.998174	1
CLCC1	1	complement(108929508..108963457)	29.757	-0.0179291	-1.01251	0.93265	0.998174	1
WDR47	1	complement(108970214..109042113)	9.78886	0.357241	1.28097	0.359575	0.998174	1
TAF13	1	complement(109062486..109076003)	105.953	-0.0802618	-1.05721	0.618174	0.998174	1
AL356488.3	1	complement(109087971..109090858)	2.35993	-0.672047	-1.59333	0.328249	0.998174	1
TMEM167B	1	109089803..109096934	18.5067	0.0947984	1.06792	0.693241	0.998174	1
SCARNA2	1	109100193..109100612	0	-0.0187831	-1.0131	0.995422	0.998174	1
AL356488.2	1	109100193..109100619	0.457937	-2.84653	-7.19266	0.214677	0.998174	1
C1orf194	1	complement(109105951..109113857)	0	#N/A	#N/A	#N/A	#N/A	#N/A
KIAA1324	1	109113679..109206781	0.450716	0.0187034	1.01305	0.987807	0.998174	1
SARS	1	109213918..109238182	178.1	0.0506377	1.03572	0.737688	0.998174	1
CELSR2	1	109249539..109275751	1.06548	-0.281804	-1.21571	0.768443	0.998174	1
PSRC1	1	complement(109279556..109283186)	9.49207	0.217457	1.16268	0.487111	0.998174	1
MYBPHL	1	complement(109292365..109307011)	0	#N/A	#N/A	#N/A	#N/A	#N/A
SORT1	1	complement(109309568..109397918)	40.3193	0.0734119	1.0522	0.675234	0.998174	1
PSMA5	1	complement(109399042..109426448)	104.689	-0.223084	-1.16723	0.172651	0.998174	1
SYPL2	1	109466546..109482134	0	-0.0187831	-1.0131	0.995422	0.998174	1
ATXN7L2	1	109483479..109492804	2.40319	-0.108754	-1.0783	0.855547	0.998174	1
CYB561D1	1	109494052..109502932	5.02574	-0.271936	-1.20743	0.575516	0.998174	1
AMIGO1	1	complement(109504178..109509738)	0.363616	2.35797	5.12649	0.379289	0.998174	1
GPR61	1	109539872..109548406	0	#N/A	#N/A	#N/A	#N/A	#N/A
AL355310.3	1	complement(109539906..109543837)	0	#N/A	#N/A	#N/A	#N/A	#N/A
GNAI3	1	109548615..109618324	84.7441	-0.062391	-1.04419	0.683219	0.998174	1
RNU6V	1	complement(109591534..109591640)	0	#N/A	#N/A	#N/A	#N/A	#N/A
AL355310.1	1	109596225..109597781	0	#N/A	#N/A	#N/A	#N/A	#N/A
MIR197	1	109598893..109598967	0	#N/A	#N/A	#N/A	#N/A	#N/A
[truncated: 43,369 more rows]

## Sheet: 03 Astrocytes NP2 EF+ vs. EF-
Name	Chromosome	Region	Max group mean	Log₂ fold change	Fold change	P-value	FDR p-value	Bonferroni
MIR6859-1	1	complement(17369..17436)	0	#N/A	#N/A	#N/A	#N/A	#N/A
MIR1302-2HG	1	29554..31109	0	#N/A	#N/A	#N/A	#N/A	#N/A
MIR1302-2	1	30366..30503	0	#N/A	#N/A	#N/A	#N/A	#N/A
FAM138A	1	complement(34554..36081)	0	#N/A	#N/A	#N/A	#N/A	#N/A
OR4F5	1	65419..71585	0	#N/A	#N/A	#N/A	#N/A	#N/A
AL627309.1	1	complement(89295..133723)	0.204922	-2.02492	-4.06968	0.53181	#N/A	1
AL627309.3	1	complement(89551..91105)	0.443496	-0.46361	-1.37899	0.772819	#N/A	1
AL627309.2	1	complement(139790..140339)	0	#N/A	#N/A	#N/A	#N/A	#N/A
AL627309.5	1	complement(141474..173862)	0.85334	-0.5046	-1.41873	0.676863	#N/A	1
RNU6-1100P	1	complement(157784..157887)	0	#N/A	#N/A	#N/A	#N/A	#N/A
AL627309.4	1	160446..161525	0	#N/A	#N/A	#N/A	#N/A	#N/A
MIR6859-2	1	complement(187891..187958)	0	#N/A	#N/A	#N/A	#N/A	#N/A
AP006222.2	1	266855..268655	0	#N/A	#N/A	#N/A	#N/A	#N/A
AL732372.1	1	358857..366052	0	#N/A	#N/A	#N/A	#N/A	#N/A
OR4F29	1	complement(450703..451697)	0	#N/A	#N/A	#N/A	#N/A	#N/A
U6_1	1	complement(516376..516479)	0	#N/A	#N/A	#N/A	#N/A	#N/A
AC114498.1	1	587629..594768	0	#N/A	#N/A	#N/A	#N/A	#N/A
AC114498.2	1	complement(632325..632413)	0	-0.00712	-1.00495	0.998534	#N/A	1
OR4F16	1	complement(685679..686673)	0	#N/A	#N/A	#N/A	#N/A	#N/A
RNU6-1199P	1	complement(758233..758336)	0	#N/A	#N/A	#N/A	#N/A	#N/A
AL669831.2	1	760911..761989	0	#N/A	#N/A	#N/A	#N/A	#N/A
LINC01409	1	778747..810065	1.11387	0.115883	1.08364	0.908783	#N/A	1
FAM87B	1	817371..819837	0.228968	-2.02496	-4.06981	0.527289	#N/A	1
LINC01128	1	825138..868202	7.00963	0.160277	1.1175	0.724403	0.985938	1
LINC00115	1	complement(826206..827522)	0.242885	2.36409	5.14827	0.404201	#N/A	1
FAM41C	1	complement(868071..876903)	4.63957	0.030566	1.02141	0.953473	#N/A	1
AL645608.6	1	904834..915976	0	#N/A	#N/A	#N/A	#N/A	#N/A
AL645608.2	1	911435..914948	0	-0.00712	-1.00495	0.998534	#N/A	1
AL645608.4	1	914171..914971	0	#N/A	#N/A	#N/A	#N/A	#N/A
LINC02593	1	complement(916865..921016)	0.48577	3.21734	9.3007	0.233181	#N/A	1
SAMD11	1	923928..944581	4.11203	1.21951	2.32868	0.065032	#N/A	1
NOC2L	1	complement(944203..959309)	47.8855	-0.14247	-1.10379	0.51922	0.976346	1
KLHL17	1	960584..965719	3.09872	1.27412	2.41851	0.080335	#N/A	1
PLEKHN1	1	966482..975865	8.70983	0.539441	1.45341	0.175921	0.922041	1
PERM1	1	complement(975204..982093)	0.204922	-2.02492	-4.06968	0.527299	#N/A	1
AL645608.7	1	complement(995966..998051)	0.204922	-2.02492	-4.06968	0.527299	#N/A	1
HES4	1	complement(998962..1000172)	9.7937	-0.09118	-1.06524	0.796794	0.993121	1
ISG15	1	1001138..1014540	101.716	-0.16519	-1.12132	0.403811	0.970556	1
AL645608.1	1	complement(1011997..1013193)	0.228968	-2.02496	-4.06981	0.527289	#N/A	1
AGRN	1	1020120..1056118	6.33976	0.046225	1.03256	0.912623	0.996709	1
AL645608.5	1	1055033..1056116	6.92609	0.22807	1.17127	0.621267	0.981041	1
AL645608.8	1	complement(1062208..1063288)	0	-0.00712	-1.00495	0.998534	#N/A	1
RNF223	1	complement(1070967..1074306)	0	#N/A	#N/A	#N/A	#N/A	#N/A
C1orf159	1	complement(1081818..1116361)	5.89576	0.049649	1.03501	0.920341	0.996709	1
AL390719.3	1	1097585..1104598	0.221748	-2.02494	-4.06975	0.527294	#N/A	1
LINC01342	1	1137017..1144056	0	#N/A	#N/A	#N/A	#N/A	#N/A
MIR200B	1	1167104..1167198	0	#N/A	#N/A	#N/A	#N/A	#N/A
MIR200A	1	1167863..1167952	0	#N/A	#N/A	#N/A	#N/A	#N/A
MIR429	1	1169005..1169087	0	#N/A	#N/A	#N/A	#N/A	#N/A
AL390719.2	1	1169357..1170343	0	#N/A	#N/A	#N/A	#N/A	#N/A
TTLL10-AS1	1	complement(1173056..1179555)	0	#N/A	#N/A	#N/A	#N/A	#N/A
TTLL10	1	1173884..1197935	0.385213	2.36444	5.14951	0.40412	#N/A	1
TNFRSF18	1	complement(1203508..1206592)	0	#N/A	#N/A	#N/A	#N/A	#N/A
TNFRSF4	1	complement(1211340..1214153)	0	#N/A	#N/A	#N/A	#N/A	#N/A
SDF4	1	complement(1216908..1232067)	74.36	0.140022	1.10192	0.483306	0.975675	1
B3GALT6	1	1232237..1235041	23.1143	0.042504	1.0299	0.882744	0.996709	1
C1QTNF12	1	complement(1242446..1246722)	0.221748	-2.02494	-4.06975	0.527294	#N/A	1
AL162741.1	1	complement(1249777..1251334)	0	#N/A	#N/A	#N/A	#N/A	#N/A
UBE2J2	1	complement(1253909..1273885)	48.51	0.007687	1.00534	0.967123	0.998	1
LINC01786	1	1275223..1280420	0	#N/A	#N/A	#N/A	#N/A	#N/A
SCNN1D	1	1280436..1292029	0.679685	-0.97924	-1.97143	0.519412	#N/A	1
ACAP3	1	complement(1292390..1309609)	19.1028	0.337049	1.26317	0.271991	0.953897	1
MIR6726	1	complement(1296110..1296170)	0	#N/A	#N/A	#N/A	#N/A	#N/A
PUSL1	1	1308597..1311677	27.2279	-0.17102	-1.12586	0.484159	0.975675	1
INTS11	1	complement(1311585..1324691)	39.1688	-0.47915	-1.39393	0.062254	0.795392	1
MIR6727	1	complement(1312502..1312566)	0	#N/A	#N/A	#N/A	#N/A	#N/A
AL139287.1	1	complement(1317581..1318689)	0.228968	-2.02496	-4.06981	0.527289	#N/A	1
CPTP	1	1324756..1328896	34.6996	-0.39482	-1.31477	0.127194	0.905425	1
TAS1R3	1	1331280..1335314	0	#N/A	#N/A	#N/A	#N/A	#N/A
DVL1	1	complement(1335276..1349418)	12.7213	0.197197	1.14647	0.58321	0.97856	1
MIR6808	1	complement(1339650..1339708)	0	#N/A	#N/A	#N/A	#N/A	#N/A
MXRA8	1	complement(1352689..1361777)	100.279	0.040987	1.02882	0.822119	0.994148	1
AURKAIP1	1	complement(1373730..1375495)	192.526	-0.0655	-1.04645	0.706224	0.985938	1
CCNL2	1	complement(1385711..1399335)	25.5679	-0.03038	-1.02128	0.915857	0.996709	1
MRPL20-AS1	1	1399520..1402046	6.16336	0.029484	1.02065	0.946407	0.997436	1
MRPL20	1	complement(1401909..1407293)	118.888	0.011107	1.00773	0.943389	0.997123	1
RN7SL657P	1	complement(1405460..1405752)	0.204922	-2.02492	-4.06968	0.527299	#N/A	1
AL391244.2	1	1409096..1410618	0.770426	0.403653	1.32285	0.787567	#N/A	1
ANKRD65	1	complement(1418420..1421769)	0.385213	2.36444	5.14951	0.40412	#N/A	1
AL391244.1	1	1420245..1422691	0	#N/A	#N/A	#N/A	#N/A	#N/A
TMEM88B	1	1426128..1427787	0	#N/A	#N/A	#N/A	#N/A	#N/A
LINC01770	1	complement(1430539..1434573)	0.221748	-2.02494	-4.06975	0.527294	#N/A	1
VWA1	1	1434861..1442882	6.30098	-1.0723	-2.10279	0.056856	#N/A	1
ATAD3C	1	1449689..1470163	1.27763	-0.52056	-1.43452	0.646367	#N/A	1
ATAD3B	1	1471765..1497848	19.5904	-0.27123	-1.20684	0.368985	0.969017	1
ATAD3A	1	1512162..1534685	43.7162	0.144849	1.10562	0.494858	0.975675	1
TMEM240	1	complement(1534778..1540624)	3.76859	1.00168	2.00232	0.161228	#N/A	1
SSU72	1	complement(1541673..1574863)	122.212	-0.13289	-1.09649	0.422009	0.973334	1
AL645728.1	1	1574102..1577075	0.870983	0.027845	1.01949	0.980176	#N/A	1
FNDC10	1	complement(1598012..1600135)	7.77386	-0.1985	-1.14751	0.656061	0.982881	1
AL691432.4	1	1600314..1602703	0	-0.00712	-1.00495	0.998534	#N/A	1
AL691432.2	1	complement(1613758..1615795)	3.5257	0.90815	1.87664	0.265328	#N/A	1
MIB2	1	1615415..1630610	8.95271	0.150249	1.10976	0.685413	0.984838	1
MMP23B	1	1632163..1635263	4.35491	1.15367	2.22479	0.058761	#N/A	1
CDK11B	1	complement(1635227..1659012)	32.8498	-0.33443	-1.26088	0.135428	0.913615	1
FO704657.1	1	1659325..1662602	0.614766	-0.96409	-1.95083	0.559789	#N/A	1
SLC35E2B	1	complement(1659529..1692795)	13.7099	0.251361	1.19033	0.48836	0.975675	1
CDK11A	1	complement(1702379..1724357)	19.2539	-0.00143	-1.00099	0.996545	0.999735	1
AL031282.2	1	complement(1702736..1737688)	1.92606	0.158198	1.11589	0.907455	#N/A	1
SLC35E2A	1	complement(1724838..1745999)	11.9509	0.277239	1.21187	0.430944	0.973334	1
NADK	1	complement(1751232..1780457)	33.1575	-0.38078	-1.30204	0.108832	0.875449	1
GNB1	1	complement(1785285..1891117)	180.996	0.069718	1.04951	0.698306	0.985938	1
AL109917.1	1	1891471..1892658	0.42667	-0.46359	-1.37897	0.772831	#N/A	1
CALML6	1	1915108..1917296	0.221748	-2.02494	-4.06975	0.527294	#N/A	1
TMEM52	1	complement(1917590..1919279)	0.385213	0.346598	1.27156	0.847583	#N/A	1
CFAP74	1	complement(1921951..2003837)	0	-0.00712	-1.00495	0.998534	#N/A	1
AL391845.2	1	complement(2013213..2015639)	0	#N/A	#N/A	#N/A	#N/A	#N/A
GABRD	1	2019329..2030758	0	-0.00712	-1.00495	0.998534	#N/A	1
AL391845.1	1	complement(2049203..2050070)	0	#N/A	#N/A	#N/A	#N/A	#N/A
PRKCZ	1	2050411..2185395	1.39852	0.116581	1.08416	0.907459	#N/A	1
AL590822.2	1	complement(2141084..2145279)	0.242885	0.346249	1.27125	0.847744	#N/A	1
PRKCZ-AS1	1	complement(2181794..2184389)	0.672464	-3.35043	-10.1995	0.272414	#N/A	1
FAAP20	1	complement(2184461..2212720)	65.6744	-0.20167	-1.15003	0.291707	0.954475	1
AL590822.1	1	2212523..2220738	0	#N/A	#N/A	#N/A	#N/A	#N/A
SKI	1	2228319..2310213	23.5669	-0.26364	-1.2005	0.341194	0.962561	1
AL590822.3	1	2315040..2323085	0	-0.00712	-1.00495	0.998534	#N/A	1
MORN1	1	complement(2321253..2391707)	1.56668	-0.73163	-1.66052	0.486181	#N/A	1
AL589739.1	1	complement(2326201..2326693)	0	#N/A	#N/A	#N/A	#N/A	#N/A
AL513477.2	1	complement(2363061..2363628)	0	-0.00712	-1.00495	0.998534	#N/A	1
RER1	1	2391775..2405442	175.302	-0.16557	-1.12161	0.331158	0.961834	1
PEX10	1	complement(2403964..2413797)	19.2034	0.276751	1.21146	0.30605	0.961834	1
PLCH2	1	2425980..2505532	17.7043	0.201887	1.1502	0.48376	0.975675	1
AL139246.1	1	complement(2492300..2493258)	0	#N/A	#N/A	#N/A	#N/A	#N/A
AL139246.4	1	complement(2493437..2494479)	0	#N/A	#N/A	#N/A	#N/A	#N/A
PANK4	1	complement(2508537..2526611)	5.36822	0.090847	1.06499	0.856448	#N/A	1
HES5	1	complement(2528745..2530263)	0	#N/A	#N/A	#N/A	#N/A	#N/A
AL139246.5	1	2530064..2547460	0.242885	0.346271	1.27127	0.85049	#N/A	1
TNFRSF14-AS1	1	complement(2549920..2557031)	0.42667	-2.8348	-7.13444	0.359925	#N/A	1
TNFRSF14	1	2555639..2565382	8.3834	0.791775	1.7312	0.137247	#N/A	1
AL139246.2	1	2566410..2569888	0	#N/A	#N/A	#N/A	#N/A	#N/A
AL139246.3	1	2581560..2584533	0	#N/A	#N/A	#N/A	#N/A	#N/A
PRXL2B	1	2586491..2591469	25.3794	-0.62709	-1.54445	0.016458	0.534948	1
MMEL1	1	complement(2590639..2633016)	0.42667	-2.8348	-7.13444	0.359925	#N/A	1
AL831784.1	1	2632568..2636620	0	#N/A	#N/A	#N/A	#N/A	#N/A
TTC34	1	complement(2635976..2801717)	0.628098	3.21769	9.30295	0.233123	#N/A	1
AC242022.2	1	2768091..2784733	0	#N/A	#N/A	#N/A	#N/A	#N/A
AC242022.1	1	2773603..2776473	0	#N/A	#N/A	#N/A	#N/A	#N/A
AL592464.2	1	complement(2811850..2812692)	0	#N/A	#N/A	#N/A	#N/A	#N/A
AL592464.3	1	2814056..2817767	0	#N/A	#N/A	#N/A	#N/A	#N/A
AL592464.1	1	complement(2814432..2814998)	0	#N/A	#N/A	#N/A	#N/A	#N/A
AL589702.1	1	complement(2960658..2968707)	0	#N/A	#N/A	#N/A	#N/A	#N/A
ACTRT2	1	3021467..3022903	0	#N/A	#N/A	#N/A	#N/A	#N/A
PRDM16-DT	1	complement(3059615..3068437)	0	#N/A	#N/A	#N/A	#N/A	#N/A
PRDM16	1	3069168..3438621	0.228968	-2.02496	-4.06981	0.527289	#N/A	1
MIR4251	1	3127975..3128035	0	#N/A	#N/A	#N/A	#N/A	#N/A
AL008733.1	1	complement(3132927..3133709)	0	#N/A	#N/A	#N/A	#N/A	#N/A
AL512383.1	1	3205988..3208664	0	#N/A	#N/A	#N/A	#N/A	#N/A
AL590438.1	1	complement(3306636..3310096)	0	#N/A	#N/A	#N/A	#N/A	#N/A
AL354743.2	1	complement(3313052..3323149)	0.242885	2.36409	5.14827	0.404201	#N/A	1
AL354743.1	1	complement(3367815..3373928)	0	-0.00712	-1.00495	0.998534	#N/A	1
ARHGEF16	1	3454665..3481113	3.9697	0.889624	1.85269	0.224857	#N/A	1
AL512413.1	1	3487246..3487627	0	#N/A	#N/A	#N/A	#N/A	#N/A
MEGF6	1	complement(3487951..3611508)	4.88246	0.122126	1.08834	0.818008	#N/A	1
MIR551A	1	complement(3560695..3560790)	0	#N/A	#N/A	#N/A	#N/A	#N/A
AL513320.1	1	complement(3623190..3624743)	0.228968	-2.02496	-4.06981	0.527289	#N/A	1
TPRG1L	1	3625015..3630127	31.1543	0.417039	1.33518	0.084419	0.831705	1
WRAP73	1	complement(3630767..3652761)	7.16898	0.235376	1.17721	0.592505	0.97856	1
TP73	1	3652516..3736201	0.450716	-2.83484	-7.13466	0.359917	#N/A	1
AL136528.1	1	complement(3658938..3668772)	0	#N/A	#N/A	#N/A	#N/A	#N/A
AL136528.2	1	complement(3712200..3714298)	0	#N/A	#N/A	#N/A	#N/A	#N/A
AL136528.3	1	3736943..3737103	0	#N/A	#N/A	#N/A	#N/A	#N/A
CCDC27	1	3746460..3771645	0.221748	-2.02494	-4.06975	0.527294	#N/A	1
SMIM1	1	3772761..3775982	1.11387	0.415739	1.33398	0.69051	#N/A	1
LRRC47	1	complement(3778559..3796498)	31.2966	0.085392	1.06098	0.695637	0.985938	1
RN7SL574P	1	3782815..3783111	0	-0.00712	-1.00495	0.998534	#N/A	1
AL365330.1	1	3785008..3785538	0	#N/A	#N/A	#N/A	#N/A	#N/A
CEP104	1	complement(3812086..3857214)	19.7897	0.072438	1.05149	0.779429	0.991716	1
DFFB	1	3857267..3885429	2.59851	-0.78862	-1.72742	0.323673	#N/A	1
C1orf174	1	complement(3889125..3900293)	48.4399	-0.46836	-1.38354	0.082422	0.831705	1
LINC01134	1	3900352..3917225	0.409844	-0.46357	-1.37895	0.775008	#N/A	1
LINC01346	1	3940486..3955262	0	#N/A	#N/A	#N/A	#N/A	#N/A
LINC01345	1	complement(3944547..3949024)	0	#N/A	#N/A	#N/A	#N/A	#N/A
LINC02780	1	3976133..4012704	0	#N/A	#N/A	#N/A	#N/A	#N/A
AL805961.1	1	complement(4012921..4019508)	0	#N/A	#N/A	#N/A	#N/A	#N/A
LINC01777	1	4412027..4424689	0	#N/A	#N/A	#N/A	#N/A	#N/A
AL355602.1	1	complement(4479131..4484375)	0	#N/A	#N/A	#N/A	#N/A	#N/A
Z98747.1	1	complement(4551735..4552145)	0	#N/A	#N/A	#N/A	#N/A	#N/A
LINC01646	1	4571481..4594016	0	#N/A	#N/A	#N/A	#N/A	#N/A
AJAP1	1	4654609..4792534	15.1115	-0.09969	-1.07155	0.748459	0.98649	1
Z98886.1	1	complement(4730211..4734992)	0	#N/A	#N/A	#N/A	#N/A	#N/A
BX005132.1	1	complement(4963954..4973298)	0	#N/A	#N/A	#N/A	#N/A	#N/A
LINC02781	1	4973381..4981568	0	#N/A	#N/A	#N/A	#N/A	#N/A
LINC02782	1	complement(5086459..5090899)	0	#N/A	#N/A	#N/A	#N/A	#N/A
AL139823.1	1	complement(5301928..5307394)	0	#N/A	#N/A	#N/A	#N/A	#N/A
Z98259.3	1	complement(5478736..5493057)	0	#N/A	#N/A	#N/A	#N/A	#N/A
Z98259.2	1	complement(5480787..5482028)	0	#N/A	#N/A	#N/A	#N/A	#N/A
Z98259.1	1	5492978..5494674	0	#N/A	#N/A	#N/A	#N/A	#N/A
AL365255.1	1	complement(5561709..5668295)	0	#N/A	#N/A	#N/A	#N/A	#N/A
Z97988.1	1	5564071..5564143	0	#N/A	#N/A	#N/A	#N/A	#N/A
MIR4689	1	complement(5862672..5862741)	0	#N/A	#N/A	#N/A	#N/A	#N/A
NPHP4	1	complement(5862811..5992473)	1.98612	-0.68299	-1.60546	0.494769	#N/A	1
KCNAB2	1	5990927..6101193	9.07791	-0.35871	-1.28228	0.394228	0.970496	1
CHD5	1	complement(6101787..6180321)	0	#N/A	#N/A	#N/A	#N/A	#N/A
AL031847.2	1	complement(6159430..6197757)	0	#N/A	#N/A	#N/A	#N/A	#N/A
RPL22	1	complement(6185020..6209389)	401.692	0.020453	1.01428	0.913392	0.996709	1
AL031847.1	1	complement(6204840..6205780)	0.242885	2.36409	5.14827	0.404201	#N/A	1
RNF207	1	6205475..6221299	0.42667	-0.46324	-1.37863	0.77298	#N/A	1
ICMT	1	complement(6221193..6235972)	27.8048	-0.21487	-1.1606	0.391196	0.970496	1
LINC00337	1	6234692..6239444	0.221748	-2.02494	-4.06975	0.527294	#N/A	1
HES3	1	6244179..6245578	0	#N/A	#N/A	#N/A	#N/A	#N/A
GPR153	1	complement(6247353..6261098)	1.11387	2.12033	4.34793	0.152946	#N/A	1
ACOT7	1	complement(6264269..6394391)	31.2378	0.288275	1.22118	0.231842	0.949705	1
AL031848.2	1	6393555..6394391	0	-0.00712	-1.00495	0.998534	#N/A	1
HES2	1	complement(6412418..6424670)	0.385213	2.36444	5.14951	0.40412	#N/A	1
ESPN	1	6424776..6461367	0.42667	-2.8348	-7.13444	0.359925	#N/A	1
MIR4252	1	complement(6429834..6429896)	0	#N/A	#N/A	#N/A	#N/A	#N/A
AL031848.1	1	complement(6443034..6447006)	0	#N/A	#N/A	#N/A	#N/A	#N/A
TNFRSF25	1	complement(6460786..6466195)	1.53302	-0.3443	-1.26953	0.713748	#N/A	1
PLEKHG5	1	complement(6466092..6520061)	1.64141	0.173819	1.12804	0.8463	#N/A	1
NOL9	1	complement(6521347..6554513)	23.0681	-0.37208	-1.29422	0.150302	0.921182	1
RNU6-731P	1	6540854..6540964	0	#N/A	#N/A	#N/A	#N/A	#N/A
TAS1R1	1	6555307..6579755	0	#N/A	#N/A	#N/A	#N/A	#N/A
ZBTB48	1	6579994..6589280	3.05161	-0.03954	-1.02779	0.952282	#N/A	1
KLHL21	1	complement(6590724..6614607)	12.9224	0.474015	1.38897	0.192986	0.924825	1
PHF13	1	6613731..6624030	10.9376	0.264589	1.20129	0.45312	0.973451	1
THAP3	1	6624866..6635586	8.90187	-0.73349	-1.66265	0.088493	0.835028	1
DNAJC11	1	complement(6634168..6701924)	18.7004	-0.27913	-1.21346	0.313798	0.961834	1
LINC01672	1	6724637..6730012	0	#N/A	#N/A	#N/A	#N/A	#N/A
AL591163.1	1	6767954..6770038	0	#N/A	#N/A	#N/A	#N/A	#N/A
CAMTA1-DT	1	complement(6783892..6784843)	0.628098	3.21769	9.30295	0.233123	#N/A	1
CAMTA1	1	6785454..7769706	166.427	-0.21874	-1.16372	0.205763	0.931373	1
AL512330.1	1	complement(7008376..7014279)	0	#N/A	#N/A	#N/A	#N/A	#N/A
RNU1-8P	1	7219360..7219524	0	#N/A	#N/A	#N/A	#N/A	#N/A
CAMTA1-IT1	1	7368942..7370270	0.385213	2.36444	5.14951	0.40412	#N/A	1
Z97987.1	1	complement(7382487..7389754)	0	#N/A	#N/A	#N/A	#N/A	#N/A
AL365194.1	1	complement(7441096..7441554)	0	#N/A	#N/A	#N/A	#N/A	#N/A
AL359881.3	1	complement(7693124..7694844)	0	#N/A	#N/A	#N/A	#N/A	#N/A
AL359881.2	1	complement(7698303..7698872)	0	#N/A	#N/A	#N/A	#N/A	#N/A
AL359881.1	1	complement(7700704..7700970)	0	#N/A	#N/A	#N/A	#N/A	#N/A
VAMP3	1	7771296..7781432	56.4716	0.274801	1.20983	0.175963	0.922041	1
Z98884.2	1	7776383..7776775	0.242885	0.346271	1.27127	0.847735	#N/A	1
PER3	1	7784320..7845177	4.29613	0.844614	1.79578	0.242139	#N/A	1
Z98884.1	1	complement(7810242..7827342)	0	#N/A	#N/A	#N/A	#N/A	#N/A
UTS2	1	complement(7843083..7853512)	0	#N/A	#N/A	#N/A	#N/A	#N/A
TNFRSF9	1	complement(7915894..7943165)	0.228968	-2.02496	-4.06981	0.527289	#N/A	1
PARK7	1	7954291..7985505	224.344	-0.04831	-1.03405	0.785016	0.991716	1
Y_RNA_1	1	complement(7982881..7982983)	0	#N/A	#N/A	#N/A	#N/A	#N/A
AL034417.4	1	7991134..8005312	0.43389	-0.46326	-1.37866	0.772968	#N/A	1
AL034417.3	1	complement(7998187..7999934)	0	#N/A	#N/A	#N/A	#N/A	#N/A
ERRFI1	1	complement(8004404..8026309)	20.7635	-0.79907	-1.73998	0.009334	0.46935	1
AL034417.2	1	8026738..8122702	0.242885	2.36409	5.14827	0.404201	#N/A	1
LINC01714	1	8201518..8215210	0	#N/A	#N/A	#N/A	#N/A	#N/A
RNU1-7P	1	complement(8206434..8206597)	0	#N/A	#N/A	#N/A	#N/A	#N/A
AL358876.2	1	complement(8218190..8220529)	0	#N/A	#N/A	#N/A	#N/A	#N/A
RNU6-991P	1	complement(8292157..8292263)	0	#N/A	#N/A	#N/A	#N/A	#N/A
SLC45A1	1	8317826..8344167	3.18226	-0.05222	-1.03686	0.94311	#N/A	1
Y_RNA_2	1	8328067..8328179	0	#N/A	#N/A	#N/A	#N/A	#N/A
RERE	1	complement(8352397..8848921)	18.9187	0.399435	1.31899	0.175017	0.922041	1
RERE-AS1	1	8424645..8435013	0.242885	2.36409	5.14827	0.404201	#N/A	1
AL096855.1	1	complement(8511795..8511919)	0	#N/A	#N/A	#N/A	#N/A	#N/A
Y_RNA_3	1	complement(8796571..8796673)	0.385213	2.36444	5.14951	0.40412	#N/A	1
AL357552.2	1	complement(8805860..8807051)	0	-0.00712	-1.00495	0.998534	#N/A	1
ENO1	1	complement(8861000..8879190)	689.682	-0.073	-1.0519	0.682794	0.984608	1
MIR6728	1	complement(8866502..8866590)	0	#N/A	#N/A	#N/A	#N/A	#N/A
ENO1-AS1	1	8878835..8879894	0.48577	3.21734	9.3007	0.239094	#N/A	1
RNU6-304P	1	complement(8883427..8883533)	0	#N/A	#N/A	#N/A	#N/A	#N/A
CA6	1	8945867..8975092	0	#N/A	#N/A	#N/A	#N/A	#N/A
RN7SL451P	1	complement(8979576..8979874)	0	#N/A	#N/A	#N/A	#N/A	#N/A
SLC2A7	1	complement(9003300..9026345)	0	#N/A	#N/A	#N/A	#N/A	#N/A
SLC2A5	1	complement(9035106..9088478)	0	-0.00712	-1.00495	0.998534	#N/A	1
AL158048.1	1	9082696..9082879	0	#N/A	#N/A	#N/A	#N/A	#N/A
GPR157	1	complement(9100305..9129102)	7.87249	-0.39811	-1.31778	0.370754	0.970496	1
MIR34AHG	1	complement(9148011..9198906)	1.88429	0.214034	1.15993	0.813289	#N/A	1
MIR34A	1	complement(9151668..9151777)	0	#N/A	#N/A	#N/A	#N/A	#N/A
LNCTAM34A	1	9182004..9196284	0.48577	0.389641	1.31007	0.787473	#N/A	1
H6PD	1	9234775..9271337	24.0936	0.269432	1.20533	0.481286	0.975675	1
SPSB1	1	9292894..9369532	7.69162	-0.09755	-1.06995	0.811282	0.994148	1
BX323043.1	1	complement(9421098..9422862)	0	-0.00712	-1.00495	0.998534	#N/A	1
LINC02606	1	complement(9425094..9440564)	1.29445	-0.13191	-1.09574	0.891414	#N/A	1
AL928921.1	1	complement(9501092..9503471)	0	#N/A	#N/A	#N/A	#N/A	#N/A
SLC25A33	1	9539465..9585173	14.1616	-0.00642	-1.00446	0.9852	0.998952	1
TMEM201	1	9588911..9614877	8.28711	-0.40624	-1.32522	0.317549	0.961834	1
PIK3CD	1	9651731..9729114	14.3627	0.979483	1.97176	0.00521	0.410025	1
PIK3CD-AS1	1	complement(9652610..9654586)	0	#N/A	#N/A	#N/A	#N/A	#N/A
PIK3CD-AS2	1	complement(9672426..9687555)	2.82025	-0.4346	-1.35154	0.520087	#N/A	1
CLSTN1	1	complement(9729026..9824526)	34.0519	0.315127	1.24412	0.220434	0.940423	1
AL357140.3	1	complement(9826289..9828271)	0	#N/A	#N/A	#N/A	#N/A	#N/A
CTNNBIP1	1	complement(9848276..9910336)	20.0934	-0.34728	-1.27216	0.203048	0.928583	1
AL357140.1	1	9848318..9850154	0	-0.00712	-1.00495	0.998534	#N/A	1
AL357140.4	1	9900614..9908034	0	#N/A	#N/A	#N/A	#N/A	#N/A
LZIC	1	complement(9922113..9943407)	29.6462	-0.05581	-1.03944	0.802268	0.994148	1
AL357140.2	1	9942923..9949974	1.67303	-0.74938	-1.68107	0.527758	#N/A	1
NMNAT1	1	9943428..9985501	9.23737	0.150691	1.1101	0.680342	0.984439	1
RN7SKP269	1	9947318..9947636	0.204922	-2.02492	-4.06968	0.527299	#N/A	1
MIR5697	1	9967381..9967458	0	#N/A	#N/A	#N/A	#N/A	#N/A
AL603962.1	1	9983141..9984568	1.49908	1.62059	3.07501	0.220834	#N/A	1
RBP7	1	9997206..10016021	0	#N/A	#N/A	#N/A	#N/A	#N/A
UBE4B	1	10032832..10181239	22.3021	0.116172	1.08386	0.705495	0.985938	1
RNU6-828P	1	10163268..10163374	0	#N/A	#N/A	#N/A	#N/A	#N/A
KIF1B	1	10210805..10381603	39.9059	0.200004	1.1487	0.32408	0.961834	1
AL358013.1	1	10227718..10227803	0	#N/A	#N/A	#N/A	#N/A	#N/A
RNU6-37P	1	10298966..10299072	0	#N/A	#N/A	#N/A	#N/A	#N/A
RN7SL731P	1	10306465..10306757	5.79521	0.520828	1.43478	0.362854	#N/A	1
AL139424.3	1	complement(10381906..10387150)	0.204922	-2.02492	-4.06968	0.527299	#N/A	1
AL139424.2	1	10395416..10397432	0	-0.00712	-1.00495	0.998534	#N/A	1
PGD	1	10398592..10420511	49.202	0.21375	1.1597	0.33527	0.961834	1
AL139424.1	1	complement(10429881..10430677)	0	-0.00712	-1.00495	0.998534	#N/A	1
CENPS-CORT	1	10430102..10452153	3.95268	1.7161	3.28548	0.085443	#N/A	1
CENPS	1	10430433..10442808	15.1749	0.178433	1.13165	0.584922	0.97856	1
CORT	1	10449719..10451902	0	#N/A	#N/A	#N/A	#N/A	#N/A
DFFA	1	complement(10456522..10472529)	51.9089	-0.20066	-1.14922	0.36982	0.969017	1
AL354956.1	1	10458555..10459338	2.39358	-0.66659	-1.58732	0.398114	#N/A	1
PEX14	1	10472288..10630758	5.32645	0.515046	1.42904	0.310574	#N/A	1
AL139423.2	1	complement(10612222..10616452)	0	#N/A	#N/A	#N/A	#N/A	#N/A
RN7SL614P	1	10616836..10617115	0	#N/A	#N/A	#N/A	#N/A	#N/A
CASZ1	1	complement(10636604..10796650)	0	#N/A	#N/A	#N/A	#N/A	#N/A
AL139423.1	1	10639241..10654333	0	#N/A	#N/A	#N/A	#N/A	#N/A
C1orf127	1	complement(10946471..10982037)	0	#N/A	#N/A	#N/A	#N/A	#N/A
TARDBP	1	11012344..11026420	45.1266	-0.08446	-1.06029	0.661354	0.982881	1
AL109811.3	1	11012662..11030528	2.15501	-2.61302	-6.11782	0.059791	#N/A	1
MASP2	1	complement(11026523..11047239)	0	#N/A	#N/A	#N/A	#N/A	#N/A
AL109811.2	1	11029659..11030528	0.770426	0.390385	1.31074	0.782956	#N/A	1
SRM	1	complement(11054584..11060020)	205.731	-0.06285	-1.04453	0.714876	0.985938	1
EXOSC10	1	complement(11066618..11099869)	15.692	-0.13792	-1.10031	0.642728	0.982881	1
AL109811.1	1	11068471..11073097	0	#N/A	#N/A	#N/A	#N/A	#N/A
EXOSC10-AS1	1	11099675..11102100	3.96987	-1.10894	-2.15687	0.133367	#N/A	1
MTOR	1	complement(11106535..11262551)	10.7509	-0.06787	-1.04817	0.855307	0.996709	1
MTOR-AS1	1	11143898..11149537	0	#N/A	#N/A	#N/A	#N/A	#N/A
RNU6-537P	1	11152350..11152452	0	#N/A	#N/A	#N/A	#N/A	#N/A
ANGPTL7	1	11189355..11195981	0.228968	-2.02496	-4.06981	0.527289	#N/A	1
RNU6-291P	1	11226254..11226360	0	#N/A	#N/A	#N/A	#N/A	#N/A
UBIAD1	1	11273206..11296049	18.2226	-0.50166	-1.41584	0.103287	0.864027	1
AL031291.1	1	complement(11311734..11319093)	0	#N/A	#N/A	#N/A	#N/A	#N/A
DISP3	1	11479155..11537551	0	#N/A	#N/A	#N/A	#N/A	#N/A
AL590989.1	1	complement(11500803..11502016)	0	#N/A	#N/A	#N/A	#N/A	#N/A
LINC01647	1	11609468..11613358	0	#N/A	#N/A	#N/A	#N/A	#N/A
AL031731.1	1	11623558..11643416	0	#N/A	#N/A	#N/A	#N/A	#N/A
FBXO2	1	complement(11637018..11655785)	1.11387	1.29776	2.45847	0.323584	#N/A	1
FBXO44	1	11654375..11663327	9.76491	0.12339	1.08929	0.734997	0.98649	1
FBXO6	1	11664200..11674354	5.56934	0.157952	1.1157	0.772288	#N/A	1
MAD2L2	1	complement(11674480..11691650)	48.9669	0.336069	1.26231	0.099406	0.86021	1
DRAXIN	1	11691710..11725857	1.49908	0.173471	1.12777	0.845654	#N/A	1
AGTRAP	1	11736084..11754802	26.5565	0.236006	1.17773	0.317814	0.961834	1
C1orf167	1	11761787..11789585	0.204922	-2.02492	-4.06968	0.527299	#N/A	1
AL953897.1	1	complement(11777077..11779619)	0	#N/A	#N/A	#N/A	#N/A	#N/A
MTHFR	1	complement(11785723..11806920)	9.42147	0.573878	1.48852	0.234736	0.949705	1
CLCN6	1	11806096..11848079	6.13865	0.85945	1.81435	0.149059	#N/A	1
AL021155.3	1	11843812..11843984	0	-0.00712	-1.00495	0.998534	#N/A	1
AL021155.4	1	11845549..11845697	0	#N/A	#N/A	#N/A	#N/A	#N/A
NPPA	1	complement(11845709..11848345)	0	#N/A	#N/A	#N/A	#N/A	#N/A
AL021155.2	1	11847442..11847549	0	#N/A	#N/A	#N/A	#N/A	#N/A
NPPB	1	complement(11857464..11858945)	0	#N/A	#N/A	#N/A	#N/A	#N/A
AL021155.5	1	11907940..11914298	0.443496	-2.83482	-7.13455	0.359921	#N/A	1
RNU5E-1	1	11908152..11908271	0	#N/A	#N/A	#N/A	#N/A	#N/A
RNU5E-4P	1	complement(11909808..11909927)	0	#N/A	#N/A	#N/A	#N/A	#N/A
KIAA2013	1	complement(11919591..11926428)	23.7598	-0.13379	-1.09717	0.585869	0.97856	1
PLOD1	1	11934205..11975538	60.91	0.022289	1.01557	0.913349	0.996709	1
AL096840.2	1	complement(11979533..11980127)	0	#N/A	#N/A	#N/A	#N/A	#N/A
MFN2	1	11980181..12013514	25.0574	0.086281	1.06163	0.716042	0.985938	1
MIIP	1	12019466..12032045	9.99617	-0.6044	-1.52035	0.155414	0.921182	1
Y_RNA_4	1	complement(12024012..12024124)	0	#N/A	#N/A	#N/A	#N/A	#N/A
MIR6729	1	12029158..12029222	0	#N/A	#N/A	#N/A	#N/A	#N/A
RN7SL649P	1	complement(12036740..12037014)	0	#N/A	#N/A	#N/A	#N/A	#N/A
TNFRSF8	1	12063303..12144207	0	#N/A	#N/A	#N/A	#N/A	#N/A
RNU6-777P	1	complement(12077881..12077984)	0	#N/A	#N/A	#N/A	#N/A	#N/A
AL357835.1	1	complement(12088441..12092264)	0	#N/A	#N/A	#N/A	#N/A	#N/A
MIR7846	1	12166943..12167038	0	#N/A	#N/A	#N/A	#N/A	#N/A
TNFRSF1B	1	12166991..12209228	81.5844	-0.03924	-1.02757	0.827119	0.994148	1
MIR4632	1	12191713..12191773	0	#N/A	#N/A	#N/A	#N/A	#N/A
SNORA70_1	1	complement(12221148..12221271)	0	#N/A	#N/A	#N/A	#N/A	#N/A
VPS13D	1	12230030..12512047	7.29429	0.266759	1.2031	0.564252	0.97856	1
SNORA59A	1	12507246..12507397	0	#N/A	#N/A	#N/A	#N/A	#N/A
LINC02766	1	12527724..12528420	0	#N/A	#N/A	#N/A	#N/A	#N/A
DHRS3	1	complement(12567910..12618210)	2.18144	-0.28104	-1.21507	0.704189	#N/A	1
RNU6ATAC18P	1	complement(12569972..12570072)	0	#N/A	#N/A	#N/A	#N/A	#N/A
MIR6730	1	complement(12578957..12579023)	0	#N/A	#N/A	#N/A	#N/A	#N/A
AC254633.1	1	complement(12618900..12619244)	0	-0.00712	-1.00495	0.998534	#N/A	1
AADACL4	1	12644547..12667086	0.228968	-2.02496	-4.06981	0.527289	#N/A	1
AADACL3	1	12716110..12728760	0	#N/A	#N/A	#N/A	#N/A	#N/A
C1orf158	1	12746200..12763699	0	#N/A	#N/A	#N/A	#N/A	#N/A
PRAMEF12	1	12774841..12777906	0	#N/A	#N/A	#N/A	#N/A	#N/A
PRAMEF1	1	12791397..12796628	0	#N/A	#N/A	#N/A	#N/A	#N/A
LINC01784	1	complement(12822686..12823159)	0	#N/A	#N/A	#N/A	#N/A	#N/A
PRAMEF11	1	complement(12824605..12831410)	0	#N/A	#N/A	#N/A	#N/A	#N/A
HNRNPCL1	1	complement(12847408..12848725)	0.204922	-2.02492	-4.06968	0.527299	#N/A	1
PRAMEF2	1	12857086..12861909	0	#N/A	#N/A	#N/A	#N/A	#N/A
PRAMEF4	1	complement(12879212..12886201)	0	#N/A	#N/A	#N/A	#N/A	#N/A
PRAMEF10	1	complement(12892896..12898270)	0	#N/A	#N/A	#N/A	#N/A	#N/A
PRAMEF7	1	12916610..12920482	0	#N/A	#N/A	#N/A	#N/A	#N/A
RNU6-1072P	1	12922554..12922660	0	#N/A	#N/A	#N/A	#N/A	#N/A
PRAMEF6	1	complement(12938472..12947580)	0	#N/A	#N/A	#N/A	#N/A	#N/A
PRAMEF27	1	complement(13049476..13056491)	0	#N/A	#N/A	#N/A	#N/A	#N/A
HNRNPCL3	1	13060869..13062229	0	#N/A	#N/A	#N/A	#N/A	#N/A
PRAMEF25	1	13068677..13077884	0	#N/A	#N/A	#N/A	#N/A	#N/A
HNRNPCL2	1	complement(13115488..13116854)	0	#N/A	#N/A	#N/A	#N/A	#N/A
AC245056.1	1	complement(13146981..13147460)	0	#N/A	#N/A	#N/A	#N/A	#N/A
PRAMEF26	1	complement(13148905..13155961)	0	#N/A	#N/A	#N/A	#N/A	#N/A
HNRNPCL4	1	complement(13164586..13165467)	0	#N/A	#N/A	#N/A	#N/A	#N/A
PRAMEF9	1	13172455..13179464	0	#N/A	#N/A	#N/A	#N/A	#N/A
PRAMEF13	1	complement(13196188..13201409)	0	#N/A	#N/A	#N/A	#N/A	#N/A
PRAMEF18	1	complement(13222705..13226106)	0	#N/A	#N/A	#N/A	#N/A	#N/A
PRAMEF5	1	13254212..13263314	0	#N/A	#N/A	#N/A	#N/A	#N/A
RNU6-771P	1	complement(13279125..13279231)	0	#N/A	#N/A	#N/A	#N/A	#N/A
PRAMEF8	1	complement(13281035..13285174)	0.242885	2.36409	5.14827	0.404201	#N/A	1
PRAMEF33	1	13303539..13308907	0	#N/A	#N/A	#N/A	#N/A	#N/A
PRAMEF15	1	13315581..13322598	0	#N/A	#N/A	#N/A	#N/A	#N/A
AC243961.1	1	13324039..13324518	0	#N/A	#N/A	#N/A	#N/A	#N/A
PRAMEF14	1	complement(13341892..13347134)	0	#N/A	#N/A	#N/A	#N/A	#N/A
PRAMEF19	1	complement(13369067..13371900)	0	#N/A	#N/A	#N/A	#N/A	#N/A
PRAMEF17	1	13389632..13392629	0	#N/A	#N/A	#N/A	#N/A	#N/A
PRAMEF20	1	13410450..13421328	0	#N/A	#N/A	#N/A	#N/A	#N/A
LRRC38	1	complement(13474973..13514003)	0	#N/A	#N/A	#N/A	#N/A	#N/A
AL354712.1	1	13513220..13516270	0	#N/A	#N/A	#N/A	#N/A	#N/A
PDPN	1	13583465..13617957	0.679685	-3.35045	-10.1997	0.272411	#N/A	1
AL359771.1	1	complement(13657311..13659910)	0	#N/A	#N/A	#N/A	#N/A	#N/A
AL359771.2	1	complement(13696070..13696199)	0	#N/A	#N/A	#N/A	#N/A	#N/A
PRDM2	1	13700198..13825079	15.9624	0.091534	1.0655	0.763011	0.988761	1
KAZN	1	13892792..15118043	23.4995	0.641897	1.56038	0.015153	0.52556	1
RNU6-1265P	1	complement(14124233..14124335)	0	#N/A	#N/A	#N/A	#N/A	#N/A
AL357873.1	1	complement(14221887..14304445)	0	-0.00712	-1.00495	0.998534	#N/A	1
KAZN-AS1	1	complement(14338825..14419973)	0	#N/A	#N/A	#N/A	#N/A	#N/A
AL031293.1	1	complement(14774469..14777727)	0	#N/A	#N/A	#N/A	#N/A	#N/A
TMEM51-AS1	1	complement(15111815..15153618)	0.228968	-2.02496	-4.06981	0.527289	#N/A	1
TMEM51	1	15152532..15220478	5.99632	0.669978	1.59105	0.188159	#N/A	1
C1orf195	1	complement(15164344..15171317)	0	#N/A	#N/A	#N/A	#N/A	#N/A
FHAD1	1	15247272..15400283	1.01331	3.75049	13.4589	0.156189	#N/A	1
AL031283.2	1	complement(15326680..15343876)	0	#N/A	#N/A	#N/A	#N/A	#N/A
AL031283.3	1	complement(15334166..15335464)	0	#N/A	#N/A	#N/A	#N/A	#N/A
AL031283.1	1	complement(15402979..15409433)	0	-0.00712	-1.00495	0.998534	#N/A	1
EFHD2	1	15409888..15430339	66.5041	0.088411	1.0632	0.655219	0.982881	1
CTRC	1	15438442..15449242	0	#N/A	#N/A	#N/A	#N/A	#N/A
CELA2A	1	15456728..15472091	0	-0.00712	-1.00495	0.998534	#N/A	1
CELA2B	1	15465909..15491395	0	#N/A	#N/A	#N/A	#N/A	#N/A
CASP9	1	complement(15490832..15526534)	4.94883	-0.48384	-1.39846	0.395781	#N/A	1
DNAJC16	1	15526813..15592379	20.3368	-0.56799	-1.48246	0.044848	0.75667	1
SCARNA21B	1	15542165..15542304	0	#N/A	#N/A	#N/A	#N/A	#N/A
AL121992.3	1	complement(15565611..15565956)	0	#N/A	#N/A	#N/A	#N/A	#N/A
AGMAT	1	complement(15571699..15585051)	1.98485	0.887778	1.85032	0.299159	#N/A	1
AL121992.1	1	complement(15586136..15603626)	0	#N/A	#N/A	#N/A	#N/A	#N/A
RNU7-179P	1	complement(15608078..15608145)	0	#N/A	#N/A	#N/A	#N/A	#N/A
DDI2	1	15617458..15669044	11.1217	0.481766	1.39645	0.181004	0.924037	1
RSC1A1	1	15659869..15661722	0	#N/A	#N/A	#N/A	#N/A	#N/A
AL121992.2	1	complement(15682873..15683128)	0	#N/A	#N/A	#N/A	#N/A	#N/A
PLEKHM2	1	15684320..15734769	15.0496	0.31084	1.24043	0.32389	0.961834	1
AL450998.3	1	complement(15720312..15736896)	0	#N/A	#N/A	#N/A	#N/A	#N/A
SLC25A34	1	15736258..15741392	0	-0.00712	-1.00495	0.998534	#N/A	1
SLC25A34-AS1	1	complement(15740051..15749896)	0.457937	-2.83487	-7.13477	0.359912	#N/A	1
TMEM82	1	15742499..15747982	0	#N/A	#N/A	#N/A	#N/A	#N/A
FBLIM1	1	15756607..15786594	67.5403	-0.35826	-1.28188	0.04255	0.746541	1
UQCRHL	1	complement(15807169..15809348)	4.13153	-0.61883	-1.53563	0.323805	#N/A	1
AL450998.2	1	complement(15834474..15848147)	1.99818	-1.07981	-2.11375	0.295626	#N/A	1
SPEN	1	15847707..15940456	18.4137	-0.03328	-1.02334	0.903158	0.996709	1
ZBTB17	1	complement(15941869..15976132)	9.48025	0.912479	1.88228	0.041713	0.741776	1
SRARP	1	16004236..16008807	0	#N/A	#N/A	#N/A	#N/A	#N/A
AL355994.3	1	complement(16006160..16006671)	0	#N/A	#N/A	#N/A	#N/A	#N/A
HSPB7	1	complement(16014028..16019594)	0.884607	-1.35827	-2.56378	0.357738	#N/A	1
CLCNKA	1	16018875..16034050	0	#N/A	#N/A	#N/A	#N/A	#N/A
CLCNKB	1	16043736..16057308	0	-0.00712	-1.00495	0.998534	#N/A	1
FAM131C	1	complement(16057769..16073651)	1.50898	-1.26399	-2.40159	0.261071	#N/A	1
EPHA2	1	complement(16124337..16156069)	20.9107	-0.25741	-1.19533	0.329254	0.961834	1
AL451042.2	1	16155211..16157329	0.228968	-2.02496	-4.06981	0.527289	#N/A	1
AL451042.1	1	16159266..16161883	0	-0.00712	-1.00495	0.998534	#N/A	1
ARHGEF19-AS1	1	16197854..16198357	0	#N/A	#N/A	#N/A	#N/A	#N/A
ARHGEF19	1	complement(16197854..16212652)	2.81065	-0.64858	-1.56762	0.36341	#N/A	1
AL109627.1	1	complement(16228674..16231335)	4.01147	-0.02302	-1.01608	0.966036	#N/A	1
CPLANE2	1	complement(16231692..16237183)	1.08231	-0.27243	-1.20784	0.808373	#N/A	1
FBXO42	1	complement(16246840..16352480)	7.16898	0.188775	1.1398	0.645904	0.982881	1
SZRD1	1	16352575..16398145	117.904	-0.16338	-1.1199	0.379956	0.970496	1
SPATA21	1	complement(16387117..16437424)	1.35675	0.146664	1.10701	0.879401	#N/A	1
NECAP2	1	16440721..16460078	45.3616	-0.14939	-1.1091	0.443213	0.973451	1
LINC01772	1	16460948..16468481	0.870983	0.922462	1.89535	0.459832	#N/A	1
RNU1-1	1	complement(16514122..16514285)	0	#N/A	#N/A	#N/A	#N/A	#N/A
AL137802.2	1	16514645..16515754	0.728655	1.73195	3.32177	0.272516	#N/A	1
AL137802.3	1	16515034..16521788	0	#N/A	#N/A	#N/A	#N/A	#N/A
AL137802.1	1	16520694..16521796	0.665243	-3.35097	-10.2034	0.286097	#N/A	1
LINC01783	1	complement(16533886..16536172)	0	#N/A	#N/A	#N/A	#N/A	#N/A
RNU1-6P	1	complement(16534081..16534224)	0	#N/A	#N/A	#N/A	#N/A	#N/A
NBPF1	1	complement(16562319..16613562)	17.0174	0.369543	1.29194	0.204687	0.931373	1
AL137798.1	1	16617391..16617729	0	#N/A	#N/A	#N/A	#N/A	#N/A
AL137798.2	1	16656879..16667524	0	#N/A	#N/A	#N/A	#N/A	#N/A
RNU1-3	1	complement(16666785..16666948)	0	-0.00712	-1.00495	0.998534	#N/A	1
AL021920.1	1	16701546..16705594	0	#N/A	#N/A	#N/A	#N/A	#N/A
AL021920.3	1	complement(16739938..16750589)	0	-0.00712	-1.00495	0.998534	#N/A	1
CROCC	1	16740273..16972964	2.32829	0.284155	1.2177	0.694628	#N/A	1
RNU1-4	1	16740516..16740679	0	#N/A	#N/A	#N/A	#N/A	#N/A
BX284668.1	1	complement(16851257..16853129)	0	#N/A	#N/A	#N/A	#N/A	#N/A
MIR3675	1	complement(16858949..16859021)	0	#N/A	#N/A	#N/A	#N/A	#N/A
BX284668.2	1	16870945..16883659	0	-0.00712	-1.00495	0.998534	#N/A	1
RNU1-5P	1	16873708..16873851	0	#N/A	#N/A	#N/A	#N/A	#N/A
BX284668.5	1	complement(16887577..16889706)	9.96602	0.209295	1.15612	0.554286	0.97856	1
RNU1-2	1	16895980..16896143	0	#N/A	#N/A	#N/A	#N/A	#N/A
BX284668.6	1	complement(16904339..16904776)	0.228968	-2.02496	-4.06981	0.527289	#N/A	1
MFAP2	1	complement(16974502..16980632)	151.824	-0.03657	-1.02567	0.830113	0.994148	1
AL049569.2	1	16976302..16977792	0	#N/A	#N/A	#N/A	#N/A	#N/A
AL049569.1	1	16978926..17005091	0	#N/A	#N/A	#N/A	#N/A	#N/A
ATP13A2	1	complement(16985958..17011928)	17.2636	-0.102	-1.07326	0.713929	0.985938	1
SDHB	1	complement(17018722..17054170)	80.1638	-0.29889	-1.23019	0.073386	0.811267	1
PADI2	1	complement(17066761..17119451)	1.39852	2.12098	4.3499	0.154722	#N/A	1
LINC02783	1	17189783..17197617	0.221748	-2.02494	-4.06975	0.527294	#N/A	1
AL590644.1	1	complement(17193232..17201733)	0	#N/A	#N/A	#N/A	#N/A	#N/A
PADI1	1	17205128..17246007	0.228968	-2.02496	-4.06981	0.529598	#N/A	1
PADI3	1	17249098..17284233	0	#N/A	#N/A	#N/A	#N/A	#N/A
MIR3972	1	17277889..17277975	0	#N/A	#N/A	#N/A	#N/A	#N/A
PADI4	1	17308195..17364004	0	#N/A	#N/A	#N/A	#N/A	#N/A
PADI6	1	17372196..17401699	0	#N/A	#N/A	#N/A	#N/A	#N/A
RCC2-AS1	1	17406760..17407382	0.614766	-0.97878	-1.97079	0.528259	#N/A	1
RCC2	1	complement(17406760..17439677)	36.1978	-0.04725	-1.0333	0.836824	0.994148	1
ARHGEF10L	1	17539698..17697874	9.09504	0.113412	1.08178	0.765373	0.988761	1
LINC02810	1	17717625..17749978	0	#N/A	#N/A	#N/A	#N/A	#N/A
ACTL8	1	17755333..17827063	0.221748	-2.02494	-4.06975	0.527294	#N/A	1
AL357509.1	1	18015712..18045612	0	#N/A	#N/A	#N/A	#N/A	#N/A
LINC01654	1	18065657..18074412	0	#N/A	#N/A	#N/A	#N/A	#N/A
IGSF21	1	18107798..18378483	0	#N/A	#N/A	#N/A	#N/A	#N/A
AL365209.1	1	18109389..18115861	0	#N/A	#N/A	#N/A	#N/A	#N/A
IGSF21-AS1	1	complement(18166929..18179346)	0	#N/A	#N/A	#N/A	#N/A	#N/A
AL591896.1	1	18385829..18388514	0	#N/A	#N/A	#N/A	#N/A	#N/A
KLHDC7A	1	18480982..18486126	0	#N/A	#N/A	#N/A	#N/A	#N/A
PAX7	1	18630846..18748866	0	#N/A	#N/A	#N/A	#N/A	#N/A
TAS1R2	1	complement(18839599..18859682)	0	#N/A	#N/A	#N/A	#N/A	#N/A
ALDH4A1	1	complement(18871430..18902724)	6.76675	0.202789	1.15092	0.643578	0.982881	1
MIR4695	1	complement(18883202..18883275)	0	#N/A	#N/A	#N/A	#N/A	#N/A
MIR1290	1	complement(18897071..18897148)	0	#N/A	#N/A	#N/A	#N/A	#N/A
IFFO2	1	complement(18904280..18956676)	1.95969	-0.13447	-1.09769	0.862534	#N/A	1
AL137127.1	1	complement(19072110..19075511)	0.614766	-3.33957	-10.123	0.285516	#N/A	1
UBR4	1	complement(19074510..19210266)	23.9605	0.25008	1.18927	0.32616	0.961834	1
EMC1-AS1	1	19210501..19240704	1.5258	-0.03853	-1.02707	0.965809	#N/A	1
EMC1	1	complement(19215660..19251527)	24.2009	-0.01007	-1.00701	0.968077	0.998	1
MRTO4	1	19251805..19260128	54.8549	0.064942	1.04604	0.731393	0.98649	1
AKR7L	1	complement(19265982..19274194)	0	#N/A	#N/A	#N/A	#N/A	#N/A
AKR7A3	1	complement(19282573..19288770)	0	-0.00712	-1.00495	0.998534	#N/A	1
AKR7A2	1	complement(19303965..19312146)	41.7731	0.395585	1.31548	0.069776	0.808743	1
RNU6-1099P	1	complement(19305076..19305182)	0	#N/A	#N/A	#N/A	#N/A	#N/A
SLC66A1	1	19312326..19329300	14.061	0.509784	1.42384	0.150077	0.921182	1
CAPZB	1	complement(19338775..19485539)	410.294	-0.0334	-1.02342	0.845725	0.996359	1
RN7SL277P	1	19424384..19424671	0	#N/A	#N/A	#N/A	#N/A	#N/A
MICOS10	1	19484403..19629821	410.293	-0.27684	-1.21154	0.11829	0.896496	1
RNU4-28P	1	19510593..19510733	0	#N/A	#N/A	#N/A	#N/A	#N/A
AL031727.2	1	complement(19591802..19596832)	0	#N/A	#N/A	#N/A	#N/A	#N/A
NBL1	1	19596979..19658456	133.251	0.110426	1.07955	0.537775	0.97856	1
MICOS10-NBL1	1	19597067..19656927	2.8443	-0.65151	-1.57082	0.559983	#N/A	1
HTR6	1	19664875..19680966	0.242885	2.36409	5.14827	0.404201	#N/A	1
TMCO4	1	complement(19682213..19799945)	4.72709	-0.99171	-1.98854	0.13856	#N/A	1
RNF186	1	complement(19814029..19815283)	0	#N/A	#N/A	#N/A	#N/A	#N/A
AL391883.1	1	19814367..19819502	0	#N/A	#N/A	#N/A	#N/A	#N/A
OTUD3	1	19882395..19912945	3.58449	2.05819	4.16462	0.012142	#N/A	1
PLA2G2E	1	complement(19920009..19923617)	0	#N/A	#N/A	#N/A	#N/A	#N/A
RN7SL304P	1	19970969..19971269	0	#N/A	#N/A	#N/A	#N/A	#N/A
PLA2G2A	1	complement(19975431..19980416)	0	#N/A	#N/A	#N/A	#N/A	#N/A
PLA2G5	1	20028179..20091911	0	#N/A	#N/A	#N/A	#N/A	#N/A
PLA2G2D	1	complement(20111939..20119566)	0	#N/A	#N/A	#N/A	#N/A	#N/A
PLA2G2F	1	20139326..20150386	0.221748	-2.02494	-4.06975	0.527294	#N/A	1
Z98257.1	1	20154171..20160568	0	#N/A	#N/A	#N/A	#N/A	#N/A
PLA2G2C	1	complement(20161253..20177424)	0	#N/A	#N/A	#N/A	#N/A	#N/A
UBXN10-AS1	1	complement(20184242..20186486)	0	#N/A	#N/A	#N/A	#N/A	#N/A
UBXN10	1	20186096..20196050	0	#N/A	#N/A	#N/A	#N/A	#N/A
LINC01757	1	20243095..20244664	0	#N/A	#N/A	#N/A	#N/A	#N/A
Z98257.2	1	20272018..20275005	0	#N/A	#N/A	#N/A	#N/A	#N/A
VWA5B1	1	20290919..20354894	0	-0.00712	-1.00495	0.998534	#N/A	1
AL020998.1	1	complement(20294211..20323187)	0	#N/A	#N/A	#N/A	#N/A	#N/A
LINC01141	1	complement(20360579..20431234)	0	#N/A	#N/A	#N/A	#N/A	#N/A
AL139254.1	1	complement(20412304..20413253)	0	#N/A	#N/A	#N/A	#N/A	#N/A
AL139254.2	1	20476222..20478937	0	#N/A	#N/A	#N/A	#N/A	#N/A
AL139254.3	1	complement(20478779..20480397)	0	#N/A	#N/A	#N/A	#N/A	#N/A
CAMK2N1	1	complement(20482391..20486210)	62.9899	-0.24401	-1.18428	0.169365	0.922041	1
MUL1	1	complement(20499448..20508151)	17.9054	0.331358	1.2582	0.233057	0.949705	1
FAM43B	1	20552573..20555020	0	#N/A	#N/A	#N/A	#N/A	#N/A
CDA	1	20589086..20618903	0.628098	1.19985	2.29716	0.448151	#N/A	1
PINK1	1	20633458..20651511	24.9151	0.477576	1.3924	0.059981	0.795392	1
MIR6084	1	20633679..20633788	0	#N/A	#N/A	#N/A	#N/A	#N/A
PINK1-AS	1	complement(20642657..20652193)	2.81303	-0.08396	-1.05993	0.9096	#N/A	1
DDOST	1	complement(20651767..20661544)	100.556	0.024407	1.01706	0.873176	0.996709	1
KIF17	1	complement(20664014..20718017)	0.648418	-0.97917	-1.97133	0.519443	#N/A	1
SH2D5	1	complement(20719731..20732837)	2.95639	0.87752	1.83721	0.208168	#N/A	1
AL663074.1	1	20732880..20733952	0	#N/A	#N/A	#N/A	#N/A	#N/A
HP1BP3	1	complement(20742679..20787323)	119.621	-0.16436	-1.12067	0.306136	0.961834	1
EIF4G3	1	complement(20806292..21176888)	224.905	-0.13904	-1.10117	0.416269	0.97215	1
RNU7-200P	1	20841241..20841302	0	#N/A	#N/A	#N/A	#N/A	#N/A
MIR1256	1	complement(20988314..20988432)	0	#N/A	#N/A	#N/A	#N/A	#N/A
AL031005.2	1	21177054..21178164	0	#N/A	#N/A	#N/A	#N/A	#N/A
ECE1	1	complement(21217247..21345572)	119.919	0.132481	1.09618	0.45043	0.973451	1
AL031005.1	1	21266082..21267251	0	#N/A	#N/A	#N/A	#N/A	#N/A
AL031728.1	1	21293290..21299874	0	#N/A	#N/A	#N/A	#N/A	#N/A
AL592309.2	1	21415898..21417492	0	#N/A	#N/A	#N/A	#N/A	#N/A
NBPF3	1	21440128..21485005	8.20704	0.56122	1.47552	0.234822	#N/A	1
ALPL	1	21509397..21578410	7.58338	-0.03946	-1.02773	0.919979	0.996709	1
LINC02596	1	21586472..21591187	0	-0.00712	-1.00495	0.998534	#N/A	1
RAP1GAP	1	complement(21596215..21669363)	0	#N/A	#N/A	#N/A	#N/A	#N/A
USP48	1	complement(21678298..21783606)	34.6212	0.11195	1.08069	0.598249	0.979215	1
LDLRAD2	1	21812265..21825225	0.221748	-2.02494	-4.06975	0.527294	#N/A	1
HSPG2	1	complement(21822244..21937310)	12.7801	0.102663	1.07375	0.758846	0.987913	1
CELA3B	1	21977022..21998642	0	#N/A	#N/A	#N/A	#N/A	#N/A
AL590556.3	1	21983606..22030617	0	#N/A	#N/A	#N/A	#N/A	#N/A
RN7SL386P	1	21987481..21987777	0	#N/A	#N/A	#N/A	#N/A	#N/A
RNU6-1022P	1	21987816..21987919	0	#N/A	#N/A	#N/A	#N/A	#N/A
CELA3A	1	22001657..22012542	0	#N/A	#N/A	#N/A	#N/A	#N/A
RN7SL186P	1	22010650..22010946	0	#N/A	#N/A	#N/A	#N/A	#N/A
RNU6-776P	1	22010985..22011088	0	#N/A	#N/A	#N/A	#N/A	#N/A
LINC01635	1	complement(22023990..22026048)	0	-0.00712	-1.00495	0.998534	#N/A	1
LINC00339	1	22024558..22031223	9.54791	-0.6844	-1.60703	0.08965	0.840712	1
CDC42	1	22025511..22101360	920.762	-0.11593	-1.08367	0.585171	0.97856	1
CDC42-AS1	1	complement(22028317..22052927)	0.870983	0.922485	1.89538	0.48513	#N/A	1
CDC42-IT1	1	22059197..22064199	0.457937	-2.83487	-7.13477	0.360095	#N/A	1
WNT4	1	complement(22117313..22143969)	0.221748	-2.02494	-4.06975	0.527294	#N/A	1
AL445253.1	1	22142850..22157401	0	-0.00712	-1.00495	0.998534	#N/A	1
MIR4418	1	22266239..22266300	0	#N/A	#N/A	#N/A	#N/A	#N/A
AL591122.1	1	complement(22364630..22366482)	0	#N/A	#N/A	#N/A	#N/A	#N/A
ZBTB40	1	22428838..22531157	4.17002	-0.97163	-1.96105	0.144199	#N/A	1
ZBTB40-IT1	1	22517474..22519708	0	#N/A	#N/A	#N/A	#N/A	#N/A
EPHA8	1	22563489..22603595	0	#N/A	#N/A	#N/A	#N/A	#N/A
MIR6127	1	complement(22633258..22633366)	0	#N/A	#N/A	#N/A	#N/A	#N/A
C1QA	1	22636628..22639678	0	#N/A	#N/A	#N/A	#N/A	#N/A
C1QC	1	22643633..22648110	0	#N/A	#N/A	#N/A	#N/A	#N/A
C1QB	1	22652762..22661637	0	#N/A	#N/A	#N/A	#N/A	#N/A
EPHB2	1	22710839..22921500	8.55751	-1.05702	-2.08062	0.027957	0.672067	1
MIR4684	1	22719517..22719598	0	#N/A	#N/A	#N/A	#N/A	#N/A
AL512444.1	1	complement(22835713..22836849)	0	#N/A	#N/A	#N/A	#N/A	#N/A
MIR4253	1	complement(22863159..22863226)	0	#N/A	#N/A	#N/A	#N/A	#N/A
LACTBL1	1	complement(22953043..22965338)	0	#N/A	#N/A	#N/A	#N/A	#N/A
TEX46	1	complement(23010834..23015852)	0	#N/A	#N/A	#N/A	#N/A	#N/A
KDM1A	1	23019443..23083689	38.5354	-0.4134	-1.33183	0.053911	0.787469	1
AL031428.1	1	complement(23020147..23088058)	0	#N/A	#N/A	#N/A	#N/A	#N/A
MIR3115	1	23044305..23044372	0	#N/A	#N/A	#N/A	#N/A	#N/A
AL031428.2	1	complement(23057858..23057934)	0	#N/A	#N/A	#N/A	#N/A	#N/A
LUZP1	1	complement(23084023..23177808)	25.1579	0.300633	1.23168	0.229262	0.949155	1
RNU6-514P	1	23162704..23162810	0	#N/A	#N/A	#N/A	#N/A	#N/A
RNU6-135P	1	23163953..23164053	0	#N/A	#N/A	#N/A	#N/A	#N/A
HTR1D	1	complement(23191895..23194729)	0.43389	-2.83482	-7.13455	0.359921	#N/A	1
LINC01355	1	complement(23281307..23287488)	1.5258	-2.11761	-4.33975	0.141056	#N/A	1
AL109936.6	1	23297797..23302866	0	-0.00712	-1.00495	0.998534	#N/A	1
HNRNPR	1	complement(23303771..23344336)	97.9678	0.135199	1.09824	0.447518	0.973451	1
ZNF436	1	complement(23359448..23369836)	2.8976	0.152348	1.11138	0.825807	#N/A	1
ZNF436-AS1	1	23368997..23371839	2.95639	1.82183	3.5353	0.032641	#N/A	1
Y_RNA_5	1	23370254..23370346	0	#N/A	#N/A	#N/A	#N/A	#N/A
AL109936.2	1	complement(23378380..23379029)	0	#N/A	#N/A	#N/A	#N/A	#N/A
TCEA3	1	complement(23380909..23424748)	0.48577	0.389596	1.31003	0.778306	#N/A	1
ASAP3	1	complement(23428563..23484568)	2.26951	0.428686	1.34601	0.584933	#N/A	1
E2F2	1	complement(23506438..23531233)	1.08953	-0.2721	-1.20756	0.791578	#N/A	1
AL021154.1	1	complement(23549139..23550915)	0	#N/A	#N/A	#N/A	#N/A	#N/A
ID3	1	complement(23557926..23559501)	246.834	-0.07851	-1.05593	0.663163	0.982881	1
AL450043.1	1	complement(23576436..23593621)	0.242885	2.36409	5.14827	0.404201	#N/A	1
MDS2	1	23581495..23640568	0	#N/A	#N/A	#N/A	#N/A	#N/A
RPL11	1	23691742..23696835	731.337	-0.01467	-1.01022	0.935576	0.996709	1
ELOA-AS1	1	complement(23706901..23778296)	5.96566	-0.97021	-1.95913	0.089084	#N/A	1
ELOA	1	23743155..23762059	33.6906	-0.46392	-1.37928	0.076715	0.817988	1
PITHD1	1	23778418..23788232	21.9281	-0.00429	-1.00298	0.987808	0.998952	1
LYPLA2	1	23791145..23795539	49.4526	0.020879	1.01458	0.922351	0.996709	1
GALE	1	complement(23795599..23800781)	19.4402	-0.35628	-1.28012	0.198441	0.924825	1
HMGCL	1	complement(23801885..23838620)	32.5605	0.193773	1.14375	0.428859	0.973334	1
FUCA1	1	complement(23845077..23868294)	10.4932	-0.46261	-1.37804	0.260421	0.953897	1
CNR2	1	complement(23870515..23913362)	0.204922	-2.02492	-4.06968	0.527299	#N/A	1
AL590609.3	1	23907111..23907885	0	#N/A	#N/A	#N/A	#N/A	#N/A
MIR378F	1	23929070..23929147	0	#N/A	#N/A	#N/A	#N/A	#N/A
PNRC2	1	23956839..23963462	23.5429	-0.10215	-1.07337	0.702512	0.985938	1
SRSF10	1	complement(23964347..23980927)	71.4625	-0.20128	-1.14971	0.316223	0.961834	1
AL591178.1	1	24040835..24086799	0	#N/A	#N/A	#N/A	#N/A	#N/A
MYOM3	1	complement(24056035..24112135)	0	#N/A	#N/A	#N/A	#N/A	#N/A
AL591178.2	1	24066774..24083565	0	#N/A	#N/A	#N/A	#N/A	#N/A
IL22RA1	1	complement(24119771..24143140)	0	#N/A	#N/A	#N/A	#N/A	#N/A
IFNLR1	1	complement(24154168..24187959)	0.43389	-0.46326	-1.37866	0.772968	#N/A	1
LINC02800	1	24200240..24211693	0	#N/A	#N/A	#N/A	#N/A	#N/A
AL138902.1	1	complement(24307556..24321901)	0	#N/A	#N/A	#N/A	#N/A	#N/A
GRHL3	1	24319322..24364482	0	#N/A	#N/A	#N/A	#N/A	#N/A
STPG1	1	complement(24356999..24416934)	5.44281	-0.38553	-1.30634	0.509236	#N/A	1
NIPAL3	1	24415802..24472976	65.5812	-0.29533	-1.22716	0.094441	0.857702	1
RCAN3AS	1	complement(24496254..24535400)	0.242885	2.36409	5.14827	0.404201	#N/A	1
RCAN3	1	24502351..24541040	15.0326	0.017404	1.01214	0.958373	0.998	1
NCMAP-DT	1	complement(24538802..24556024)	4.56542	-0.24211	-1.18272	0.648831	#N/A	1
NCMAP	1	24556087..24609328	0	#N/A	#N/A	#N/A	#N/A	#N/A
Y_RNA_6	1	complement(24625411..24625513)	0	#N/A	#N/A	#N/A	#N/A	#N/A
SRRM1	1	24631716..24673281	156.542	0.128949	1.0935	0.477376	0.975675	1
AL445648.1	1	24704894..24717596	0	#N/A	#N/A	#N/A	#N/A	#N/A
CLIC4	1	24745382..24844321	172.145	0.124256	1.08994	0.504722	0.975675	1
RNU6-1208P	1	complement(24777873..24777979)	0	#N/A	#N/A	#N/A	#N/A	#N/A
RUNX3	1	complement(24899511..24965121)	1.11387	1.31045	2.48018	0.280394	#N/A	1
MIR6731	1	complement(24919345..24919416)	0	#N/A	#N/A	#N/A	#N/A	#N/A
AL445471.1	1	24961345..24963097	0.221748	-2.02494	-4.06975	0.527294	#N/A	1
AL445471.2	1	complement(24968423..24970865)	0	-0.00712	-1.00495	0.998534	#N/A	1
MIR4425	1	25023503..25023586	0	#N/A	#N/A	#N/A	#N/A	#N/A
LINC02793	1	25041136..25047404	0	#N/A	#N/A	#N/A	#N/A	#N/A
AL050344.1	1	complement(25043707..25113120)	0	#N/A	#N/A	#N/A	#N/A	#N/A
AL031432.1	1	25208139..25209437	0	-0.00712	-1.00495	0.998534	#N/A	1
SYF2	1	complement(25222276..25232502)	40.6005	0.084011	1.05996	0.70014	0.985938	1
AL031432.4	1	25232586..25234775	1.45731	1.79486	3.46981	0.178717	#N/A	1
AL031432.5	1	25239494..25240253	0.204922	-2.02492	-4.06968	0.527299	#N/A	1
RSRP1	1	complement(25242249..25338213)	9.05327	0.792843	1.73249	0.047221	0.75924	1
AL031432.3	1	25247837..25248321	0.648418	-0.97882	-1.97086	0.530624	#N/A	1
RHD	1	25272393..25330445	0.228968	-2.02496	-4.06981	0.527289	#N/A	1
TMEM50A	1	25338317..25362361	164.753	-0.15088	-1.11025	0.346681	0.96441	1
RHCE	1	complement(25362249..25430192)	0.870983	0.922439	1.89532	0.459403	#N/A	1
MACO1	1	25430858..25500209	30.141	0.024566	1.01717	0.922391	0.996709	1
LDLRAP1	1	25543580..25568886	24.654	-0.03543	-1.02486	0.881839	0.996709	1
AL606491.1	1	25581478..25590356	0	-0.00712	-1.00495	0.998534	#N/A	1
MAN1C1	1	25617468..25786207	8.60927	0.055357	1.03912	0.88169	0.996709	1
AL031280.1	1	complement(25644544..25659111)	0	-0.00712	-1.00495	0.998534	#N/A	1
SELENON	1	25800176..25818221	37.1088	0.598674	1.51432	0.006578	0.435352	1
AL020996.2	1	25811470..25823744	0	#N/A	#N/A	#N/A	#N/A	#N/A
AL020996.1	1	complement(25816749..25820797)	0	-0.00712	-1.00495	0.998534	#N/A	1
MTFR1L	1	25818640..25832942	27.1173	-0.24641	-1.18626	0.354133	0.964724	1
AL020996.3	1	complement(25831913..25832134)	0.686905	-3.36455	-10.2998	0.277947	#N/A	1
AUNIP	1	complement(25831913..25859458)	8.06471	0.280681	1.21477	0.532256	0.97856	1
AL033528.2	1	25859613..25863420	0.242885	2.36409	5.14827	0.404201	#N/A	1
PAQR7	1	complement(25861210..25871253)	36.7901	0.289475	1.22219	0.467464	0.974451	1
Y_RNA_7	1	25877496..25877605	0	#N/A	#N/A	#N/A	#N/A	#N/A
STMN1	1	complement(25884181..25906991)	78.144	-0.04017	-1.02824	0.820575	0.994148	1
MIR3917	1	complement(25906362..25906454)	0	#N/A	#N/A	#N/A	#N/A	#N/A
PAFAH2	1	complement(25959767..25998117)	6.29376	-0.81515	-1.75948	0.128307	#N/A	1
RNU6-110P	1	25964197..25964300	0	#N/A	#N/A	#N/A	#N/A	#N/A
AL592064.1	1	26006006..26006130	0	#N/A	#N/A	#N/A	#N/A	#N/A
AL592064.2	1	26006216..26006299	0	#N/A	#N/A	#N/A	#N/A	#N/A
EXTL1	1	26019884..26036464	0.43389	-2.83482	-7.13455	0.360811	#N/A	1
SLC30A2	1	complement(26037252..26046118)	0.228968	-2.02496	-4.06981	0.527289	#N/A	1
AL391650.2	1	26046665..26049099	0	#N/A	#N/A	#N/A	#N/A	#N/A
TRIM63	1	complement(26051304..26068436)	0.48577	1.1995	2.2966	0.448303	#N/A	1
PDIK1L	1	26111165..26125555	4.92479	-0.01799	-1.01255	0.976229	#N/A	1
FAM110D	1	26159079..26163962	0	#N/A	#N/A	#N/A	#N/A	#N/A
C1orf232	1	complement(26164161..26168581)	0	#N/A	#N/A	#N/A	#N/A	#N/A
AL391650.1	1	complement(26169516..26171831)	0.443496	-2.83482	-7.13455	0.360351	#N/A	1
ZNF593	1	26169908..26170873	44.3838	-0.15079	-1.11018	0.441312	0.973451	1
CNKSR1	1	26177484..26189884	0	#N/A	#N/A	#N/A	#N/A	#N/A
CATSPER4	1	26190561..26202968	0	#N/A	#N/A	#N/A	#N/A	#N/A
CEP85	1	26234200..26278808	4.01147	0.436669	1.35348	0.483888	#N/A	1
SH3BGRL3	1	26280086..26281522	1284.71	-0.07012	-1.0498	0.696337	0.985938	1
UBXN11	1	complement(26281328..26318363)	6.76614	-0.11466	-1.08272	0.806744	#N/A	1
CD52	1	26317958..26320523	0	#N/A	#N/A	#N/A	#N/A	#N/A
CRYBG2	1	complement(26321698..26360080)	0.242885	2.36409	5.14827	0.404201	#N/A	1
ZNF683	1	complement(26361634..26374522)	0	#N/A	#N/A	#N/A	#N/A	#N/A
LIN28A	1	26410817..26429728	0	#N/A	#N/A	#N/A	#N/A	#N/A
DHDDS	1	26432282..26471306	34.4496	-0.34018	-1.26592	0.123668	0.902236	1
AL513365.2	1	complement(26462756..26468014)	0	#N/A	#N/A	#N/A	#N/A	#N/A
HMGN2	1	26472440..26476642	355.364	-0.14108	-1.10273	0.43386	0.973334	1
RPS6KA1	1	26529761..26575030	1.35675	1.10019	2.14383	0.308076	#N/A	1
MIR1976	1	26554542..26554593	0	#N/A	#N/A	#N/A	#N/A	#N/A
RN7SL679P	1	complement(26593243..26593546)	0	#N/A	#N/A	#N/A	#N/A	#N/A
Y_RNA_8	1	complement(26593940..26594041)	0	#N/A	#N/A	#N/A	#N/A	#N/A
RNU7-29P	1	complement(26602369..26602432)	0	#N/A	#N/A	#N/A	#N/A	#N/A
AL627082.2	1	complement(26642286..26642389)	0	#N/A	#N/A	#N/A	#N/A	#N/A
AL512408.1	1	complement(26692132..26694131)	0.648418	-3.35038	-10.1992	0.272421	#N/A	1
ARID1A	1	26693236..26782104	22.972	0.142395	1.10374	0.603913	0.980252	1
PIGV	1	26787472..26798398	6.72765	-0.04833	-1.03406	0.909057	0.996709	1
RN7SL165P	1	26814822..26815112	0	#N/A	#N/A	#N/A	#N/A	#N/A
ZDHHC18	1	26826688..26857604	7.39767	-1.61295	-3.05876	0.007181	0.438449	1
SFN	1	26863149..26864456	0	#N/A	#N/A	#N/A	#N/A	#N/A
GPN2	1	complement(26876132..26890283)	15.3014	-0.36124	-1.28453	0.261141	0.953897	1
AL034380.1	1	26876133..26878245	0	-0.00712	-1.00495	0.998534	#N/A	1
GPATCH3	1	complement(26890488..26900467)	7.79314	-1.12391	-2.17937	0.02999	0.693436	1
NUDC	1	26900238..26946871	96.8539	-0.00193	-1.00134	0.990588	0.998952	1
NR0B2	1	complement(26911489..26913975)	0	#N/A	#N/A	#N/A	#N/A	#N/A
KDF1	1	complement(26949562..26960468)	0	#N/A	#N/A	#N/A	#N/A	#N/A
TRNP1	1	26993692..27000886	192.143	0.007946	1.00552	0.96305	0.998	1
TENT5B	1	complement(27005020..27012850)	5.08344	-0.37189	-1.29405	0.514306	#N/A	1
SLC9A1	1	complement(27098809..27166981)	8.22406	0.493012	1.40738	0.293606	0.954475	1
AL590640.1	1	complement(27229106..27234352)	0	#N/A	#N/A	#N/A	#N/A	#N/A
WDTC1	1	27234632..27308636	9.68497	-0.31087	-1.24045	0.439719	0.973451	1
Y_RNA_9	1	complement(27255464..27255567)	0	#N/A	#N/A	#N/A	#N/A	#N/A
TMEM222	1	27322145..27336400	40.7252	-0.35149	-1.27588	0.11111	0.884101	1
RNU6-48P	1	27325219..27325325	0	#N/A	#N/A	#N/A	#N/A	#N/A
SYTL1	1	27342020..27353937	0	#N/A	#N/A	#N/A	#N/A	#N/A
MAP3K6	1	complement(27354067..27366961)	5.96566	-0.138	-1.10038	0.763792	0.988761	1
FCN3	1	complement(27369112..27374824)	0	#N/A	#N/A	#N/A	#N/A	#N/A
CD164L2	1	complement(27379176..27383333)	0	#N/A	#N/A	#N/A	#N/A	#N/A
GPR3	1	27392622..27395814	2.61295	2.43435	5.40519	0.024412	#N/A	1
WASF2	1	complement(27404230..27490167)	93.1552	-0.0797	-1.0568	0.67591	0.983478	1
FO393419.2	1	27457198..27459582	0	#N/A	#N/A	#N/A	#N/A	#N/A
BX293535.1	1	27525805..27530561	0.221748	-2.02494	-4.06975	0.527294	#N/A	1
AHDC1	1	complement(27534035..27604431)	12.2773	0.067647	1.04801	0.8431	0.995464	1
FGR	1	complement(27612064..27635185)	0	#N/A	#N/A	#N/A	#N/A	#N/A
LINC02574	1	complement(27660328..27662722)	0	#N/A	#N/A	#N/A	#N/A	#N/A
IFI6	1	complement(27666064..27672198)	72.4751	-0.04084	-1.02871	0.909946	0.996709	1
AL445490.1	1	27669468..27703063	0	#N/A	#N/A	#N/A	#N/A	#N/A
RNU6-949P	1	complement(27675603..27675709)	0	#N/A	#N/A	#N/A	#N/A	#N/A
RNU6-424P	1	27693731..27693835	0	#N/A	#N/A	#N/A	#N/A	#N/A
AL020997.5	1	complement(27724822..27725756)	0	#N/A	#N/A	#N/A	#N/A	#N/A
FAM76A	1	27725979..27763122	45.1983	0.311655	1.24113	0.16777	0.922041	1
STX12	1	27773219..27824443	27.0091	-0.24164	-1.18234	0.309383	0.961834	1
AL020997.2	1	27773858..27774041	0.242885	2.36409	5.14827	0.404201	#N/A	1
AL020997.3	1	27819983..27820341	0.242885	2.36409	5.14827	0.404201	#N/A	1
RNU6-1245P	1	27824538..27824643	0	#N/A	#N/A	#N/A	#N/A	#N/A
AL020997.4	1	complement(27827812..27831209)	0	-0.00712	-1.00495	0.998534	#N/A	1
PPP1R8	1	27830782..27851676	12.9224	0.103071	1.07406	0.745209	0.98649	1
SCARNA1	1	27834401..27834566	0	#N/A	#N/A	#N/A	#N/A	#N/A
THEMIS2	1	27872543..27886685	0.843734	-3.72942	-13.2637	0.227848	#N/A	1
RPA2	1	complement(27891524..27914746)	20.9871	0.036152	1.02537	0.887011	0.996709	1
SMPDL3B	1	27935000..27959157	0	#N/A	#N/A	#N/A	#N/A	#N/A
AL512288.1	1	complement(27938875..27960193)	0	#N/A	#N/A	#N/A	#N/A	#N/A
XKR8	1	27959462..27968096	5.08106	-0.0773	-1.05504	0.88444	#N/A	1
EYA3	1	complement(27970344..28088637)	21.23	0.734608	1.66395	0.008406	0.467534	1
RN7SL559P	1	complement(28031884..28032180)	0.48577	3.21734	9.3007	0.233181	#N/A	1
RNU6-176P	1	complement(28142737..28142841)	0	#N/A	#N/A	#N/A	#N/A	#N/A
PTAFR	1	complement(28147166..28193936)	0.221748	-2.02494	-4.06975	0.527294	#N/A	1
DNAJC8	1	complement(28199456..28233029)	155.064	-0.21778	-1.16294	0.189323	0.924825	1
ATP5IF1	1	28236109..28246906	236.806	-0.08775	-1.06271	0.622655	0.981041	1
AL353622.1	1	complement(28239509..28241453)	0.204922	-2.02492	-4.06968	0.527299	#N/A	1
AL353622.2	1	28247144..28247568	0	#N/A	#N/A	#N/A	#N/A	#N/A
SESN2	1	28259518..28282491	25.4844	1.49072	2.8103	3.18e-06	0.002067	0.068747
MED18	1	28329002..28335965	11.3628	-0.15349	-1.11226	0.688189	0.98497	1
PHACTR4	1	28369582..28500364	26.4559	0.064862	1.04598	0.81038	0.994148	1
Y_RNA_10	1	complement(28422555..28422655)	0	#N/A	#N/A	#N/A	#N/A	#N/A
RNU6ATAC27P	1	28481362..28481480	0.204922	-2.02492	-4.06968	0.527299	#N/A	1
RCC1	1	28505943..28539300	11.4884	-0.23635	-1.17801	0.484904	0.975675	1
SNHG3	1	28505980..28510892	19.2452	0.160282	1.11751	0.549669	0.97856	1
SNORA73A	1	28507366..28507571	0.228968	-2.02496	-4.06981	0.527289	#N/A	1
SNORA73B	1	28508559..28508762	0	#N/A	#N/A	#N/A	#N/A	#N/A
AL513497.1	1	28544460..28546542	0	#N/A	#N/A	#N/A	#N/A	#N/A
TRNAU1AP	1	28553085..28578545	20.1396	-0.21254	-1.15873	0.495053	0.975675	1
SNHG12	1	complement(28578538..28583132)	7.11019	0.12254	1.08865	0.784607	0.991716	1
SNORD99	1	complement(28578749..28578822)	0	#N/A	#N/A	#N/A	#N/A	#N/A
SNORA61	1	complement(28579764..28579893)	0	#N/A	#N/A	#N/A	#N/A	#N/A
SNORA44	1	complement(28580381..28580512)	0	#N/A	#N/A	#N/A	#N/A	#N/A
SNORA16A_1	1	complement(28580920..28581054)	0	#N/A	#N/A	#N/A	#N/A	#N/A
SNORA16A_2	1	complement(28580920..28581056)	0	#N/A	#N/A	#N/A	#N/A	#N/A
TAF12	1	complement(28589323..28643085)	39.2734	-0.19018	-1.14091	0.516472	0.975752	1
RAB42	1	28592200..28595443	1.2562	2.12066	4.34891	0.162603	#N/A	1
LINC01715	1	28643228..28648581	2.12718	1.18809	2.27852	0.193002	#N/A	1
AL360012.1	1	28648600..28648730	0	-0.00712	-1.00495	0.998534	#N/A	1
RNU11	1	28648600..28648733	0	#N/A	#N/A	#N/A	#N/A	#N/A
GMEB1	1	28668732..28719353	14.0359	-0.19604	-1.14555	0.552459	0.97856	1
AL645729.1	1	28689665..28689794	0	#N/A	#N/A	#N/A	#N/A	#N/A
YTHDF2	1	28736621..28769775	77.8804	-0.26243	-1.1995	0.148169	0.921182	1
OPRD1	1	28812142..28871267	0	#N/A	#N/A	#N/A	#N/A	#N/A
AL009181.1	1	complement(28870483..28877336)	0	-0.00712	-1.00495	0.998534	#N/A	1
Y_RNA_11	1	complement(28881726..28881835)	0	#N/A	#N/A	#N/A	#N/A	#N/A
EPB41	1	28887091..29120046	5.02097	-0.89027	-1.85353	0.143083	#N/A	1
Y_RNA_12	1	28985710..28985810	0	#N/A	#N/A	#N/A	#N/A	#N/A
Metazoa_SRP_1	1	29041199..29041480	0	#N/A	#N/A	#N/A	#N/A	#N/A
TMEM200B	1	complement(29119429..29123903)	4.14836	-0.31654	-1.24534	0.619129	#N/A	1
AL357500.1	1	complement(29144494..29146994)	0	#N/A	#N/A	#N/A	#N/A	#N/A
SRSF4	1	complement(29147743..29181900)	21.5952	-0.15925	-1.11671	0.534221	0.97856	1
AL357500.2	1	complement(29171285..29171453)	0	#N/A	#N/A	#N/A	#N/A	#N/A
MECR	1	complement(29192657..29230942)	12.4784	0.442726	1.35917	0.184471	0.924825	1
AL590729.1	1	29223933..29224816	0	#N/A	#N/A	#N/A	#N/A	#N/A
PTPRU	1	29236516..29326813	0.242885	0.346294	1.27129	0.847726	#N/A	1
LINC01756	1	complement(29329620..29350114)	0	#N/A	#N/A	#N/A	#N/A	#N/A
AC092265.1	1	complement(29708851..29709547)	0	#N/A	#N/A	#N/A	#N/A	#N/A
AL645944.2	1	29755175..29790597	0	#N/A	#N/A	#N/A	#N/A	#N/A
LINC01648	1	complement(30013952..30037612)	0	#N/A	#N/A	#N/A	#N/A	#N/A
AL137076.1	1	30140263..30141607	0	#N/A	#N/A	#N/A	#N/A	#N/A
AL161638.2	1	complement(30409560..30411638)	0	#N/A	#N/A	#N/A	#N/A	#N/A
AL161638.1	1	30415825..30421108	0	#N/A	#N/A	#N/A	#N/A	#N/A
MATN1	1	complement(30711277..30723585)	0	#N/A	#N/A	#N/A	#N/A	#N/A
MATN1-AS1	1	30718504..30726827	0.242885	2.36409	5.14827	0.404201	#N/A	1
AL137857.1	1	30731693..30733427	0	#N/A	#N/A	#N/A	#N/A	#N/A
LAPTM5	1	complement(30732469..30757774)	0.204922	-2.02492	-4.06968	0.527299	#N/A	1
MIR4420	1	complement(30739156..30739232)	0	#N/A	#N/A	#N/A	#N/A	#N/A
AL137027.1	1	complement(30810378..30815553)	0	#N/A	#N/A	#N/A	#N/A	#N/A
LINC01778	1	30824217..30834864	0.242885	0.346249	1.27125	0.847912	#N/A	1
RN7SKP91	1	30843823..30844110	0	#N/A	#N/A	#N/A	#N/A	#N/A
AL445235.1	1	30858158..30860254	0	#N/A	#N/A	#N/A	#N/A	#N/A
SDC3	1	complement(30869466..30908758)	23.0725	0.319739	1.2481	0.28519	0.954475	1
RN7SL371P	1	complement(30918469..30918735)	0	#N/A	#N/A	#N/A	#N/A	#N/A
PUM1	1	complement(30931506..31065991)	35.4844	0.234024	1.17611	0.319787	0.961834	1
NKAIN1	1	complement(31179745..31239887)	0	#N/A	#N/A	#N/A	#N/A	#N/A
SNRNP40	1	complement(31259568..31296788)	35.3916	0.041391	1.02911	0.855189	0.996709	1
ZCCHC17	1	31296982..31364953	53.6152	-0.41322	-1.33165	0.030833	0.695959	1
AL451070.1	1	complement(31333067..31346799)	0.228968	-2.02496	-4.06981	0.527289	#N/A	1
FABP3	1	complement(31365253..31376850)	139.632	-0.13422	-1.0975	0.44331	0.973451	1
SERINC2	1	31409565..31434680	11.8086	0.276897	1.21159	0.44603	0.973451	1
RNU6-40P	1	complement(31497577..31497683)	0	#N/A	#N/A	#N/A	#N/A	#N/A
Y_RNA_13	1	complement(31503631..31503744)	0	#N/A	#N/A	#N/A	#N/A	#N/A
LINC01226	1	31506226..31583306	0	-0.00712	-1.00495	0.998534	#N/A	1
AC114488.1	1	complement(31571585..31577898)	0	#N/A	#N/A	#N/A	#N/A	#N/A
TINAGL1	1	31576485..31587686	4.83771	-0.38296	-1.30402	0.597901	#N/A	1
HCRTR1	1	31617686..31632518	0	#N/A	#N/A	#N/A	#N/A	#N/A
PEF1	1	complement(31629866..31644896)	26.2693	-0.2426	-1.18312	0.384375	0.970496	1
AC114488.2	1	31644049..31660162	0	#N/A	#N/A	#N/A	#N/A	#N/A
AC114488.3	1	31644694..31649371	0	#N/A	#N/A	#N/A	#N/A	#N/A
COL16A1	1	complement(31652263..31704319)	14.3797	0.441359	1.35788	0.206777	0.933877	1
ADGRB2	1	complement(31727117..31764893)	1.21443	1.61552	3.06422	0.181653	#N/A	1
MIR4254	1	complement(31758660..31758735)	0	#N/A	#N/A	#N/A	#N/A	#N/A
AL354919.2	1	31789130..31791322	0	#N/A	#N/A	#N/A	#N/A	#N/A
SPOCD1	1	complement(31790422..31816051)	30.9015	-0.28432	-1.21784	0.238236	0.950748	1
AL354919.1	1	complement(31842019..31855568)	1.39852	-0.12783	-1.09265	0.899513	#N/A	1
AL136115.2	1	complement(31851913..31921841)	0.204922	-2.02492	-4.06968	0.527299	#N/A	1
PTP4A2	1	complement(31906421..31944856)	594.09	-0.12343	-1.08932	0.50381	0.975675	1
AL136115.1	1	31933020..31933975	0.228968	-2.02496	-4.06981	0.527289	#N/A	1
AL136115.3	1	complement(31972189..31987034)	0	-0.00712	-1.00495	0.998534	#N/A	1
KHDRBS1	1	32013868..32060850	99.2181	-0.12769	-1.09254	0.489862	0.975675	1
AL445248.1	1	complement(32052291..32073474)	0.228968	-2.02496	-4.06981	0.527289	#N/A	1
TMEM39B	1	32072031..32102866	9.76491	0.424094	1.34173	0.357669	0.964724	1
MIR5585	1	32086949..32087007	0	#N/A	#N/A	#N/A	#N/A	#N/A
Metazoa_SRP_2	1	complement(32087523..32087813)	0	#N/A	#N/A	#N/A	#N/A	#N/A
KPNA6	1	32108056..32176563	154.929	-0.15453	-1.11306	0.429036	0.973334	1
AL049795.2	1	32170733..32176568	2.08541	0.098291	1.0705	0.925529	#N/A	1
TXLNA	1	32179675..32198285	52.2249	0.238446	1.17972	0.202503	0.928583	1
CCDC28B	1	32200386..32205387	35.6892	-0.04024	-1.02828	0.855475	0.996709	1
AL049795.1	1	complement(32204769..32206814)	0.204922	-2.02492	-4.06968	0.527299	#N/A	1
IQCC	1	32205661..32208687	1.74197	0.973489	1.96358	0.329213	#N/A	1
DCDC2B	1	32209094..32216196	0.228968	-2.02496	-4.06981	0.527289	#N/A	1
TMEM234	1	complement(32214472..32222359)	14.505	0.099902	1.0717	0.73899	0.98649	1
EIF3I	1	32221928..32231604	145.198	-0.06094	-1.04315	0.692346	0.985938	1
FAM167B	1	32247222..32248856	1.01331	0.028081	1.01965	0.980404	#N/A	1
LCK	1	32251239..32286165	0	#N/A	#N/A	#N/A	#N/A	#N/A
Metazoa_SRP_3	1	complement(32269338..32269597)	0	#N/A	#N/A	#N/A	#N/A	#N/A
Y_RNA_14	1	complement(32286452..32286561)	0	#N/A	#N/A	#N/A	#N/A	#N/A
HDAC1	1	32292083..32333635	30.5432	0.241569	1.18228	0.316546	0.961834	1
MARCKSL1	1	complement(32333839..32336233)	23.1498	-0.26223	-1.19933	0.352742	0.964724	1
AL109945.1	1	complement(32349194..32350663)	0	#N/A	#N/A	#N/A	#N/A	#N/A
TSSK3	1	32351521..32364312	0	-0.00712	-1.00495	0.998534	#N/A	1
FAM229A	1	complement(32361270..32364278)	1.49908	1.61613	3.06551	0.161901	#N/A	1
BSDC1	1	complement(32365103..32394731)	24.4123	0.276488	1.21124	0.277623	0.954273	1
RN7SL122P	1	32457835..32458135	0	#N/A	#N/A	#N/A	#N/A	#N/A
AL033529.1	1	32465057..32600792	0.819688	-3.69527	-12.9535	0.247161	#N/A	1
ZBTB8B	1	32465072..32496686	0.628098	3.21769	9.30295	0.233123	#N/A	1
ZBTB8A	1	32539427..32605941	6.96786	0.563999	1.47836	0.219656	0.940423	1
ZBTB8OS	1	complement(32600172..32650903)	29.0073	-0.16515	-1.12128	0.505878	0.975675	1
Y_RNA_15	1	32639951..32640052	0	#N/A	#N/A	#N/A	#N/A	#N/A
RBBP4	1	32651142..32686211	87.1954	-0.01263	-1.00879	0.96917	0.998	1
SYNC	1	complement(32679906..32703596)	83.6455	-0.01999	-1.01395	0.949073	0.997436	1
AC114489.1	1	complement(32717734..32725237)	0	-0.00712	-1.00495	0.998534	#N/A	1
KIAA1522	1	32741830..32774970	3.5257	-0.09232	-1.06608	0.882289	#N/A	1
YARS	1	complement(32775237..32818153)	93.848	0.183464	1.13561	0.242476	0.953897	1
S100PBP	1	32816767..32858875	8.94036	-0.20926	-1.1561	0.579369	0.97856	1
FNDC5	1	complement(32862268..32872482)	0.450716	-0.46363	-1.37901	0.774214	#N/A	1
HPCA	1	32885994..32898441	0	-0.00712	-1.00495	0.998534	#N/A	1
TMEM54	1	complement(32894594..32901438)	9.17858	-0.00023	-1.00016	0.999572	0.999793	1
AL031602.2	1	32925454..32951638	0	-0.00712	-1.00495	0.998534	#N/A	1
RNF19B	1	complement(32936445..32964685)	8.58106	-0.23874	-1.17996	0.696458	0.985938	1
AL031602.1	1	32973553..32974463	0	#N/A	#N/A	#N/A	#N/A	#N/A
AL020995.1	1	32987075..33032469	0	#N/A	#N/A	#N/A	#N/A	#N/A
AK2	1	complement(33007940..33080996)	74.8535	0.050151	1.03537	0.761795	0.988761	1
Metazoa_SRP_4	1	complement(33029232..33029576)	0	-0.00712	-1.00495	0.998534	#N/A	1
AZIN2	1	33081104..33123492	4.1538	0.951709	1.93416	0.142448	#N/A	1
AL662907.1	1	complement(33141871..33143230)	0	#N/A	#N/A	#N/A	#N/A	#N/A
TRIM62	1	complement(33145399..33182059)	6.88432	0.187906	1.13911	0.672352	0.983319	1
AL662907.2	1	33162851..33166298	0	#N/A	#N/A	#N/A	#N/A	#N/A
AL662907.3	1	33194788..33200353	0.204922	-2.02492	-4.06968	0.527299	#N/A	1
ZNF362	1	33256492..33300719	21.6751	-0.06795	-1.04823	0.796047	0.993121	1
AL513327.3	1	33261212..33261680	0	#N/A	#N/A	#N/A	#N/A	#N/A
A3GALT2	1	complement(33306766..33321098)	0	#N/A	#N/A	#N/A	#N/A	#N/A
AL513327.1	1	33307348..33349245	0.385213	0.391701	1.31194	0.83886	#N/A	1
PHC2	1	complement(33323623..33431052)	53.3558	0.436107	1.35295	0.020875	0.591745	1
MIR3605	1	complement(33332393..33332492)	0	#N/A	#N/A	#N/A	#N/A	#N/A
RN7SKP16	1	complement(33336566..33336864)	1.35675	0.721138	1.64848	0.458422	#N/A	1
AL513327.2	1	33350352..33363245	0	#N/A	#N/A	#N/A	#N/A	#N/A
ZSCAN20	1	33472645..33496507	0.86056	-0.50463	-1.41876	0.6734	#N/A	1
CSMD2	1	complement(33513999..34165842)	0	#N/A	#N/A	#N/A	#N/A	#N/A
HMGB4	1	33860475..33864791	0	#N/A	#N/A	#N/A	#N/A	#N/A
CSMD2-AS1	1	33868953..33893726	0	#N/A	#N/A	#N/A	#N/A	#N/A
C1orf94	1	34166883..34219131	0	#N/A	#N/A	#N/A	#N/A	#N/A
AC099565.1	1	complement(34640157..34685732)	0	#N/A	#N/A	#N/A	#N/A	#N/A
MIR552	1	complement(34669599..34669694)	0	#N/A	#N/A	#N/A	#N/A	#N/A
SMIM12	1	complement(34712737..34859755)	40.2685	-0.23186	-1.17435	0.283975	0.954475	1
GJB5	1	34755047..34758512	0	#N/A	#N/A	#N/A	#N/A	#N/A
GJB4	1	34759740..34762327	0	#N/A	#N/A	#N/A	#N/A	#N/A
AL121988.1	1	complement(34761426..34788097)	0	#N/A	#N/A	#N/A	#N/A	#N/A
GJB3	1	34781214..34786369	0	#N/A	#N/A	#N/A	#N/A	#N/A
GJA4	1	34792999..34795747	0	#N/A	#N/A	#N/A	#N/A	#N/A
AL122010.1	1	34850694..34851555	0	-0.00712	-1.00495	0.998534	#N/A	1
DLGAP3	1	complement(34865436..34929650)	0	-0.00712	-1.00495	0.998534	#N/A	1
AC114490.3	1	complement(34974356..34985313)	1.88429	0.973792	1.964	0.324322	#N/A	1
AC114490.2	1	complement(34981533..35031741)	11.5605	-0.52281	-1.43675	0.166745	0.922041	1
TMEM35B	1	complement(34981535..34985353)	42.5155	-0.22947	-1.1724	0.253836	0.953897	1
ZMYM6	1	complement(34986165..35031945)	13.7764	0.13058	1.09473	0.691275	0.985938	1
ZMYM1	1	35032172..35115859	10.9217	-0.49459	-1.40892	0.175966	0.922041	1
AL590434.1	1	complement(35141515..35146435)	0	#N/A	#N/A	#N/A	#N/A	#N/A
SFPQ	1	complement(35176378..35193145)	110.933	0.075456	1.05369	0.684591	0.984608	1
Y_RNA_16	1	35195969..35196062	0	#N/A	#N/A	#N/A	#N/A	#N/A
ZMYM4	1	35268709..35422058	28.089	-0.24158	-1.18229	0.331361	0.961834	1
RN7SL503P	1	complement(35292196..35292498)	0	#N/A	#N/A	#N/A	#N/A	#N/A
SNORA62_1	1	35310274..35310425	0	#N/A	#N/A	#N/A	#N/A	#N/A
ZMYM4-AS1	1	complement(35358822..35366077)	0	#N/A	#N/A	#N/A	#N/A	#N/A
Metazoa_SRP_5	1	35399997..35400319	0	#N/A	#N/A	#N/A	#N/A	#N/A
KIAA0319L	1	complement(35433492..35557950)	26.7682	-0.13912	-1.10124	0.553009	0.97856	1
NCDN	1	35557473..35567274	16.0009	-0.09044	-1.06469	0.751335	0.98649	1
AC004865.2	1	complement(35569813..35577729)	0.242885	2.36409	5.14827	0.404201	#N/A	1
TFAP2E	1	35573314..35595328	0	-0.00712	-1.00495	0.998534	#N/A	1
PSMB2	1	complement(35599541..35641526)	173.155	0.001885	1.00131	0.990874	0.999105	1
C1orf216	1	complement(35713877..35718894)	13.5087	0.411613	1.33017	0.241913	0.953897	1
CLSPN	1	complement(35720218..35769978)	19.5634	-0.61606	-1.53268	0.036039	0.71939	1
AL354864.1	1	35739389..35743576	0	#N/A	#N/A	#N/A	#N/A	#N/A
AGO4	1	35808016..35857890	3.76859	0.838145	1.78775	0.192968	#N/A	1
AGO1	1	35869808..35930532	23.2514	-0.02881	-1.02017	0.90571	0.996709	1
AL139286.3	1	complement(35908980..35910872)	0.228968	-2.02496	-4.06981	0.527289	#N/A	1
AL139286.2	1	complement(35929720..35930115)	0.204922	-2.02492	-4.06968	0.527299	#N/A	1
AGO3	1	35930718..36072500	13.6758	0.43367	1.35067	0.313783	0.961834	1
AL138787.2	1	complement(35992109..36013630)	0.242885	2.36409	5.14827	0.404201	#N/A	1
TEKT2	1	36084094..36088275	0	#N/A	#N/A	#N/A	#N/A	#N/A
ADPRHL2	1	36088892..36093932	17.6854	-0.11231	-1.08096	0.683913	0.984608	1
COL8A2	1	complement(36095239..36125222)	2.26951	4.91076	30.0805	0.058167	#N/A	1
TRAPPC3	1	complement(36136570..36156053)	71.6411	-0.22952	-1.17245	0.221256	0.940423	1
MAP7D1	1	36155579..36180849	136.386	-0.30801	-1.238	0.108865	0.875449	1
RN7SL131P	1	36191915..36192170	0	#N/A	#N/A	#N/A	#N/A	#N/A
THRAP3	1	36224432..36305357	250.647	0.035638	1.02501	0.872589	0.996709	1
SH3D21	1	36306368..36329340	7.96384	-0.32914	-1.25627	0.463935	0.97433	1
EVA1B	1	complement(36322031..36324154)	201.783	-0.07474	-1.05317	0.666361	0.982881	1
AL591845.1	1	36329630..36335406	0	-0.00712	-1.00495	0.998534	#N/A	1
STK40	1	complement(36339624..36385896)	31.1965	-0.24065	-1.18152	0.341436	0.962561	1
LSM10	1	complement(36391238..36397908)	48.573	-0.12628	-1.09148	0.505241	0.975675	1
RNU4-27P	1	complement(36402721..36402859)	0	#N/A	#N/A	#N/A	#N/A	#N/A
OSCP1	1	complement(36415827..36450451)	7.21075	0.326304	1.2538	0.495195	0.975675	1
SNORA63C	1	complement(36418450..36418578)	0	#N/A	#N/A	#N/A	#N/A	#N/A
MRPS15	1	complement(36455718..36464384)	63.8672	-0.00466	-1.00324	0.980376	0.998915	1
CSF3R	1	complement(36466043..36483278)	0.242885	2.36409	5.14827	0.404201	#N/A	1
AL596257.1	1	36703953..36710582	0	#N/A	#N/A	#N/A	#N/A	#N/A
AC117945.2	1	complement(36768122..36769725)	0	#N/A	#N/A	#N/A	#N/A	#N/A
AC117945.1	1	36769812..36775768	0	#N/A	#N/A	#N/A	#N/A	#N/A
GRIK3	1	complement(36795527..37034515)	0	#N/A	#N/A	#N/A	#N/A	#N/A
AL031430.1	1	37133489..37136146	0	#N/A	#N/A	#N/A	#N/A	#N/A
AL353604.1	1	complement(37154761..37325100)	0	#N/A	#N/A	#N/A	#N/A	#N/A
MIR4255	1	37161563..37161634	0	#N/A	#N/A	#N/A	#N/A	#N/A
RNU6-636P	1	37203610..37203716	0	#N/A	#N/A	#N/A	#N/A	#N/A
LINC01137	1	complement(37350934..37474411)	1.902	-0.13507	-1.09815	0.874484	#N/A	1
ZC3H12A	1	37474580..37484377	3.09872	1.82211	3.53598	0.029765	#N/A	1
MIR6732	1	37480230..37480289	0	#N/A	#N/A	#N/A	#N/A	#N/A
MEAF6	1	complement(37492575..37514774)	25.6437	0.148418	1.10835	0.563284	0.97856	1
MIR5581	1	complement(37500935..37500994)	0	#N/A	#N/A	#N/A	#N/A	#N/A
SNIP1	1	complement(37534449..37554293)	11.9091	0.970701	1.95979	0.014969	0.523211	1
DNALI1	1	37556919..37566857	3.86914	0.950992	1.9332	0.170402	#N/A	1
GNL2	1	complement(37566816..37595937)	32.5198	-0.04034	-1.02836	0.854601	0.996709	1
AL513220.1	1	37596126..37607336	0	#N/A	#N/A	#N/A	#N/A	#N/A
RSPO1	1	complement(37611350..37634892)	0	#N/A	#N/A	#N/A	#N/A	#N/A
C1orf109	1	complement(37681570..37692249)	13.3324	0.444672	1.36101	0.210408	0.937665	1
CDCA8	1	37692481..37709719	26.2447	-0.4832	-1.39784	0.083667	0.831705	1
EPHA10	1	complement(37713880..37765133)	0.228968	-2.02496	-4.06981	0.527289	#N/A	1
Y_RNA_17	1	complement(37737955..37738054)	0	#N/A	#N/A	#N/A	#N/A	#N/A
MANEAL	1	37793802..37801137	1.35675	0.42126	1.3391	0.640276	#N/A	1
AL929472.3	1	complement(37799720..37800879)	0	-0.00712	-1.00495	0.998534	#N/A	1
YRDC	1	complement(37802945..37808208)	16.8129	0.059056	1.04178	0.831307	0.994148	1
C1orf122	1	37806979..37809454	216.509	-0.17158	-1.12629	0.347348	0.96441	1
MTF1	1	complement(37809574..37859592)	10.8784	-0.1102	-1.07938	0.766321	0.989292	1
AL929472.2	1	37860697..37861580	0	-0.00712	-1.00495	0.998534	#N/A	1
INPP5B	1	complement(37860697..37947057)	7.83885	0.24373	1.18405	0.561685	0.97856	1
SNORA63_1	1	37884237..37884317	0	#N/A	#N/A	#N/A	#N/A	#N/A
RNU6-584P	1	37885023..37885117	0	#N/A	#N/A	#N/A	#N/A	#N/A
Metazoa_SRP_6	1	37953508..37953780	0	-0.00712	-1.00495	0.998534	#N/A	1
SF3A3	1	complement(37956975..37990075)	34.0662	0.058016	1.04103	0.802745	0.994148	1
RNU6-510P	1	37991462..37991569	0	-0.00712	-1.00495	0.998534	#N/A	1
FHL3	1	complement(37996770..38005606)	25.2415	0.194489	1.14432	0.444227	0.973451	1
UTP11	1	38009258..38024820	51.2942	-0.06961	-1.04943	0.718164	0.985938	1
POU3F1	1	complement(38043829..38046793)	0	-0.00712	-1.00495	0.998534	#N/A	1
MIR3659HG	1	38047314..38119025	0	#N/A	#N/A	#N/A	#N/A	#N/A
MIR3659	1	38089231..38089329	0	#N/A	#N/A	#N/A	#N/A	#N/A
LINC02786	1	complement(38129464..38140593)	0	#N/A	#N/A	#N/A	#N/A	#N/A
AL390839.1	1	38149544..38162545	0	#N/A	#N/A	#N/A	#N/A	#N/A
AL390839.2	1	38193619..38210340	0	#N/A	#N/A	#N/A	#N/A	#N/A
LINC01343	1	complement(38209034..38214806)	0	#N/A	#N/A	#N/A	#N/A	#N/A
RNU6-753P	1	38396659..38396765	0	#N/A	#N/A	#N/A	#N/A	#N/A
LINC01685	1	38474825..38516520	0	#N/A	#N/A	#N/A	#N/A	#N/A
AL354702.2	1	complement(38754216..38815979)	0	#N/A	#N/A	#N/A	#N/A	#N/A
RRAGC	1	complement(38838198..38859772)	98.2695	0.001121	1.00078	0.994773	0.999658	1
AL139260.2	1	complement(38839333..38874494)	0	-0.00771	-1.00536	0.998466	0.999746	1
AL139260.1	1	38859912..38965038	5.27154	-0.54557	-1.4596	0.318723	#N/A	1
MYCBP	1	complement(38862493..38873368)	20.0914	0.27002	1.20582	0.300389	0.957889	1
AL139260.3	1	complement(38864501..38881617)	6.7613	-2.23879	-4.72	0.011312	#N/A	1
GJA9	1	complement(38874069..38881587)	0	#N/A	#N/A	#N/A	#N/A	#N/A
RHBDL2	1	complement(38885807..38941830)	0.48577	1.14318	2.20867	0.515105	#N/A	1
RNU6-605P	1	38926870..38926977	0	#N/A	#N/A	#N/A	#N/A	#N/A
Y_RNA_18	1	complement(38950825..38950925)	0	#N/A	#N/A	#N/A	#N/A	#N/A
AKIRIN1	1	38991276..39006059	64.651	-0.32581	-1.25337	0.136566	0.913941	1
NDUFS5	1	39026318..39034636	344.582	-0.11396	-1.0822	0.526824	0.97856	1
MACF1	1	39081316..39487177	99.0662	0.119329	1.08623	0.559415	0.97856	1
RNU6-608P	1	complement(39120940..39121043)	0	#N/A	#N/A	#N/A	#N/A	#N/A
AL356055.1	1	39206512..39206957	0	#N/A	#N/A	#N/A	#N/A	#N/A
AL442071.2	1	complement(39226670..39238620)	0	#N/A	#N/A	#N/A	#N/A	#N/A
AL442071.1	1	complement(39249838..39257649)	0	#N/A	#N/A	#N/A	#N/A	#N/A
BMP8A	1	39491636..39529869	0.221748	-2.02494	-4.06975	0.527294	#N/A	1
PABPC4	1	complement(39560816..39576790)	63.875	-0.01009	-1.00702	0.962414	0.998	1
PABPC4-AS1	1	39565052..39573860	0	#N/A	#N/A	#N/A	#N/A	#N/A
SNORA55	1	complement(39567374..39567508)	0	#N/A	#N/A	#N/A	#N/A	#N/A
HEYL	1	complement(39623435..39639643)	0	#N/A	#N/A	#N/A	#N/A	#N/A
AL035404.2	1	39633416..39633903	0	#N/A	#N/A	#N/A	#N/A	#N/A
NT5C1A	1	complement(39659121..39672038)	0	#N/A	#N/A	#N/A	#N/A	#N/A
HPCAL4	1	complement(39678648..39691485)	0	#N/A	#N/A	#N/A	#N/A	#N/A
PPIE	1	39692182..39763914	65.876	0.163014	1.11962	0.390625	0.970496	1
RNU7-121P	1	complement(39723566..39723627)	0	#N/A	#N/A	#N/A	#N/A	#N/A
BMP8B	1	complement(39757182..39788865)	0	#N/A	#N/A	#N/A	#N/A	#N/A
OXCT2	1	complement(39769523..39771348)	0.48577	0.389641	1.31007	0.78615	#N/A	1
BMP8B-AS1	1	39779969..39781418	0	#N/A	#N/A	#N/A	#N/A	#N/A
AL033527.3	1	39788976..39790171	0	#N/A	#N/A	#N/A	#N/A	#N/A
AL033527.4	1	39799422..39809450	0	#N/A	#N/A	#N/A	#N/A	#N/A
LINC02811	1	complement(39801414..39817460)	0	#N/A	#N/A	#N/A	#N/A	#N/A
TRIT1	1	complement(39838110..39883511)	3.86914	1.11459	2.16534	0.086938	#N/A	1
Y_RNA_19	1	complement(39881566..39881678)	0	#N/A	#N/A	#N/A	#N/A	#N/A
MYCL	1	complement(39895426..39902256)	0	-0.00712	-1.00495	0.998534	#N/A	1
AL033527.2	1	39897745..39899098	0.228968	-2.02496	-4.06981	0.527289	#N/A	1
Y_RNA_20	1	complement(39944890..39944998)	0	#N/A	#N/A	#N/A	#N/A	#N/A
MFSD2A	1	39955112..39969968	2.51239	0.629841	1.5474	0.475878	#N/A	1
CAP1	1	40040233..40072649	338.234	0.011093	1.00772	0.950958	0.997436	1
PPT1	1	complement(40071461..40097727)	57.49	-0.14461	-1.10543	0.571708	0.97856	1
RLF	1	40161387..40240921	10.4348	1.26101	2.39663	0.012211	0.499823	1
RNU6-1237P	1	40177843..40177949	0	#N/A	#N/A	#N/A	#N/A	#N/A
TMCO2	1	40245947..40251684	0	#N/A	#N/A	#N/A	#N/A	#N/A
AL050341.2	1	complement(40256427..40257967)	0.870983	0.026891	1.01881	0.981894	#N/A	1
ZMPSTE24	1	40258236..40294180	71.6184	-0.27624	-1.21103	0.14328	0.919265	1
COL9A2	1	complement(40300489..40317813)	2.12718	0.888126	1.85077	0.345036	#N/A	1
SMAP2	1	40344850..40423326	24.5747	-0.26568	-1.2022	0.283072	0.954475	1
AL031985.4	1	complement(40436199..40450039)	0	#N/A	#N/A	#N/A	#N/A	#N/A
ZFP69B	1	40450102..40463718	1.5258	-1.26471	-2.40279	0.287896	#N/A	1
AL031985.3	1	40464319..40466767	1.88429	0.425663	1.34319	0.650338	#N/A	1
AL603839.4	1	40473055..40474059	0	#N/A	#N/A	#N/A	#N/A	#N/A
ZFP69	1	40477290..40496343	0.86056	-0.50498	-1.4191	0.689065	#N/A	1
AL603839.3	1	complement(40493157..40508661)	0	-0.00712	-1.00495	0.998534	#N/A	1
EXO5	1	40508741..40516556	5.16575	-1.11554	-2.16676	0.089955	#N/A	1
AL603839.1	1	complement(40514461..40515057)	0	-0.00712	-1.00495	0.998539	#N/A	1
AL603839.2	1	complement(40515754..40517174)	0.385213	2.36444	5.14951	0.40412	#N/A	1
ZNF684	1	40531573..40548167	5.08357	0.438014	1.35474	0.403359	#N/A	1
AL356379.2	1	complement(40559666..40584335)	0	#N/A	#N/A	#N/A	#N/A	#N/A
RIMS3	1	complement(40620680..40665682)	0	-0.00712	-1.00495	0.998534	#N/A	1
AL031289.2	1	40659848..40667480	0	-0.00712	-1.00495	0.998534	#N/A	1
AL031289.1	1	complement(40669089..40687588)	0	#N/A	#N/A	#N/A	#N/A	#N/A
NFYC-AS1	1	complement(40690380..40692066)	0.204922	-2.02492	-4.06968	0.527299	#N/A	1
NFYC	1	40691648..40771603	20.9203	-0.11661	-1.08419	0.65071	0.982881	1
MIR30E	1	40754355..40754446	0	#N/A	#N/A	#N/A	#N/A	#N/A
MIR30C1	1	40757284..40757372	0	#N/A	#N/A	#N/A	#N/A	#N/A
KCNQ4	1	40783787..40840452	0	#N/A	#N/A	#N/A	#N/A	#N/A
RN7SL326P	1	40804846..40805141	0	#N/A	#N/A	#N/A	#N/A	#N/A
CITED4	1	complement(40861054..40862363)	86.0808	-0.31488	-1.24391	0.095946	0.857702	1
AC119677.1	1	40863914..40876670	0	#N/A	#N/A	#N/A	#N/A	#N/A
AL391730.2	1	40939294..40945524	0.221748	-2.02494	-4.06975	0.527294	#N/A	1
CTPS1	1	40979688..41012565	37.5996	-0.12469	-1.09027	0.617679	0.980252	1
SLFNL1-AS1	1	41014590..41043890	0.385213	2.36444	5.14951	0.40412	#N/A	1
SLFNL1	1	complement(41015597..41023237)	0	#N/A	#N/A	#N/A	#N/A	#N/A
SCMH1	1	complement(41027200..41242154)	6.23921	0.082071	1.05854	0.849485	#N/A	1
AC093151.8	1	41241772..41338644	0	#N/A	#N/A	#N/A	#N/A	#N/A
AC093151.3	1	41242373..41284861	0	#N/A	#N/A	#N/A	#N/A	#N/A
FOXO6	1	41361922..41383590	0	#N/A	#N/A	#N/A	#N/A	#N/A
AC093151.2	1	complement(41375004..41375669)	0	#N/A	#N/A	#N/A	#N/A	#N/A
EDN2	1	complement(41478775..41484683)	0	#N/A	#N/A	#N/A	#N/A	#N/A
HIVEP3	1	complement(41506365..42035925)	7.02665	0.875985	1.83526	0.094518	#N/A	1
AL445933.2	1	41535443..41535868	0	#N/A	#N/A	#N/A	#N/A	#N/A
AC119676.1	1	complement(41585306..41628816)	0	#N/A	#N/A	#N/A	#N/A	#N/A
AL158216.1	1	42036143..42051784	0	#N/A	#N/A	#N/A	#N/A	#N/A
GUCA2B	1	42153410..42155820	0	#N/A	#N/A	#N/A	#N/A	#N/A
GUCA2A	1	complement(42162690..42164745)	0	#N/A	#N/A	#N/A	#N/A	#N/A
FOXJ3	1	complement(42176539..42335877)	13.9397	-0.19689	-1.14622	0.524515	0.977094	1
AC096540.1	1	complement(42335386..42338376)	0	#N/A	#N/A	#N/A	#N/A	#N/A
RIMKLA	1	42380792..42424232	0	#N/A	#N/A	#N/A	#N/A	#N/A
ZMYND12	1	complement(42430329..42456253)	0	-0.00712	-1.00495	0.998534	#N/A	1
PPCS	1	42456117..42473385	24.0023	0.160792	1.1179	0.515738	0.975675	1
CCDC30	1	42463221..42657190	1.27763	-1.05301	-2.07486	0.365174	#N/A	1
RNU6-536P	1	42569033..42569139	0	#N/A	#N/A	#N/A	#N/A	#N/A
PPIH	1	42658423..42676758	8.71861	-0.95987	-1.94513	0.038249	0.722061	1
AC098484.4	1	complement(42658687..42682160)	0.228968	-2.02496	-4.06981	0.527289	#N/A	1
AC098484.2	1	42678735..42681659	0	-0.00712	-1.00495	0.998534	#N/A	1
YBX1	1	42682418..42703805	418.378	-0.15023	-1.10974	0.455009	0.973451	1
CLDN19	1	complement(42733093..42740254)	0	#N/A	#N/A	#N/A	#N/A	#N/A
P3H1	1	complement(42746335..42767084)	67.6539	-0.10127	-1.07272	0.553544	0.97856	1
C1orf50	1	42767249..42779491	7.47226	-0.39046	-1.31081	0.42686	#N/A	1
AC098484.3	1	42767292..42794493	12.9006	0.021731	1.01518	0.951477	0.99749	1
AC098484.1	1	complement(42775813..42776790)	0	#N/A	#N/A	#N/A	#N/A	#N/A
TMEM269	1	42785007..42816619	0	#N/A	#N/A	#N/A	#N/A	#N/A
SVBP	1	complement(42807052..42817397)	26.8715	-0.40836	-1.32717	0.114996	0.887549	1
ERMAP	1	42817122..42844991	2.47062	0.77967	1.71674	0.309013	#N/A	1
AL512353.1	1	complement(42832522..42846422)	0.884607	0.027777	1.01944	0.979835	#N/A	1
ZNF691	1	42846573..42852477	5.16711	0.195597	1.1452	0.715678	#N/A	1
SLC2A1	1	complement(42925375..42958868)	51.7392	0.034429	1.02415	0.851629	0.996709	1
SLC2A1-AS1	1	42959049..42996814	0.884607	0.027429	1.01919	0.980248	#N/A	1
AC099795.1	1	complement(42959065..42961864)	0	#N/A	#N/A	#N/A	#N/A	#N/A
RNU6-880P	1	42991438..42991544	0	#N/A	#N/A	#N/A	#N/A	#N/A
U6_2	1	complement(43023549..43023637)	0	#N/A	#N/A	#N/A	#N/A	#N/A
FAM183A	1	43145153..43156396	0	#N/A	#N/A	#N/A	#N/A	#N/A
EBNA1BP2	1	complement(43164175..43270936)	65.3421	-0.15344	-1.11222	0.456048	0.973451	1
MIR6733	1	complement(43171652..43171712)	0	#N/A	#N/A	#N/A	#N/A	#N/A
CFAP57	1	43172149..43254358	0.450716	-2.83484	-7.13466	0.359917	#N/A	1
TMEM125	1	43269983..43274002	0	#N/A	#N/A	#N/A	#N/A	#N/A
C1orf210	1	complement(43281877..43285617)	0	#N/A	#N/A	#N/A	#N/A	#N/A
TIE1	1	43300982..43323108	0.242885	0.346249	1.27125	0.847744	#N/A	1
MPL	1	43337849..43352772	0	-0.00712	-1.00495	0.998534	#N/A	1
AL139289.3	1	complement(43348288..43348844)	0	#N/A	#N/A	#N/A	#N/A	#N/A
AL139289.2	1	complement(43354684..43358658)	0	-0.00712	-1.00495	0.998534	#N/A	1
CDC20	1	43358981..43363203	33.3232	0.681429	1.60373	0.003119	0.33742	1
ELOVL1	1	complement(43363398..43368074)	72.0564	0.07938	1.05656	0.687971	0.984853	1
MIR6734	1	complement(43364648..43364715)	0	#N/A	#N/A	#N/A	#N/A	#N/A
MED8	1	complement(43383917..43389808)	30.0025	-0.19096	-1.14152	0.400138	0.970496	1
AL139289.1	1	43385113..43389155	0	#N/A	#N/A	#N/A	#N/A	#N/A
SZT2	1	43389882..43454247	4.63957	1.31806	2.4933	0.038534	#N/A	1
SZT2-AS1	1	complement(43447776..43448644)	0	#N/A	#N/A	#N/A	#N/A	#N/A
MIR6735	1	43448539..43448611	0	#N/A	#N/A	#N/A	#N/A	#N/A
HYI	1	complement(43451003..43453989)	13.894	0.224789	1.16861	0.457302	0.973451	1
HYI-AS1	1	43453927..43456995	0.221748	-2.02494	-4.06975	0.527294	#N/A	1
PTPRF	1	43525187..43623666	30.5958	-0.44855	-1.36467	0.147822	0.921182	1
KDM4A	1	43650149..43705518	10.0274	0.008566	1.00595	0.980156	0.998915	1
AL451062.3	1	43650149..43931014	0	#N/A	#N/A	#N/A	#N/A	#N/A
KDM4A-AS1	1	complement(43685123..43708138)	0.870166	-3.72944	-13.264	0.222672	#N/A	1
ST3GAL3	1	43705824..43931165	5.74392	-0.00769	-1.00535	0.986796	0.998952	1
AL451062.1	1	complement(43709392..43727343)	0	-0.00712	-1.00495	0.998534	#N/A	1
U6_3	1	43716467..43716556	0	#N/A	#N/A	#N/A	#N/A	#N/A
MIR6079	1	43838622..43838683	0	#N/A	#N/A	#N/A	#N/A	#N/A
ARTN	1	43933320..43937240	0	-0.00712	-1.00495	0.998534	#N/A	1
AL357079.1	1	complement(43937918..43946551)	0	-0.00712	-1.00495	0.998534	#N/A	1
IPO13	1	43946950..43968022	10.837	0.218196	1.16328	0.592337	0.97856	1
AL357079.2	1	complement(43968351..43974821)	0	-0.00712	-1.00495	0.998534	#N/A	1
DPH2	1	43970000..43973369	6.96786	0.563931	1.47829	0.207729	0.935073	1
ATP6V0B	1	43974487..43978295	185.651	-0.05622	-1.03974	0.734525	0.98649	1
B4GALT2	1	43978943..43991170	33.399	0.405058	1.32414	0.072676	0.810556	1
CCDC24	1	43991359..43996528	3.52637	-0.37555	-1.29734	0.582854	#N/A	1
SLC6A9	1	complement(43991500..44031467)	6.56599	-0.21094	-1.15744	0.628148	#N/A	1
AL139220.2	1	44030437..44115913	4.01147	0.831207	1.77917	0.298986	#N/A	1
RN7SL479P	1	complement(44117098..44117397)	0	#N/A	#N/A	#N/A	#N/A	#N/A
KLF17	1	44118821..44135140	0	#N/A	#N/A	#N/A	#N/A	#N/A
KLF18	1	complement(44137821..44141631)	0	#N/A	#N/A	#N/A	#N/A	#N/A
Y_RNA_21	1	complement(44153385..44153480)	0	#N/A	#N/A	#N/A	#N/A	#N/A
DMAP1	1	44213455..44220681	15.3231	-0.011	-1.00766	0.969536	0.998	1
ERI3	1	complement(44221070..44355260)	70.9752	-0.17722	-1.13071	0.373267	0.970496	1
ERI3-IT1	1	complement(44243408..44244273)	0	#N/A	#N/A	#N/A	#N/A	#N/A
RNU6-369P	1	44390722..44390823	0	#N/A	#N/A	#N/A	#N/A	#N/A
RNF220	1	44405194..44651724	25.5333	-0.3436	-1.26892	0.189354	0.924825	1
MIR5584	1	44545493..44545552	0	#N/A	#N/A	#N/A	#N/A	#N/A
TMEM53	1	complement(44635238..44674481)	12.2773	0.129344	1.0938	0.730435	0.98649	1
ARMH1	1	44674692..44725591	0.48577	1.19952	2.29664	0.448297	#N/A	1
RNU5F-1	1	complement(44721786..44721902)	0	#N/A	#N/A	#N/A	#N/A	#N/A
RNU5D-1	1	complement(44731055..44731170)	0	#N/A	#N/A	#N/A	#N/A	#N/A
KIF2C	1	44739818..44767767	14.2622	0.505898	1.42001	0.114577	0.887549	1
AL592166.1	1	complement(44759037..44775810)	0	-0.00712	-1.00495	0.998534	#N/A	1
RPS8	1	44775251..44778779	806.973	-0.20353	-1.15151	0.307342	0.961834	1
SNORD55	1	44775864..44775943	0.204922	-2.02492	-4.06968	0.527299	#N/A	1
SNORD46	1	44776490..44776593	0	#N/A	#N/A	#N/A	#N/A	#N/A
SNORD38A	1	44777843..44777912	0	-0.00712	-1.00495	0.998534	#N/A	1
SNORD38B_1	1	44778390..44778456	0	#N/A	#N/A	#N/A	#N/A	#N/A
SNORD38B_2	1	44778390..44778458	0	#N/A	#N/A	#N/A	#N/A	#N/A
BEST4	1	complement(44783585..44788170)	0.204922	-2.02492	-4.06968	0.527299	#N/A	1
PLK3	1	44800377..44805990	12.2773	0.033806	1.02371	0.931212	0.996709	1
TCTEX1D4	1	complement(44805913..44806675)	0	#N/A	#N/A	#N/A	#N/A	#N/A
BTBD19	1	44808482..44815585	7.35308	0.559305	1.47356	0.240734	0.953897	1
PTCH2	1	complement(44819844..44843253)	0.221748	-2.02494	-4.06975	0.527294	#N/A	1
RNU5E-6P	1	complement(44819883..44819997)	0	#N/A	#N/A	#N/A	#N/A	#N/A
EIF2B3	1	complement(44850522..44986722)	34.9134	-0.10412	-1.07484	0.632405	0.981098	1
HECTD3	1	complement(45002540..45011324)	9.13681	0.116108	1.08381	0.791691	0.991716	1
UROD	1	45010950..45015575	88.3573	-0.09519	-1.0682	0.592378	0.97856	1
ZSWIM5	1	complement(45016399..45306209)	0.221748	-2.02494	-4.06975	0.527294	#N/A	1
LINC01144	1	45303910..45305619	0	-0.00712	-1.00495	0.998534	#N/A	1
HPDL	1	45326895..45328679	0.655638	-0.12594	-1.09122	0.919696	#N/A	1
MUTYH	1	complement(45329163..45340893)	2.62977	-0.53682	-1.45077	0.467098	#N/A	1
AL451136.1	1	complement(45329262..45491155)	0	-0.00712	-1.00495	0.998534	#N/A	1
TOE1	1	45340052..45343973	5.04741	-1.24196	-2.36519	0.065751	#N/A	1
TESK2	1	complement(45343883..45491163)	1.11387	0.415761	1.334	0.685617	#N/A	1
CCDC163	1	complement(45493866..45500079)	4.05701	-1.43088	-2.69611	0.086072	#N/A	1
MMACHC	1	45500300..45513382	18.1978	0.101623	1.07298	0.871934	0.996709	1
PRDX1	1	complement(45511036..45523047)	426.027	0.081852	1.05838	0.641622	0.982881	1
AKR1A1	1	45550543..45570049	98.8772	-0.04539	-1.03196	0.810734	0.994148	1
NASP	1	45583846..45618904	24.5128	0.142536	1.10384	0.565787	0.97856	1
CCDC17	1	complement(45620044..45624057)	0.204922	-2.02492	-4.06968	0.527299	#N/A	1
GPBP1L1	1	complement(45627304..45688113)	30.2898	-0.18901	-1.13998	0.470687	0.975675	1
TMEM69	1	45688181..45694436	20.5778	-0.49247	-1.40685	0.07627	0.817988	1
IPP	1	complement(45694324..45750653)	13.525	-0.25921	-1.19682	0.431348	0.973334	1
AL604028.1	1	complement(45694684..45697075)	1.2562	0.795257	1.73539	0.494916	#N/A	1
MAST2	1	45786987..46036122	7.63773	0.04518	1.03181	0.909434	0.996709	1
PIK3R3	1	complement(46040140..46133036)	10.3512	0.114511	1.08261	0.739788	0.98649	1
AL358075.4	1	complement(46043661..46176488)	3.8809	-2.47615	-5.56412	0.029031	#N/A	1
AL358075.1	1	46046818..46048368	0	#N/A	#N/A	#N/A	#N/A	#N/A
AL358075.2	1	46134531..46139081	0.385213	2.36444	5.14951	0.40412	#N/A	1
TSPAN1	1	46175073..46185962	1.39852	2.17173	4.50563	0.168981	#N/A	1
P3R3URF	1	complement(46175486..46176478)	0	#N/A	#N/A	#N/A	#N/A	#N/A
POMGNT1	1	complement(46188682..46220305)	38.8996	-0.0394	-1.02769	0.845277	0.995984	1
LURAP1	1	46203334..46221256	2.5889	-1.09401	-2.13467	0.235496	#N/A	1
RAD54L	1	46246461..46278480	3.24105	0.095454	1.0684	0.877499	#N/A	1
LRRC41	1	complement(46261196..46303608)	50.3159	0.018878	1.01317	0.918252	0.996709	1
UQCRH	1	46303698..46316776	282.686	-0.12106	-1.08753	0.490885	0.975675	1
NSUN4	1	46340177..46365152	13.2906	0.015337	1.01069	0.962862	0.998	1
FAAH	1	46394317..46413848	0.204922	-2.02492	-4.06968	0.527299	#N/A	1
LINC01398	1	complement(46446600..46451317)	0	#N/A	#N/A	#N/A	#N/A	#N/A
DMBX1	1	46506996..46514226	0	#N/A	#N/A	#N/A	#N/A	#N/A
TMEM275	1	complement(46532166..46543969)	0	#N/A	#N/A	#N/A	#N/A	#N/A
MKNK1-AS1	1	46538611..46570255	0	#N/A	#N/A	#N/A	#N/A	#N/A
KNCN	1	complement(46545644..46551527)	0	#N/A	#N/A	#N/A	#N/A	#N/A
MKNK1	1	complement(46557408..46616843)	12.579	0.255144	1.19345	0.457945	0.973451	1
MOB3C	1	complement(46607715..46616891)	4.22288	-0.47119	-1.38625	0.465882	#N/A	1
ATPAF1	1	complement(46632737..46673867)	30.3251	0.129504	1.09392	0.560474	0.97856	1
TEX38	1	46668855..46673594	0.228968	-2.02496	-4.06981	0.527289	#N/A	1
EFCAB14-AS1	1	46674036..46692098	0	#N/A	#N/A	#N/A	#N/A	#N/A
EFCAB14	1	complement(46675159..46719114)	59.148	-0.13382	-1.09719	0.469674	0.975675	1
CYP4B1	1	46757838..46819413	0	#N/A	#N/A	#N/A	#N/A	#N/A
CYP4A11	1	complement(46929177..46941484)	0	#N/A	#N/A	#N/A	#N/A	#N/A
CYP4X1	1	47023669..47050751	0.221748	-2.02494	-4.06975	0.527294	#N/A	1
CYP4Z1	1	47067231..47118318	0	#N/A	#N/A	#N/A	#N/A	#N/A
CYP4A22-AS1	1	complement(47096653..47179271)	0	#N/A	#N/A	#N/A	#N/A	#N/A
CYP4A22	1	47137435..47149735	0	#N/A	#N/A	#N/A	#N/A	#N/A
LINC00853	1	47179250..47180339	0	-0.00712	-1.00495	0.998534	#N/A	1
PDZK1IP1	1	complement(47183582..47191044)	0	#N/A	#N/A	#N/A	#N/A	#N/A
TAL1	1	complement(47216290..47232220)	0	#N/A	#N/A	#N/A	#N/A	#N/A
AL135960.1	1	47225797..47230750	0	#N/A	#N/A	#N/A	#N/A	#N/A
STIL	1	complement(47250139..47314147)	4.98971	-0.25321	-1.19185	0.702087	#N/A	1
CMPK1	1	47333797..47378839	104.732	-0.0791	-1.05636	0.650591	0.982881	1
LINC01389	1	complement(47380928..47408477)	0	#N/A	#N/A	#N/A	#N/A	#N/A
FOXE3	1	47416285..47418052	0	#N/A	#N/A	#N/A	#N/A	#N/A
FOXD2-AS1	1	complement(47432133..47434641)	0	-0.00712	-1.00495	0.998534	#N/A	1
FOXD2	1	47436017..47440691	0.228968	-2.02496	-4.06981	0.527289	#N/A	1
LINC01738	1	47688463..47704029	0	#N/A	#N/A	#N/A	#N/A	#N/A
TRABD2B	1	complement(47760528..47997385)	0	-0.00712	-1.00495	0.998534	#N/A	1
AL691459.1	1	complement(47761132..47765547)	0	#N/A	#N/A	#N/A	#N/A	#N/A
AC096541.1	1	47818066..47820237	0	#N/A	#N/A	#N/A	#N/A	#N/A
LINC02794	1	48050659..48091736	0	#N/A	#N/A	#N/A	#N/A	#N/A
AL356289.1	1	complement(48078787..48082196)	0	#N/A	#N/A	#N/A	#N/A	#N/A
AL356289.2	1	48102068..48104736	0	#N/A	#N/A	#N/A	#N/A	#N/A
AL109659.1	1	48172972..48206857	0	#N/A	#N/A	#N/A	#N/A	#N/A
SLC5A9	1	48222685..48248644	0	#N/A	#N/A	#N/A	#N/A	#N/A
AL109659.2	1	complement(48227888..48229561)	0	#N/A	#N/A	#N/A	#N/A	#N/A
AL109659.3	1	complement(48262230..48263179)	0	#N/A	#N/A	#N/A	#N/A	#N/A
SPATA6	1	complement(48295373..48472208)	4.74013	0.437903	1.35463	0.444347	#N/A	1
RNU6-723P	1	48344209..48344315	0	#N/A	#N/A	#N/A	#N/A	#N/A
RNU4-61P	1	48447936..48448042	0	#N/A	#N/A	#N/A	#N/A	#N/A
AGBL4	1	complement(48532854..50023954)	0	#N/A	#N/A	#N/A	#N/A	#N/A
AL391844.1	1	48552991..48558106	0	#N/A	#N/A	#N/A	#N/A	#N/A
BEND5	1	complement(48727519..48776969)	0	#N/A	#N/A	#N/A	#N/A	#N/A
AL645507.1	1	48926021..48936734	0	#N/A	#N/A	#N/A	#N/A	#N/A
AC099788.1	1	49025595..49187585	0	#N/A	#N/A	#N/A	#N/A	#N/A
AL590432.1	1	49257411..49269285	0	#N/A	#N/A	#N/A	#N/A	#N/A
AGBL4-IT1	1	complement(49374201..49472085)	0	#N/A	#N/A	#N/A	#N/A	#N/A
AL645730.1	1	49994318..49996218	0	#N/A	#N/A	#N/A	#N/A	#N/A
ELAVL4	1	50024029..50203786	0	#N/A	#N/A	#N/A	#N/A	#N/A
AL592182.2	1	complement(50174306..50175868)	0	#N/A	#N/A	#N/A	#N/A	#N/A
AL592182.1	1	complement(50206084..50223127)	0	#N/A	#N/A	#N/A	#N/A	#N/A
LINC02808	1	complement(50229662..50321192)	0	#N/A	#N/A	#N/A	#N/A	#N/A
AL592182.3	1	50252569..50258994	0	#N/A	#N/A	#N/A	#N/A	#N/A
DMRTA2	1	complement(50417550..50423443)	1.39852	0.416573	1.33475	0.710697	#N/A	1
AL049637.2	1	50423609..50425316	0	#N/A	#N/A	#N/A	#N/A	#N/A
FAF1	1	complement(50437028..50960267)	23.8012	0.40843	1.32724	0.104811	0.866333	1
AL049637.1	1	50461469..50471150	0	#N/A	#N/A	#N/A	#N/A	#N/A
RNU6-1026P	1	50582404..50582511	0	#N/A	#N/A	#N/A	#N/A	#N/A
CDKN2C	1	50960745..50974634	19.3875	0.036928	1.02593	0.895664	0.996709	1
MIR4421	1	51059837..51059905	0	#N/A	#N/A	#N/A	#N/A	#N/A
MIR6500	1	51060018..51060103	0	#N/A	#N/A	#N/A	#N/A	#N/A
C1orf185	1	51102221..51148086	0	#N/A	#N/A	#N/A	#N/A	#N/A
Y_RNA_22	1	51107222..51107331	0	#N/A	#N/A	#N/A	#N/A	#N/A
LINC01562	1	complement(51195095..51235096)	0	#N/A	#N/A	#N/A	#N/A	#N/A
RNF11	1	51236273..51273447	62.9877	0.027723	1.0194	0.906196	0.996709	1
AL162430.2	1	complement(51264916..51266074)	0	#N/A	#N/A	#N/A	#N/A	#N/A
TTC39A	1	complement(51287258..51345116)	0	-0.00712	-1.00495	0.998534	#N/A	1
TTC39A-AS1	1	51329654..51335324	0	#N/A	#N/A	#N/A	#N/A	#N/A
EPS15	1	complement(51354263..51519266)	54.3521	0.108656	1.07822	0.610318	0.980252	1
RNU6-877P	1	51382308..51382414	0	#N/A	#N/A	#N/A	#N/A	#N/A
AC104170.2	1	51461721..51463416	0	#N/A	#N/A	#N/A	#N/A	#N/A
AC104170.1	1	51518309..51561629	0	#N/A	#N/A	#N/A	#N/A	#N/A
RNU6-1281P	1	complement(51538625..51538729)	0	#N/A	#N/A	#N/A	#N/A	#N/A
OSBPL9	1	51577179..51798427	33.399	0.301121	1.2321	0.163302	0.922041	1
AL050343.1	1	complement(51724775..51724896)	0.221748	-2.02494	-4.06975	0.527294	#N/A	1
NRDC	1	complement(51789191..51878937)	62.8883	-0.03902	-1.02742	0.831709	0.994148	1
AL050343.2	1	51793934..51799154	0.870983	1.73235	3.32267	0.244489	#N/A	1
AL050343.3	1	51801028..51801307	0	#N/A	#N/A	#N/A	#N/A	#N/A
MIR761	1	complement(51836344..51836402)	0	#N/A	#N/A	#N/A	#N/A	#N/A
RAB3B	1	complement(51907956..51990700)	115.034	-0.09766	-1.07003	0.676821	0.983478	1
RN7SL290P	1	51995740..51996039	0	#N/A	#N/A	#N/A	#N/A	#N/A
TXNDC12	1	complement(52020131..52056171)	46.0693	-0.01315	-1.00915	0.950535	0.997436	1
AL445685.3	1	complement(52020153..52033350)	12.8729	7.49849	180.83	0.003969	0.368472	1
KTI12	1	complement(52032103..52033810)	9.62258	0.314019	1.24317	0.395037	0.970496	1
AL445685.1	1	52033391..52044279	0	#N/A	#N/A	#N/A	#N/A	#N/A
TXNDC12-AS1	1	52050918..52052683	0	#N/A	#N/A	#N/A	#N/A	#N/A
BTF3L4	1	52056199..52090716	77.1128	-0.13051	-1.09468	0.45596	0.973451	1
ZFYVE9	1	52142094..52346686	10.2925	-0.03196	-1.0224	0.933436	0.996709	1
RN7SL788P	1	52150104..52150419	0	-0.00712	-1.00495	0.998534	#N/A	1
CC2D1B	1	complement(52345723..52366193)	7.7553	0.298729	1.23006	0.462495	0.97433	1
AL513218.1	1	52353487..52353877	0	#N/A	#N/A	#N/A	#N/A	#N/A
AL513218.2	1	52365443..52367865	0.385213	2.36444	5.14951	0.40412	#N/A	1
ORC1	1	complement(52372829..52404423)	1.98485	0.639708	1.55801	0.455627	#N/A	1
PRPF38A	1	52404602..52420836	19.0611	0.316441	1.24526	0.255252	0.953897	1
TUT4	1	complement(52408282..52553487)	17.8049	0.266181	1.20262	0.336967	0.961834	1
AL591167.1	1	52554818..52555273	0	#N/A	#N/A	#N/A	#N/A	#N/A
GPX7	1	52602371..52609051	10.6359	1.10465	2.15047	0.007234	0.438449	1
SHISAL2A	1	52633168..52669683	0	#N/A	#N/A	#N/A	#N/A	#N/A
COA7	1	complement(52684449..52698347)	20.8674	-0.49497	-1.40929	0.072434	0.810556	1
RN7SL62P	1	52714399..52714695	0	#N/A	#N/A	#N/A	#N/A	#N/A
ZYG11B	1	52726453..52827336	39.881	-0.0483	-1.03404	0.80942	0.994148	1
RNU2-30P	1	52754322..52754462	0	#N/A	#N/A	#N/A	#N/A	#N/A
RNU6-969P	1	complement(52805108..52805212)	0	#N/A	#N/A	#N/A	#N/A	#N/A
ZYG11A	1	52842511..52894998	0.242885	0.346271	1.27127	0.847735	#N/A	1
AC099677.4	1	complement(52881216..52881730)	0	#N/A	#N/A	#N/A	#N/A	#N/A
ECHDC2	1	complement(52895910..52927212)	1.12318	-0.8046	-1.74666	0.506987	#N/A	1
SCP2	1	52927276..53051698	64.4773	-0.03504	-1.02459	0.871473	0.996709	1
AC099677.5	1	52928674..52928772	0	#N/A	#N/A	#N/A	#N/A	#N/A
AC099677.7	1	52934930..52935017	0	#N/A	#N/A	#N/A	#N/A	#N/A
AC099677.6	1	52940314..52940413	0	#N/A	#N/A	#N/A	#N/A	#N/A
PODN	1	53062052..53085502	0.672464	-0.97887	-1.97092	0.537662	#N/A	1
AL445183.1	1	complement(53069938..53085502)	0	#N/A	#N/A	#N/A	#N/A	#N/A
SLC1A7	1	complement(53087179..53142632)	0	#N/A	#N/A	#N/A	#N/A	#N/A
AL445183.2	1	53114576..53118609	0	#N/A	#N/A	#N/A	#N/A	#N/A
CPT2	1	53196792..53214197	10.2089	0.324193	1.25196	0.363744	0.967504	1
AL606760.2	1	complement(53209783..53213775)	0	-0.00712	-1.00495	0.998534	#N/A	1
CZIB	1	complement(53214099..53220634)	51.044	-0.26674	-1.20309	0.217885	0.940423	1
AL606760.3	1	53220663..53224253	0	-0.00712	-1.00495	0.998534	#N/A	1
MAGOH	1	complement(53226900..53238518)	34.3365	0.225064	1.16883	0.332748	0.961834	1
AL606760.1	1	53238550..53246482	0.870166	-1.35823	-2.5637	0.378191	#N/A	1
LRP8	1	complement(53242364..53328469)	6.71321	0.014351	1.01	0.972168	#N/A	1
AL355483.3	1	53267935..53268601	0	#N/A	#N/A	#N/A	#N/A	#N/A
AL355483.1	1	53288024..53289706	0	#N/A	#N/A	#N/A	#N/A	#N/A
AL355483.2	1	53304536..53307462	0	#N/A	#N/A	#N/A	#N/A	#N/A
LINC01771	1	53328233..53336509	0	-0.00712	-1.00495	0.998534	#N/A	1
AC119428.2	1	53344031..53365473	0	#N/A	#N/A	#N/A	#N/A	#N/A
AC119428.1	1	complement(53348488..53349233)	0	#N/A	#N/A	#N/A	#N/A	#N/A
LINC02812	1	complement(53366656..53368245)	0	#N/A	#N/A	#N/A	#N/A	#N/A
DMRTB1	1	53459399..53467488	0	#N/A	#N/A	#N/A	#N/A	#N/A
GLIS1	1	complement(53506237..53738106)	6.10805	-0.53829	-1.45225	0.308662	0.961834	1
RNU7-95P	1	complement(53688749..53688812)	0	#N/A	#N/A	#N/A	#N/A	#N/A
NDC1	1	complement(53765478..53838463)	9.4555	0.563362	1.47771	0.186672	0.924825	1
AL049745.1	1	complement(53771018..53771153)	0	#N/A	#N/A	#N/A	#N/A	#N/A
YIPF1	1	complement(53851719..53889798)	16.6704	-0.62998	-1.54754	0.060989	0.795392	1
DIO1	1	53891239..53911086	0	#N/A	#N/A	#N/A	#N/A	#N/A
HSPB11	1	complement(53916574..53945929)	89.4768	-0.08934	-1.06388	0.632265	0.981098	1
LRRC42	1	53946085..53968168	16.8513	0.034961	1.02453	0.898767	0.996709	1
LDLRAD1	1	complement(54007298..54018186)	0	#N/A	#N/A	#N/A	#N/A	#N/A
TMEM59	1	complement(54026681..54053504)	106.913	0.124605	1.09021	0.410863	0.970883	1
AL353898.3	1	complement(54033126..54034880)	0	#N/A	#N/A	#N/A	#N/A	#N/A
TCEANC2	1	54053584..54112519	3.09872	0.310439	1.24009	0.657302	#N/A	1
MIR4781	1	54054079..54054154	0	#N/A	#N/A	#N/A	#N/A	#N/A
AL357673.1	1	complement(54132686..54200073)	0	-0.00712	-1.00495	0.998534	#N/A	1
CDCP2	1	complement(54132968..54153770)	0	#N/A	#N/A	#N/A	#N/A	#N/A
AL357673.2	1	54137746..54142980	0	#N/A	#N/A	#N/A	#N/A	#N/A
CYB5RL	1	complement(54169651..54200036)	2.61295	0.595487	1.51098	0.402207	#N/A	1
MRPL37	1	54184041..54225464	89.9354	-0.14118	-1.10281	0.435862	0.973334	1
SSBP3	1	complement(54225432..54413479)	17.6625	0.419493	1.33746	0.144388	0.921182	1
SSBP3-AS1	1	54236440..54239063	0.385213	2.36444	5.14951	0.40412	#N/A	1
AL161644.1	1	54285405..54287371	0	#N/A	#N/A	#N/A	#N/A	#N/A
AL035415.1	1	54416256..54420860	0	#N/A	#N/A	#N/A	#N/A	#N/A
AC099796.2	1	54514417..54517383	0	#N/A	#N/A	#N/A	#N/A	#N/A
LINC02784	1	complement(54516412..54517259)	0	#N/A	#N/A	#N/A	#N/A	#N/A
ACOT11	1	54542257..54639192	0.242885	2.36409	5.14827	0.404201	#N/A	1
FAM151A	1	complement(54609181..54623556)	0	#N/A	#N/A	#N/A	#N/A	#N/A
AL590093.1	1	complement(54621477..54628438)	0	#N/A	#N/A	#N/A	#N/A	#N/A
MROH7	1	54641754..54710266	0	-0.00712	-1.00495	0.998534	#N/A	1
MROH7-TTC4	1	54641786..54742308	0	#N/A	#N/A	#N/A	#N/A	#N/A
TTC4	1	54715861..54742657	18.546	-0.34701	-1.27192	0.227462	0.948696	1
PARS2	1	complement(54756898..54764523)	2.63216	-0.13628	-1.09907	0.840222	#N/A	1
TTC22	1	complement(54779712..54801323)	0	-0.00712	-1.00495	0.998534	#N/A	1
AC096536.1	1	54792885..54794905	0	#N/A	#N/A	#N/A	#N/A	#N/A
LEXM	1	54806063..54842252	0	#N/A	#N/A	#N/A	#N/A	#N/A
DHCR24	1	complement(54849627..54887195)	92.7929	0.376327	1.29803	0.0458	0.75667	1
AC096536.3	1	54874672..54883664	0	#N/A	#N/A	#N/A	#N/A	#N/A
AC096536.2	1	54886875..54888001	0	-0.00712	-1.00495	0.998534	#N/A	1
DHCR24-DT	1	54887563..54888850	0	#N/A	#N/A	#N/A	#N/A	#N/A
AL590440.2	1	complement(54974900..54980464)	0	#N/A	#N/A	#N/A	#N/A	#N/A
TMEM61	1	54980628..54992288	0.228968	-2.02496	-4.06981	0.527289	#N/A	1
AL590440.1	1	complement(54980950..54992274)	0	#N/A	#N/A	#N/A	#N/A	#N/A
BSND	1	54998933..55017172	0	#N/A	#N/A	#N/A	#N/A	#N/A
PCSK9	1	55039548..55064852	0.97154	0.415458	1.33372	0.698274	#N/A	1
USP24	1	complement(55066359..55215364)	5.36822	-0.02767	-1.01936	0.955399	0.997897	1
MIR4422HG	1	55217645..55324691	0	#N/A	#N/A	#N/A	#N/A	#N/A
MIR4422	1	55225641..55225723	0	#N/A	#N/A	#N/A	#N/A	#N/A
AL603840.1	1	55329288..56070513	0.385213	2.36444	5.14951	0.40412	#N/A	1
RN7SKP291	1	complement(55376526..55376852)	0	#N/A	#N/A	#N/A	#N/A	#N/A
RNU6-830P	1	55398514..55398620	0	#N/A	#N/A	#N/A	#N/A	#N/A
Y_RNA_23	1	complement(55484871..55484972)	0	#N/A	#N/A	#N/A	#N/A	#N/A
LINC01755	1	55868254..55950119	0	#N/A	#N/A	#N/A	#N/A	#N/A
LINC01753	1	complement(55915603..55944980)	0	#N/A	#N/A	#N/A	#N/A	#N/A
AL353681.1	1	56145721..56155224	0	#N/A	#N/A	#N/A	#N/A	#N/A
AC119674.1	1	complement(56154545..56477687)	0	-0.00712	-1.00495	0.998534	#N/A	1
AC119674.2	1	complement(56173433..56524495)	1.43445	-4.44213	-21.7377	0.159038	#N/A	1
LINC01767	1	56414935..56417137	0	#N/A	#N/A	#N/A	#N/A	#N/A
PLPP3	1	complement(56494761..56645301)	32.753	-0.13772	-1.10017	0.596316	0.97856	1
PRKAA2	1	56645314..56715335	9.75283	-0.86814	-1.82531	0.047524	0.75924	1
FYB2	1	complement(56718789..56819696)	0	#N/A	#N/A	#N/A	#N/A	#N/A
AL360295.1	1	complement(56823679..56826920)	0	#N/A	#N/A	#N/A	#N/A	#N/A
C8A	1	56854806..56918221	0	#N/A	#N/A	#N/A	#N/A	#N/A
C8B	1	complement(56929207..56966140)	0	#N/A	#N/A	#N/A	#N/A	#N/A
AL161740.1	1	56963886..56996757	0	#N/A	#N/A	#N/A	#N/A	#N/A
DAB1	1	complement(56994778..58546734)	0.228968	-2.02496	-4.06981	0.527289	#N/A	1
AL390243.1	1	57386576..57387450	0	#N/A	#N/A	#N/A	#N/A	#N/A
DAB1-AS1	1	57860532..57880905	0	#N/A	#N/A	#N/A	#N/A	#N/A
AL445193.2	1	58060139..58080274	0	#N/A	#N/A	#N/A	#N/A	#N/A
OMA1	1	complement(58415384..58546802)	6.03809	0.367312	1.28995	0.437052	#N/A	1
AL035411.3	1	58546168..58563897	0.242885	2.36409	5.14827	0.404201	#N/A	1
RN7SL713P	1	complement(58565631..58565932)	0	#N/A	#N/A	#N/A	#N/A	#N/A
TACSTD2	1	complement(58575433..58577252)	0	-0.00712	-1.00495	0.998534	#N/A	1
MYSM1	1	complement(58643440..58700077)	13.3225	-0.57484	-1.48951	0.12284	0.902236	1
AL136985.3	1	58715609..58771295	0	-0.00712	-1.00495	0.998534	#N/A	1
JUN	1	complement(58780791..58784047)	87.9822	-0.13961	-1.10161	0.404431	0.970556	1
LINC01135	1	58785128..58901109	0	-0.00712	-1.00495	0.998534	#N/A	1
AL136985.2	1	complement(58812808..58813342)	0	#N/A	#N/A	#N/A	#N/A	#N/A
AL136985.1	1	complement(58838448..58851254)	0	#N/A	#N/A	#N/A	#N/A	#N/A
LINC02777	1	complement(58882868..58931897)	1.59964	0.424988	1.34256	0.653291	#N/A	1
LINC01358	1	58933643..59240555	0.877386	-0.5043	-1.41844	0.672464	#N/A	1
AL592431.2	1	complement(59054397..59056049)	0	#N/A	#N/A	#N/A	#N/A	#N/A
AL592431.1	1	complement(59055999..59078116)	0	#N/A	#N/A	#N/A	#N/A	#N/A
AC093425.1	1	complement(59131932..59296491)	0.457937	-0.46366	-1.37903	0.772797	#N/A	1
AC093424.1	1	complement(59289303..59289640)	0.242885	2.36409	5.14827	0.404201	#N/A	1
FGGY	1	59296638..59810647	4.79677	-0.2033	-1.15133	0.704708	#N/A	1
MIR4711	1	complement(59733227..59733296)	0	#N/A	#N/A	#N/A	#N/A	#N/A
AL035416.1	1	complement(59754747..59789182)	0	#N/A	#N/A	#N/A	#N/A	#N/A
HOOK1	1	59814786..59876370	0	#N/A	#N/A	#N/A	#N/A	#N/A
CYP2J2	1	complement(59893308..59926773)	0.242885	2.36409	5.14827	0.404201	#N/A	1
RN7SL475P	1	complement(59974757..59975054)	0	#N/A	#N/A	#N/A	#N/A	#N/A
C1orf87	1	complement(59987269..60073770)	0	-0.00712	-1.00495	0.998534	#N/A	1
LINC02778	1	60114875..60149784	0	#N/A	#N/A	#N/A	#N/A	#N/A
LINC01748	1	complement(60515716..60640507)	0.221748	-2.02494	-4.06975	0.527294	#N/A	1
AC099792.1	1	complement(60659631..60868009)	0	#N/A	#N/A	#N/A	#N/A	#N/A
NFIA	1	60865259..61462788	37.3263	-0.07211	-1.05125	0.734989	0.98649	1
NFIA-AS2	1	complement(60912675..61056885)	1.39852	2.121	4.34996	0.148939	#N/A	1
NFIA-AS1	1	complement(61248945..61253510)	0	#N/A	#N/A	#N/A	#N/A	#N/A
AC099791.3	1	61481087..61533271	0	#N/A	#N/A	#N/A	#N/A	#N/A
AC099791.4	1	complement(61588049..61589904)	0	#N/A	#N/A	#N/A	#N/A	#N/A
TM2D1	1	complement(61681046..61725423)	47.3629	-0.50552	-1.41963	0.016111	0.534948	1
AC099791.2	1	complement(61741998..61742424)	0	#N/A	#N/A	#N/A	#N/A	#N/A
PATJ	1	61742406..62178675	2.99153	-5.45644	-43.9089	0.068944	#N/A	1
RNU6-414P	1	61816419..61816522	0	#N/A	#N/A	#N/A	#N/A	#N/A
RNU6-1177P	1	61852499..61852602	0	#N/A	#N/A	#N/A	#N/A	#N/A
RN7SL180P	1	62072448..62072741	0	#N/A	#N/A	#N/A	#N/A	#N/A
MIR3116-1	1	62078786..62078859	0	#N/A	#N/A	#N/A	#N/A	#N/A
MIR3116-2	1	complement(62078789..62078856)	0	#N/A	#N/A	#N/A	#N/A	#N/A
L1TD1	1	62194849..62212328	1.35675	0.173122	1.12749	0.84492	#N/A	1
Y_RNA_24	1	62211557..62211666	0	#N/A	#N/A	#N/A	#N/A	#N/A
KANK4	1	complement(62236165..62319434)	0	#N/A	#N/A	#N/A	#N/A	#N/A
RNU6-371P	1	complement(62298149..62298256)	0	#N/A	#N/A	#N/A	#N/A	#N/A
USP1	1	62436297..62451804	24.1384	-0.04498	-1.03167	0.863513	0.996709	1
DOCK7	1	complement(62454298..62688386)	38.4486	0.07354	1.05229	0.717463	0.985938	1
ANGPTL3	1	62597520..62606313	0	#N/A	#N/A	#N/A	#N/A	#N/A
AL138847.2	1	62607766..62609584	0	#N/A	#N/A	#N/A	#N/A	#N/A
AC103923.1	1	62688482..62710694	0	#N/A	#N/A	#N/A	#N/A	#N/A
ATG4C	1	62784132..62865516	5.6699	0.24843	1.18791	0.624778	#N/A	1
AC099794.1	1	62896009..62901639	0	#N/A	#N/A	#N/A	#N/A	#N/A
LINC01739	1	complement(62975751..63022504)	0	#N/A	#N/A	#N/A	#N/A	#N/A
AL162400.3	1	63011197..63018614	0	#N/A	#N/A	#N/A	#N/A	#N/A
AL162400.1	1	63024207..63025658	0	#N/A	#N/A	#N/A	#N/A	#N/A
AL162400.2	1	complement(63078081..63079031)	0	#N/A	#N/A	#N/A	#N/A	#N/A
AC096543.1	1	63139250..63163153	0	#N/A	#N/A	#N/A	#N/A	#N/A
LINC00466	1	complement(63159083..63317274)	0	#N/A	#N/A	#N/A	#N/A	#N/A
AC096543.2	1	63249920..63251771	0	#N/A	#N/A	#N/A	#N/A	#N/A
FOXD3-AS1	1	complement(63320884..63324441)	0.242885	2.36409	5.14827	0.404201	#N/A	1
FOXD3	1	63322567..63325128	0	#N/A	#N/A	#N/A	#N/A	#N/A
MIR6068	1	complement(63326925..63326984)	0	#N/A	#N/A	#N/A	#N/A	#N/A
Y_RNA_25	1	63338263..63338372	0	#N/A	#N/A	#N/A	#N/A	#N/A
ALG6	1	63367575..63438553	5.13693	0.002831	1.00196	0.995886	#N/A	1
ITGB3BP	1	complement(63440770..63593721)	20.2755	0.114123	1.08232	0.667793	0.98327	1
BX004807.1	1	63487957..63508204	0	#N/A	#N/A	#N/A	#N/A	#N/A
EFCAB7	1	63523372..63572693	1.30406	-0.52024	-1.43419	0.605976	#N/A	1
RN7SL488P	1	complement(63529613..63529898)	0	#N/A	#N/A	#N/A	#N/A	#N/A
RNU7-123P	1	complement(63536711..63536770)	0	#N/A	#N/A	#N/A	#N/A	#N/A
DLEU2L	1	63547082..63550636	0.228968	-2.02496	-4.06981	0.527289	#N/A	1
AL109925.3	1	complement(63548977..63549112)	0	#N/A	#N/A	#N/A	#N/A	#N/A
AL109925.6	1	complement(63549133..63549216)	0	#N/A	#N/A	#N/A	#N/A	#N/A
AL109925.4	1	complement(63549227..63549284)	0	#N/A	#N/A	#N/A	#N/A	#N/A
AL109925.2	1	complement(63549294..63549366)	0	#N/A	#N/A	#N/A	#N/A	#N/A
AL109925.5	1	complement(63549374..63549463)	0	#N/A	#N/A	#N/A	#N/A	#N/A
AL109925.1	1	complement(63549489..63549608)	0	#N/A	#N/A	#N/A	#N/A	#N/A
PGM1	1	63593411..63660245	17.5146	-0.1385	-1.10076	0.638942	0.982881	1
RN7SL130P	1	63655743..63656047	0	-0.00712	-1.00495	0.998534	#N/A	1
ROR1	1	63774017..64181498	10.4936	0.442403	1.35887	0.221274	0.940423	1
RNU6-809P	1	complement(64028894..64029000)	0	#N/A	#N/A	#N/A	#N/A	#N/A
Y_RNA_26	1	complement(64066640..64066741)	0	#N/A	#N/A	#N/A	#N/A	#N/A
ROR1-AS1	1	complement(64094442..64171297)	0.228968	-2.02496	-4.06981	0.527289	#N/A	1
AL445205.1	1	64186791..64192685	0	#N/A	#N/A	#N/A	#N/A	#N/A
UBE2U	1	64203627..64267368	0	#N/A	#N/A	#N/A	#N/A	#N/A
RNU7-62P	1	complement(64384398..64384459)	0	#N/A	#N/A	#N/A	#N/A	#N/A
CACHD1	1	64470129..64693058	1.49908	0.421653	1.33946	0.683465	#N/A	1
MIR4794	1	64579847..64579923	0	#N/A	#N/A	#N/A	#N/A	#N/A
RAVER2	1	64745095..64833232	0.884607	0.027777	1.01944	0.979792	#N/A	1
JAK1	1	complement(64833229..65067754)	160.225	-0.07166	-1.05092	0.666967	0.98327	1
LINC01359	1	complement(64972225..65002489)	0	#N/A	#N/A	#N/A	#N/A	#N/A
AL357078.2	1	complement(65003470..65004087)	0	#N/A	#N/A	#N/A	#N/A	#N/A
RNU6-1176P	1	complement(65022968..65023074)	0	#N/A	#N/A	#N/A	#N/A	#N/A
MIR3671	1	complement(65057755..65057842)	0	-0.00712	-1.00495	0.998534	#N/A	1
MIR101-1	1	complement(65058434..65058508)	0	#N/A	#N/A	#N/A	#N/A	#N/A
AK4	1	65147549..65232145	12.6207	0.549083	1.46316	0.110063	0.88196	1
DNAJC6	1	65248219..65415871	8.17648	-0.21579	-1.16134	0.62237	0.981041	1
AL139294.1	1	complement(65279456..65306521)	0	#N/A	#N/A	#N/A	#N/A	#N/A
RNU2-15P	1	65415816..65416006	0	#N/A	#N/A	#N/A	#N/A	#N/A
LEPROT	1	65420587..65436007	196.624	-0.08605	-1.06146	0.616313	0.980252	1
LEPR	1	65420652..65641559	10.6529	0.17876	1.13191	0.657289	0.982881	1
AC119800.1	1	65486406..65494188	0.728655	0.406552	1.32551	0.736372	#N/A	1
AL513493.1	1	65703962..65714847	0	#N/A	#N/A	#N/A	#N/A	#N/A
RN7SL854P	1	complement(65761058..65761352)	0	#N/A	#N/A	#N/A	#N/A	#N/A
PDE4B	1	65792514..66374579	0.242885	0.346271	1.27127	0.847735	#N/A	1
AL590783.1	1	complement(66042500..66050718)	0	#N/A	#N/A	#N/A	#N/A	#N/A
RNU4-88P	1	complement(66094461..66094546)	0	#N/A	#N/A	#N/A	#N/A	#N/A
SGIP1	1	66533383..66751139	20.9804	-0.05229	-1.03691	0.841022	0.99523	1
MIR3117	1	66628440..66628517	0	#N/A	#N/A	#N/A	#N/A	#N/A
AL139147.1	1	complement(66665864..66677027)	0	-0.00712	-1.00495	0.998534	#N/A	1
TCTEX1D1	1	66752459..66779047	0.242885	0.346294	1.27129	0.847726	#N/A	1
INSL5	1	complement(66797741..66801256)	0.228968	-2.02496	-4.06981	0.527289	#N/A	1
WDR78	1	complement(66812885..66924856)	3.24105	0.434471	1.35142	0.523622	#N/A	1
AL592161.1	1	66826942..66828558	0	#N/A	#N/A	#N/A	#N/A	#N/A
MIER1	1	66924895..66988619	40.438	-0.07477	-1.05319	0.717838	0.985938	1
SLC35D1	1	complement(66999350..67054148)	24.9221	-0.1624	-1.11915	0.597433	0.978721	1
C1orf141	1	complement(67092165..67231853)	0	#N/A	#N/A	#N/A	#N/A	#N/A
AL133320.1	1	complement(67102645..67102779)	0	#N/A	#N/A	#N/A	#N/A	#N/A
AL133320.2	1	complement(67121605..67123956)	0	#N/A	#N/A	#N/A	#N/A	#N/A
IL23R	1	67138907..67259979	0	#N/A	#N/A	#N/A	#N/A	#N/A
RNU6-586P	1	67196140..67196243	0	#N/A	#N/A	#N/A	#N/A	#N/A
RNU4ATAC4P	1	complement(67267601..67267726)	0	#N/A	#N/A	#N/A	#N/A	#N/A
IL12RB2	1	67307364..67397090	0.228968	-2.02496	-4.06981	0.527289	#N/A	1
SERBP1	1	complement(67407810..67430415)	225.021	-0.01138	-1.00792	0.95024	0.997436	1
RNU6-387P	1	67417214..67417318	0	#N/A	#N/A	#N/A	#N/A	#N/A
[truncated: 43,810 more rows]

## Sheet: 04 Astrocytes  NP1 EF+ vs. EF+
Name	Chromosome	Region	Max group mean	Log₂ fold change	Fold change	P-value	FDR p-value	Bonferroni
[truncated: 45,368 more rows]

[truncated: 26 more sheets: 05 Astrocytes NP2 EF+ vs. EF+, 06 Astrocyt NP2 EF+ vs. NP1 EF+, 07 GIN31 EF+ vs. EF-, 08 GIN31 NP1 EF+ vs. EF-, 09 GIN31 NP2 EF+ vs. EF-, 10 GIN31 NP1 EF+ vs. EF+, 11 GIN31 NP2 EF+ vs. EF+, 12 GIN31 NP2 EF+ vs. NP1 EF+, 13 GCE31 EF+ vs. EF-, 14 GCE31 NP1 EF+ vs. EF-, 15 GCE31 NP2 EF+ vs. EF-, 16 GCE31 NP1 EF+ vs. EF+, 17 GCE31 NP2 EF+ vs. EF+, 18 GCE31 NP2 EF+ vs. NP1 EF+, 19 EF+ group  Cortical Astr..., 20 EF+ group GIN 31 vs. GCE 31, 21 EF+ group GCE 31 vs. Cor..., 22 EF- group Cortical Astro..., 23 EF- group GIN 31 vs. GCE 31, 24 EF- group GCE 31 vs. Cor... …]
