# Supplementary material for: Wireless electrical–molecular quantum signalling for cancer cell apoptosis
Source: Nat Nanotechnol. 2023 Sep 14;19(1):106–14. doi: 10.1038/s41565-023-01496-y (PMC10796273; doi:10.1038/s41565-023-01496-y)
Supplement: Supplementary file 6 — Source data associated with circular dichroism (Fig. 5a), UV–visible measurements of bio-nanoantennae after ES (Fig. 5b,c) and the metabolic activity of GIN 31 cells as a function of different size bio-nanoantennae (20 nm, 50 nm and 100 nm; GNP20@r.Cyt c@Z, GNP50@r.Cyt c@Z and GNP100@r.Cyt c@Z) synthesized using various linker lengths (1, 2, 3.5 and 5 kDa; Fig. 5d–f). [file 41565_2023_1496_MOESM6_ESM.xlsx]

## Sheet: Fig 5a
Wavelenght (nm)	GNP100@rCytc@Z (UnCoated Electrodes) + EF	GNP100@rCytc@Z (Coated Electrodes) + EF	oxidised cyt c (Native); oC - EF
190	-100.48	8.16333	15.188
191	-24.3504	12.9458	16.4181
192	-13.6897	21.672	17.4397
193	11.9343	23.883	18.3899
194	40.7526	29.1729	18.9055
195	63.5655	30.5094	18.788
196	9.26984	16.0103	17.8775
197	8.74716	16.0467	16.0163
198	6.79278	10.527	13.3754
199	9.20339	3.9063	10.1465
200	8.58653	-0.318245	6.54995
201	3.67142	6.43406	2.793
202	10.4658	3.62051	-0.869683
203	-3.63605	0.193719	-4.24657
204	0.116445	2.24274	-7.32653
205	-0.250754	1.87833	-9.98421
206	-1.13775	1.42473	-12.1601
207	-1.9167	1.03231	-13.7783
208	-2.53456	0.711584	-14.8248
209	-3.01785	0.457003	-15.3899
210	-3.39908	0.242056	-15.5736
211	-3.69391	0.0662515	-15.5639
212	-3.92196	-0.0721804	-15.5347
213	-4.09279	-0.190211	-15.5959
214	-4.23488	-0.292571	-15.8366
215	-4.37585	-0.392749	-16.2293
216	-4.53545	-0.496337	-16.7362
217	-4.72301	-0.614834	-17.2989
218	-4.92828	-0.741841	-17.829
219	-5.14431	-0.872334	-18.2904
220	-5.34335	-0.996162	-18.6458
221	-5.50769	-1.10983	-18.881
222	-5.60623	-1.20112	-18.9679
223	-5.63067	-1.2488	-18.8789
224	-5.5599	-1.25671	-18.5927
225	-5.38821	-1.21321	-18.0699
226	-5.12527	-1.13656	-17.3026
227	-4.77493	-1.02056	-16.2858
228	-4.35428	-0.869072	-15.0106
229	-3.88418	-0.689435	-13.5341
230	-3.37935	-0.492943	-11.9392
231	-2.84729	-0.283836	-10.2911
232	-2.30085	-0.0669435	-8.67454
233	-1.77289	0.146689	-7.17785
234	-1.26755	0.350298	-5.85255
235	-0.8049	0.538108	-4.70875
236	-0.391608	0.702906	-3.76305
237	-0.0327371	0.844414	-2.99474
238	0.266613	0.964184	-2.3538
239	0.509782	1.05505	-1.81713
240	0.698595	1.12551	-1.36774
241	0.842162	1.17025	-0.978234
242	0.951984	1.20171	-0.657541
243	1.0355	1.22875	-0.39517
244	1.10506	1.24282	-0.190894
245	1.15923	1.25199	-0.0222728
246	1.20019	1.25071	0.104262
247	1.22848	1.25149	0.203107
248	1.24451	1.25018	0.272178
249	1.25414	1.2433	0.325344
250	1.25815	1.23528	0.360646
251	1.25775	1.22442	0.383434
252	1.25128	1.21445	0.38735
253	1.24178	1.20256	0.398558
254	1.2346	1.19329	0.400194
255	1.22866	1.18295	0.404533
256	1.22343	1.16972	0.411839
257	1.21792	1.15919	0.413759
258	1.2145	1.15001	0.420926
259	1.20819	1.13737	0.42951
260	1.20097	1.13024	0.436626
261	1.19732	1.11673	0.440086
262	1.19142	1.10533	0.445081
263	1.18235	1.09577	0.454515
264	1.17255	1.08052	0.459182
265	1.15916	1.06595	0.448835
266	1.14408	1.05377	0.43364
267	1.12366	1.0396	0.40274
268	1.10429	1.02454	0.372701
269	1.0855	1.01173	0.342083
270	1.06094	0.994798	0.304106
271	1.03387	0.980267	0.264739
272	1.01069	0.964149	0.232523
273	0.98463	0.946232	0.19964
274	0.958247	0.92991	0.175958
275	0.934874	0.909012	0.138502
276	0.914568	0.890408	0.104914
277	0.892395	0.874588	0.0641702
278	0.874085	0.861876	0.0232465
279	0.854277	0.846404	-0.00469056
280	0.836222	0.834407	-0.0374007
281	0.821598	0.814289	-0.0635277
282	0.802279	0.797706	-0.0738386
283	0.783918	0.781059	-0.0842465
284	0.768041	0.764304	-0.0795827
285	0.752161	0.748078	-0.0900735
286	0.737535	0.733224	-0.104905
287	0.72641	0.717335	-0.125596
288	0.715563	0.703503	-0.13897
289	0.706043	0.695683	-0.141991
290	0.693343	0.679674	-0.13517
291	0.682605	0.667371	-0.119589
292	0.673778	0.649226	-0.0931705
293	0.662352	0.634659	-0.069037
294	0.652624	0.618011	-0.0447542
295	0.64523	0.603436	-0.0425008
296	0.635974	0.590607	-0.0418818
297	0.625485	0.580715	-0.0467045
298	0.617202	0.571341	-0.056682
299	0.606167	0.559613	-0.0613053
300	0.593714	0.547091	-0.0622829
301	0.583002	0.528907	-0.0675506
302	0.568888	0.51432	-0.0705737
303	0.557576	0.50211	-0.0703405
304	0.548508	0.490092	-0.0783184
305	0.536204	0.477297	-0.0878254
306	0.527811	0.466582	-0.0857312
307	0.520546	0.454522	-0.0876011
308	0.511433	0.444311	-0.102844
309	0.503016	0.434773	-0.10817
310	0.490794	0.422457	-0.118002
311	0.481995	0.410976	-0.129942
312	0.473622	0.399546	-0.141949
313	0.464548	0.390535	-0.157049
314	0.45453	0.380075	-0.168476
315	0.442445	0.369831	-0.180184
316	0.427594	0.35891	-0.187942
317	0.414562	0.351112	-0.201006
318	0.404278	0.341454	-0.222448
319	0.392269	0.330077	-0.232249
320	0.379377	0.317889	-0.248215
321	0.367365	0.305354	-0.26611
322	0.353388	0.295408	-0.282359
323	0.339869	0.287454	-0.292141
324	0.33017	0.278747	-0.297081
325	0.318781	0.270458	-0.306244
326	0.312171	0.263424	-0.313299
327	0.303248	0.255037	-0.326555
328	0.296143	0.250366	-0.33964
329	0.290532	0.245805	-0.340684
330	0.28478	0.241614	-0.353883
331	0.281451	0.238095	-0.356163
332	0.277785	0.235093	-0.357508
333	0.272669	0.228785	-0.353045
334	0.268079	0.221529	-0.346572
335	0.264179	0.214004	-0.335899
336	0.261157	0.211156	-0.321233
337	0.261039	0.205707	-0.314497
338	0.262839	0.204742	-0.308376
339	0.263252	0.19915	-0.291612
340	0.264889	0.194009	-0.292312
341	0.264533	0.188963	-0.289763
342	0.260655	0.189448	-0.298515
343	0.257685	0.188154	-0.30015
344	0.259632	0.189398	-0.293799
345	0.258953	0.191624	-0.291964
346	0.259858	0.191398	-0.292513
347	0.26058	0.188962	-0.289349
348	0.260255	0.18787	-0.284561
349	0.259816	0.183858	-0.281697
350	0.258725	0.183174	-0.29002
351	0.255784	0.181765	-0.283242
352	0.2509	0.177571	-0.284956
353	0.249471	0.169627	-0.269104
354	0.247933	0.166597	-0.266515
355	0.249758	0.164672	-0.262568
356	0.249748	0.16445	-0.264972
357	0.249605	0.16171	-0.257047
358	0.250607	0.164793	-0.261363
359	0.253292	0.160486	-0.258362
360	0.254666	0.161585	-0.259005
361	0.25376	0.164135	-0.246634
362	0.251545	0.171947	-0.251506
363	0.254448	0.176699	-0.241267
364	0.259261	0.183555	-0.270065
365	0.260915	0.19084	-0.275723
366	0.263305	0.192959	-0.302809
367	0.262534	0.194502	-0.310193
368	0.259012	0.198641	-0.319186
369	0.256943	0.200521	-0.314348
370	0.256753	0.202181	-0.32253
371	0.252055	0.197969	-0.32929
372	0.25046	0.195012	-0.33939
373	0.249392	0.188388	-0.327828
374	0.247045	0.184095	-0.333481
375	0.245513	0.17891	-0.310468
376	0.239926	0.173897	-0.30156
377	0.238744	0.166366	-0.271167
378	0.238955	0.159911	-0.231574
379	0.239737	0.153687	-0.1916
380	0.23935	0.14917	-0.164697
381	0.239955	0.14465	-0.144807
382	0.241405	0.143254	-0.110692
383	0.245091	0.141237	-0.0710837
384	0.247554	0.139517	-0.0449135
385	0.249942	0.137457	-0.0122553
386	0.251526	0.133788	-0.00399616
387	0.250655	0.131321	0.00283255
388	0.250857	0.130409	0.028027
389	0.252567	0.128137	0.0350886
390	0.252238	0.125469	0.040686
391	0.247824	0.122865	0.047383
392	0.248343	0.121207	0.0737206
393	0.247548	0.116795	0.0994709
394	0.244901	0.114106	0.109292
395	0.241092	0.112738	0.126149
396	0.240481	0.106574	0.156737
397	0.239846	0.0994096	0.181309
398	0.238834	0.0956571	0.212257
399	0.237438	0.0909307	0.23516
400	0.238792	0.0887472	0.271052
401	0.241537	0.0865987	0.301779
402	0.245984	0.0848982	0.334247
403	0.247446	0.082002	0.35697
404	0.247851	0.0778342	0.353399
405	0.244102	0.0724717	0.343917
406	0.23501	0.0687082	0.325751
407	0.221004	0.0644037	0.267786
408	0.202294	0.0589742	0.192918
409	0.177964	0.051379	0.113195
410	0.146653	0.0416448	0.0115541
411	0.116761	0.0336146	-0.102318
412	0.0915964	0.0284725	-0.204915
413	0.0632552	0.0233461	-0.292492
414	0.0378132	0.019874	-0.355333
415	0.0177561	0.0190902	-0.408091
416	0.00242071	0.0160063	-0.425031
417	-0.0087665	0.0208825	-0.411424
418	-0.0104393	0.0254709	-0.385052
419	-0.00678515	0.0317839	-0.354372
420	0.00547631	0.0419173	-0.328869
421	0.0256921	0.0491987	-0.290572
422	0.0474444	0.0581097	-0.253629
423	0.0689047	0.066749	-0.230626
424	0.0916693	0.0732988	-0.207511
425	0.112087	0.0789353	-0.19086
426	0.130031	0.0827995	-0.158052
427	0.144233	0.083473	-0.148076
428	0.152043	0.0819697	-0.136562
429	0.156587	0.0780937	-0.146289
430	0.16043	0.0737806	-0.158898
431	0.164464	0.0713658	-0.153307
432	0.16875	0.070152	-0.141105
433	0.166228	0.0638931	-0.130444
434	0.1665	0.0580957	-0.127768
435	0.161861	0.0516331	-0.116098
436	0.157685	0.0439681	-0.11138
437	0.153332	0.038129	-0.122375
438	0.148947	0.0287629	-0.107386
439	0.144056	0.0215556	-0.120237
440	0.138755	0.0102845	-0.14219
441	0.128788	-0.00431822	-0.152371
442	0.132489	6.14074e-05	-0.146455
443	0.124713	-0.00667827	-0.132431
444	0.124459	-0.00858432	-0.152532
445	0.121007	-0.00967761	-0.162016
446	0.117304	-0.0138157	-0.175096
447	0.112285	-0.0185236	-0.171065
448	0.108278	-0.021996	-0.14811
449	0.104795	-0.0244511	-0.145924
450	0.106011	-0.0228719	-0.126928
451	0.105624	-0.0215938	-0.132179
452	0.105744	-0.0227479	-0.119014
453	0.101635	-0.028894	-0.0939916
454	0.0996191	-0.034806	-0.104436
455	0.0989468	-0.0354677	-0.121484
456	0.101715	-0.0365812	-0.151216
457	0.102271	-0.0392821	-0.15359
458	0.0953854	-0.0497938	-0.164772
459	0.0864417	-0.0583173	-0.164072
460	0.0884992	-0.0569255	-0.144215
461	0.0936188	-0.052595	-0.135245
462	0.106607	-0.0383816	-0.113181
463	0.104184	-0.0421598	-0.0956148
464	0.0973534	-0.0549829	-0.0868272
465	0.0954651	-0.0563613	-0.0764133
466	0.102496	-0.0526884	-0.0766573
467	0.100207	-0.0559826	-0.0572259
468	0.0955789	-0.0592095	-0.0453255
469	0.0889849	-0.0605677	-0.044889
470	0.0871031	-0.0621004	-0.0538167
471	0.081127	-0.0711255	-0.0556937
472	0.0696054	-0.0867093	-0.0552296
473	0.0652714	-0.0911881	-0.0940288
474	0.0640366	-0.0932371	-0.113768
475	0.0651951	-0.0890319	-0.106403
476	0.0654326	-0.0892728	-0.125614
477	0.0622122	-0.0931299	-0.132742
478	0.056399	-0.0968842	-0.134781
479	0.0569773	-0.0964047	-0.119417
480	0.0656119	-0.0894636	-0.0872361
481	0.068347	-0.0918092	-0.0676357
482	0.0664596	-0.0978601	-0.0459491
483	0.0608055	-0.11313	-0.0543631
484	0.0552463	-0.122084	-0.0485037
485	0.0696168	-0.106663	-0.0486217
486	0.0785884	-0.1	-0.0560972
487	0.0714196	-0.106927	-0.0608251
488	0.069652	-0.111953	-0.0797662
489	0.068135	-0.11621	-0.0470701
490	0.0664852	-0.123114	-0.0342053
491	0.0615191	-0.131882	-0.0279442
492	0.0567279	-0.137877	-0.0166974
493	0.0586889	-0.135026	0.0274031
494	0.056263	-0.137449	0.0281788
495	0.0534651	-0.138561	0.0116722
496	0.0517122	-0.141599	0.0116842
497	0.0477103	-0.146582	-0.00358996
498	0.0431972	-0.151866	-0.032165
499	0.0378641	-0.159866	-0.0339936
500	0.0340704	-0.163701	-0.0398138

## Sheet: Fig 5b
Wavelength (nm)	GNP100 + EF	GNP100@rCyt c + EF	GNP100@Z + EF	GNP100@rCytc@Z + EF
800	0.111531	0.0981168	0.0955471	0.0865689
799	0.112007	0.0990653	0.0963648	0.0876512
798	0.113394	0.0998906	0.096866	0.0885303
797	0.113695	0.100308	0.0978423	0.0890209
796	0.114575	0.101452	0.0991436	0.0901172
795	0.115442	0.101708	0.099656	0.0910058
794	0.116004	0.102493	0.0996465	0.0912566
793	0.116877	0.103421	0.101469	0.0927159
792	0.118001	0.104663	0.102123	0.0934025
791	0.119002	0.105101	0.102993	0.0945904
790	0.119592	0.105294	0.103606	0.0953759
789	0.120698	0.107137	0.104309	0.0959195
788	0.121096	0.107835	0.105674	0.0971382
787	0.122436	0.109102	0.106705	0.0983153
786	0.123255	0.109818	0.107585	0.098578
785	0.123664	0.110292	0.108389	0.100141
784	0.124956	0.111074	0.108997	0.100851
783	0.126051	0.112807	0.110379	0.10172
782	0.12646	0.112556	0.11097	0.10234
781	0.12758	0.114248	0.11179	0.103084
780	0.128605	0.114709	0.112622	0.103939
779	0.12977	0.115827	0.114191	0.10571
778	0.130148	0.116826	0.115083	0.106786
777	0.131395	0.117808	0.115752	0.107504
776	0.132647	0.118449	0.116802	0.108258
775	0.133096	0.119892	0.118	0.109581
774	0.134678	0.120988	0.119137	0.111129
773	0.135773	0.122338	0.119872	0.112126
772	0.136648	0.12282	0.12061	0.112876
771	0.137436	0.123458	0.122372	0.11384
770	0.138584	0.124502	0.123202	0.114956
769	0.13968	0.125736	0.123953	0.115754
768	0.140702	0.127011	0.12537	0.117346
767	0.14158	0.127822	0.126051	0.117606
766	0.143031	0.128979	0.127318	0.119093
765	0.143779	0.130006	0.128505	0.120168
764	0.144911	0.130793	0.129957	0.121722
763	0.146065	0.132078	0.130445	0.122702
762	0.147525	0.133354	0.13189	0.124259
761	0.148544	0.134605	0.133322	0.125262
760	0.149133	0.135465	0.134149	0.126123
759	0.151018	0.137072	0.135837	0.127829
758	0.15245	0.138298	0.137256	0.129105
757	0.153149	0.139437	0.137854	0.130062
756	0.154899	0.140918	0.139713	0.131929
755	0.156153	0.141877	0.140721	0.132919
754	0.156812	0.142995	0.141814	0.133804
753	0.158302	0.14428	0.142943	0.135238
752	0.159781	0.145446	0.144322	0.136876
751	0.160845	0.146698	0.145738	0.138036
750	0.162246	0.148138	0.146878	0.139519
749	0.163266	0.149316	0.14865	0.140797
748	0.164946	0.150839	0.149862	0.142298
747	0.166482	0.152	0.151311	0.143693
746	0.168226	0.153902	0.153108	0.145811
745	0.169374	0.154965	0.154262	0.146695
744	0.170523	0.15658	0.155652	0.14815
743	0.172292	0.157912	0.157033	0.149745
742	0.173744	0.159425	0.158671	0.15138
741	0.175033	0.160732	0.159768	0.152558
740	0.176685	0.16248	0.161517	0.154189
739	0.17835	0.164246	0.163164	0.155937
738	0.179833	0.165589	0.164898	0.157584
737	0.18137	0.16716	0.166174	0.158877
736	0.183004	0.168789	0.167898	0.160591
735	0.184631	0.170297	0.169283	0.162287
734	0.186238	0.171715	0.171078	0.163999
733	0.187885	0.173401	0.17288	0.16595
732	0.18955	0.175131	0.17449	0.167331
731	0.191186	0.176788	0.176188	0.168928
730	0.193169	0.17849	0.177983	0.170844
729	0.194588	0.180233	0.179531	0.172598
728	0.196281	0.181895	0.181293	0.174107
727	0.198339	0.183946	0.183336	0.176224
726	0.200528	0.185458	0.185553	0.17819
725	0.201922	0.187296	0.187107	0.179958
724	0.203819	0.189096	0.188799	0.181829
723	0.206098	0.191344	0.191335	0.184057
722	0.20782	0.193	0.193	0.185931
721	0.209822	0.195042	0.194805	0.188018
720	0.211697	0.197002	0.196996	0.190329
719	0.213733	0.199083	0.198865	0.192194
718	0.2158	0.201162	0.200996	0.194696
717	0.218152	0.203261	0.203141	0.196886
716	0.219977	0.205043	0.205264	0.198873
715	0.22212	0.207499	0.20745	0.201449
714	0.224188	0.209414	0.20948	0.203645
713	0.226506	0.211578	0.211759	0.205831
712	0.228557	0.213972	0.213818	0.208299
711	0.231062	0.216315	0.216613	0.210807
710	0.233115	0.21836	0.218567	0.212844
709	0.235488	0.220696	0.220907	0.215405
708	0.23789	0.223015	0.22331	0.217745
707	0.239946	0.225223	0.22559	0.220227
706	0.242481	0.227735	0.228102	0.222654
705	0.245228	0.23044	0.230582	0.225553
704	0.247486	0.232632	0.232844	0.227688
703	0.249978	0.235085	0.235566	0.230378
702	0.252661	0.237614	0.238412	0.233441
701	0.255355	0.240262	0.240873	0.235935
700	0.257847	0.242867	0.243487	0.23851
699	0.260284	0.245358	0.246115	0.241213
698	0.26311	0.248103	0.249043	0.244267
697	0.265604	0.250799	0.251542	0.246904
696	0.268639	0.253734	0.25448	0.249951
695	0.271374	0.25638	0.257334	0.252723
694	0.274408	0.259382	0.260475	0.255851
693	0.277289	0.262369	0.263231	0.258917
692	0.280571	0.265525	0.266575	0.2622
691	0.283471	0.268367	0.269627	0.265218
690	0.286533	0.271298	0.272593	0.26829
689	0.289327	0.274239	0.275399	0.271414
688	0.292922	0.277805	0.279033	0.275162
687	0.295999	0.280894	0.282121	0.278201
686	0.299373	0.284365	0.285613	0.281816
685	0.302341	0.287304	0.288534	0.284996
684	0.305997	0.290811	0.292373	0.288689
683	0.30926	0.294035	0.295593	0.29192
682	0.312558	0.297408	0.298798	0.295334
681	0.31622	0.301162	0.302592	0.29933
680	0.319534	0.304518	0.30614	0.302751
679	0.323188	0.307986	0.309853	0.306626
678	0.326798	0.311686	0.313383	0.310212
677	0.330575	0.315253	0.317144	0.314086
676	0.334462	0.319335	0.32124	0.318474
675	0.338016	0.32285	0.324574	0.321964
674	0.342137	0.326934	0.328752	0.326113
673	0.345739	0.33044	0.332382	0.32983
672	0.350209	0.334805	0.336748	0.334342
671	0.35439	0.338903	0.341013	0.338762
670	0.358259	0.342777	0.345038	0.342656
669	0.362438	0.34694	0.34931	0.347069
668	0.366603	0.351056	0.353397	0.351332
667	0.370507	0.355131	0.357534	0.355682
666	0.375076	0.359601	0.362175	0.360168
665	0.379753	0.364472	0.36688	0.36522
664	0.384177	0.368633	0.371206	0.369611
663	0.388856	0.373296	0.375908	0.374288
662	0.393059	0.377518	0.380112	0.378948
661	0.39807	0.382572	0.385158	0.384041
660	0.402618	0.387047	0.38954	0.388651
659	0.406981	0.391676	0.394503	0.393701
658	0.41172	0.396344	0.399323	0.398457
657	0.416745	0.401348	0.404274	0.403704
656	0.421782	0.406307	0.409436	0.408796
655	0.426245	0.410979	0.41404	0.413494
654	0.431921	0.416379	0.419674	0.419091
653	0.436792	0.421334	0.424601	0.424309
652	0.442334	0.426782	0.430074	0.430147
651	0.447549	0.43187	0.435454	0.435388
650	0.452523	0.437208	0.440417	0.440845
649	0.458027	0.442553	0.44613	0.44652
648	0.463759	0.448237	0.451496	0.45211
647	0.468929	0.453183	0.456681	0.457494
646	0.47426	0.458911	0.462346	0.463421
645	0.480255	0.46486	0.468322	0.469535
644	0.485983	0.470331	0.474077	0.475502
643	0.491315	0.475924	0.479718	0.481049
642	0.497455	0.481584	0.485583	0.487004
641	0.503338	0.487593	0.491888	0.493289
640	0.509426	0.493561	0.497718	0.499395
639	0.51524	0.499541	0.503805	0.50531
638	0.521194	0.505461	0.509355	0.512072
637	0.527592	0.511689	0.515935	0.518205
636	0.533299	0.517487	0.522008	0.524243
635	0.539787	0.523726	0.52829	0.530869
634	0.545694	0.52998	0.534836	0.537337
633	0.552025	0.536272	0.541093	0.543959
632	0.558658	0.542682	0.547714	0.550593
631	0.564923	0.549307	0.55395	0.557161
630	0.571595	0.555629	0.560472	0.564128
629	0.578135	0.56216	0.567114	0.570335
628	0.584465	0.568855	0.573897	0.577097
627	0.591013	0.575199	0.580333	0.583985
626	0.5974	0.581498	0.586922	0.590717
625	0.603944	0.588083	0.593504	0.597727
624	0.610528	0.594847	0.600495	0.604904
623	0.61718	0.601584	0.607013	0.611424
622	0.624406	0.608155	0.613599	0.618072
621	0.631395	0.615397	0.620829	0.62606
620	0.637837	0.622163	0.627517	0.632647
619	0.644461	0.628963	0.634274	0.639623
618	0.651307	0.635513	0.641594	0.646691
617	0.658044	0.642112	0.647951	0.65322
616	0.665491	0.649377	0.655328	0.66102
615	0.672095	0.656015	0.661777	0.667436
614	0.67884	0.662908	0.668984	0.674794
613	0.685848	0.669976	0.675893	0.681964
612	0.692449	0.67656	0.682519	0.688777
611	0.69963	0.683705	0.689529	0.69585
610	0.70596	0.690089	0.695899	0.702744
609	0.712019	0.696268	0.702378	0.709186
608	0.719131	0.703218	0.709369	0.71627
607	0.726056	0.710446	0.716096	0.72325
606	0.732957	0.717033	0.722935	0.730155
605	0.739221	0.723353	0.729322	0.73669
604	0.74533	0.72934	0.735477	0.743042
603	0.751714	0.735743	0.741934	0.749433
602	0.758056	0.742235	0.748486	0.756006
601	0.764485	0.748734	0.754759	0.76256
600	0.77102	0.755151	0.760905	0.769051
599	0.777226	0.761492	0.767416	0.775506
598	0.783339	0.766974	0.773373	0.781316
597	0.788528	0.772619	0.778669	0.786973
596	0.794316	0.778414	0.784603	0.792934
595	0.800259	0.784544	0.790462	0.799271
594	0.805835	0.789884	0.796108	0.804981
593	0.811156	0.794972	0.801414	0.809995
592	0.816925	0.800553	0.806865	0.815945
591	0.822055	0.806101	0.812427	0.821322
590	0.826773	0.811091	0.817303	0.826104
589	0.831469	0.815761	0.821973	0.830976
588	0.836351	0.820432	0.826828	0.836012
587	0.840823	0.825194	0.831423	0.840625
586	0.844987	0.828874	0.8356	0.844804
585	0.849164	0.833381	0.839644	0.848786
584	0.852669	0.836944	0.843394	0.852755
583	0.856616	0.840618	0.846913	0.855994
582	0.859674	0.844267	0.850552	0.85962
581	0.86268	0.847198	0.853711	0.86306
580	0.865486	0.849986	0.856041	0.865655
579	0.868256	0.852731	0.858964	0.867995
578	0.871118	0.854809	0.861341	0.871149
577	0.873	0.857245	0.863063	0.872754
576	0.874881	0.858939	0.865172	0.874369
575	0.876426	0.860256	0.866453	0.876034
574	0.877402	0.861718	0.868229	0.87765
573	0.878246	0.862655	0.869019	0.878232
572	0.879144	0.863328	0.869635	0.879263
571	0.879647	0.864045	0.87002	0.879474
570	0.879686	0.863766	0.869866	0.878976
569	0.87916	0.863684	0.869459	0.878569
568	0.878908	0.863438	0.869251	0.877881
567	0.878044	0.862264	0.868333	0.877019
566	0.877027	0.861397	0.86726	0.875976
565	0.875591	0.859883	0.865879	0.874225
564	0.873611	0.857748	0.863357	0.872608
563	0.871535	0.855739	0.86112	0.869898
562	0.869062	0.85311	0.859155	0.867271
561	0.866212	0.850715	0.855944	0.863988
560	0.863265	0.847688	0.852834	0.861196
559	0.859982	0.844122	0.849585	0.857724
558	0.855756	0.840536	0.845679	0.853404
557	0.851997	0.836684	0.84205	0.84936
556	0.84782	0.832272	0.837619	0.845225
555	0.843112	0.828259	0.832659	0.840709
554	0.838227	0.823374	0.828302	0.835293
553	0.834133	0.818377	0.82356	0.830553
552	0.828669	0.813482	0.818686	0.825405
551	0.822686	0.80764	0.812225	0.818952
550	0.81672	0.802193	0.806547	0.813305
549	0.810527	0.795387	0.799436	0.80639
548	0.804284	0.789245	0.793522	0.800122
547	0.79809	0.783224	0.787922	0.794225
546	0.791893	0.776774	0.781474	0.787503
545	0.784283	0.769136	0.773862	0.779804
544	0.776993	0.761829	0.76653	0.772337
543	0.770041	0.754426	0.759175	0.764904
542	0.763428	0.748084	0.752848	0.758128
541	0.756914	0.741943	0.746882	0.751654
540	0.749436	0.734083	0.738726	0.743879
539	0.741052	0.725608	0.730498	0.735392
538	0.732753	0.717298	0.721961	0.726369
537	0.725449	0.710076	0.714932	0.71911
536	0.718269	0.702972	0.707589	0.711756
535	0.709485	0.694098	0.698658	0.702427
534	0.701866	0.686578	0.690987	0.694892
533	0.694904	0.679569	0.684215	0.687669
532	0.686706	0.671407	0.676141	0.67938
531	0.677762	0.66243	0.666769	0.669837
530	0.669233	0.653773	0.658155	0.660926
529	0.662341	0.647129	0.651565	0.654177
528	0.655568	0.640285	0.644923	0.647415
527	0.646947	0.631748	0.636058	0.638347
526	0.638695	0.623525	0.627844	0.629941
525	0.630726	0.615775	0.619917	0.621866
524	0.622702	0.607831	0.611765	0.613505
523	0.614467	0.599229	0.603254	0.604593
522	0.606239	0.591228	0.595085	0.596316
521	0.597882	0.582707	0.586551	0.587606
520	0.589634	0.574473	0.57813	0.579032
519	0.581692	0.566591	0.570278	0.570968
518	0.573974	0.558884	0.562691	0.563133
517	0.566193	0.550873	0.554772	0.554928
516	0.557928	0.542497	0.546378	0.546098
515	0.549423	0.534037	0.537732	0.537339
514	0.541242	0.525953	0.529413	0.528818
513	0.533271	0.518056	0.521451	0.520801
512	0.525545	0.510199	0.513837	0.512872
511	0.51801	0.502446	0.506027	0.504836
510	0.510052	0.494699	0.498017	0.49666
509	0.502665	0.487294	0.490591	0.489142
508	0.495777	0.480275	0.4837	0.481873
507	0.488425	0.472814	0.476303	0.474234
506	0.481144	0.46556	0.468694	0.466716
505	0.474732	0.459082	0.46243	0.460256
504	0.468384	0.452626	0.455847	0.45353
503	0.46211	0.446405	0.449554	0.44693
502	0.456073	0.440363	0.443513	0.440832
501	0.450573	0.434925	0.438165	0.435248
500	0.445337	0.429345	0.432515	0.429707
499	0.440444	0.424561	0.427701	0.424578
498	0.436012	0.42014	0.423315	0.42006
497	0.43197	0.416046	0.419218	0.415811
496	0.428059	0.412267	0.415549	0.412093
495	0.424333	0.408321	0.411409	0.408071
494	0.42079	0.404673	0.407795	0.404169
493	0.417809	0.401597	0.404693	0.40102
492	0.415567	0.399531	0.402696	0.398988
491	0.413466	0.397451	0.400625	0.397
490	0.410939	0.394794	0.398018	0.394201
489	0.408991	0.392905	0.396121	0.392163
488	0.407684	0.391535	0.394811	0.390896
487	0.406485	0.39028	0.393659	0.3898
486	0.40514	0.388794	0.392109	0.388025
485	0.404004	0.387686	0.390894	0.386839
484	0.403354	0.387225	0.390695	0.386773
483	0.402956	0.386788	0.390453	0.386493
482	0.402457	0.386285	0.389834	0.385841
481	0.402055	0.385682	0.389257	0.385202
480	0.401791	0.385334	0.388822	0.384826
479	0.401695	0.385267	0.388848	0.384723
478	0.401623	0.385157	0.388713	0.384764
477	0.40169	0.385233	0.388802	0.384822
476	0.401742	0.385283	0.388704	0.384849
475	0.401861	0.385414	0.389105	0.385076
474	0.402148	0.38554	0.389278	0.385314
473	0.402347	0.385793	0.389489	0.385515
472	0.402761	0.386048	0.389879	0.385942
471	0.403066	0.386316	0.390115	0.386286
470	0.403462	0.386693	0.390536	0.386599
469	0.403762	0.386998	0.390898	0.387013
468	0.404144	0.387442	0.391363	0.387415
467	0.404589	0.387808	0.39186	0.387889
466	0.405081	0.388289	0.39226	0.388463
465	0.405519	0.388534	0.392599	0.388651
464	0.405965	0.389045	0.393251	0.389394
463	0.406326	0.389494	0.393616	0.389709
462	0.40685	0.389897	0.39403	0.39015
461	0.407382	0.390156	0.394431	0.390565
460	0.407627	0.390727	0.395053	0.391336
459	0.408026	0.391046	0.395535	0.391733
458	0.408509	0.39147	0.39602	0.392313
457	0.408974	0.391901	0.396274	0.392718
456	0.409261	0.392329	0.396819	0.393172
455	0.409835	0.392628	0.397143	0.393424
454	0.410211	0.393077	0.397677	0.393976
453	0.410614	0.393502	0.398183	0.394525
452	0.411009	0.393831	0.398646	0.394986
451	0.411447	0.394303	0.399055	0.395445
450	0.411736	0.394559	0.399474	0.395934
449	0.412091	0.394827	0.399674	0.396169
448	0.412519	0.395313	0.400221	0.396763
447	0.412807	0.39558	0.400601	0.397207
446	0.413227	0.396001	0.401076	0.397655
445	0.413563	0.39617	0.401372	0.398034
444	0.413895	0.396719	0.4018	0.398504
443	0.414241	0.396997	0.402185	0.39879
442	0.41455	0.397241	0.40248	0.399178
441	0.414791	0.397525	0.402716	0.399523
440	0.415141	0.397964	0.403268	0.400134
439	0.41542	0.398313	0.403374	0.400287
438	0.415559	0.398457	0.40366	0.400619
437	0.415912	0.398651	0.404008	0.400985
436	0.416042	0.399001	0.404255	0.401448
435	0.416358	0.399262	0.404407	0.401544
434	0.416491	0.399459	0.404648	0.401853
433	0.416632	0.399726	0.404892	0.402318
432	0.416781	0.399992	0.405118	0.402573
431	0.416955	0.400255	0.405473	0.403147
430	0.417069	0.400439	0.405632	0.403313
429	0.41719	0.400742	0.406044	0.403816
428	0.417398	0.401023	0.406477	0.404435
427	0.417514	0.401216	0.406741	0.404864
426	0.41765	0.401598	0.407236	0.405558
425	0.417777	0.40189	0.407606	0.406179
424	0.417765	0.402229	0.407897	0.406593
423	0.417911	0.402616	0.408197	0.40696
422	0.418013	0.403204	0.408407	0.407494
421	0.417996	0.40345	0.408248	0.407545
420	0.418218	0.404007	0.408279	0.407758
419	0.418256	0.404301	0.408153	0.407626
418	0.418371	0.404842	0.407976	0.407783
417	0.418515	0.405175	0.407914	0.408025
416	0.418611	0.405364	0.407652	0.407863
415	0.418565	0.405575	0.407607	0.408158
414	0.418622	0.405554	0.407359	0.407982
413	0.418604	0.40557	0.40729	0.408135
412	0.418727	0.405617	0.407285	0.408113
411	0.418768	0.405575	0.407313	0.408386
410	0.418852	0.405399	0.407246	0.408405
409	0.418847	0.405306	0.407424	0.408509
408	0.418805	0.405025	0.407221	0.408255
407	0.418738	0.404839	0.407266	0.408251
406	0.418961	0.404619	0.407377	0.408196
405	0.418935	0.404465	0.407433	0.407963
404	0.418782	0.404111	0.407375	0.407682
403	0.418812	0.403983	0.407553	0.40741
402	0.418775	0.403643	0.407451	0.407178
401	0.41883	0.403514	0.407511	0.406873
400	0.418772	0.403334	0.407684	0.406788
399	0.418635	0.403141	0.407441	0.4062
398	0.418592	0.402853	0.40753	0.406008
397	0.418557	0.402647	0.407271	0.405532
396	0.418506	0.402379	0.407263	0.405171
395	0.418438	0.402291	0.407319	0.404851
394	0.41837	0.402114	0.40727	0.404713
393	0.418243	0.401875	0.407183	0.404418
392	0.418241	0.401799	0.407293	0.404389
391	0.418103	0.401629	0.407342	0.404336
390	0.417963	0.401294	0.407134	0.403813
389	0.417731	0.401111	0.406853	0.403422
388	0.417536	0.400835	0.406918	0.403238
387	0.417491	0.400728	0.406908	0.403107
386	0.41734	0.400489	0.406704	0.402786
385	0.417152	0.400188	0.406538	0.402424
384	0.4169	0.400082	0.406566	0.402267
383	0.416779	0.399794	0.406409	0.402106
382	0.416664	0.399589	0.406389	0.401715
381	0.416468	0.399204	0.40616	0.401392
380	0.416307	0.399058	0.406099	0.401246
379	0.416115	0.398851	0.405704	0.400684
378	0.415946	0.398662	0.405764	0.40073
377	0.415613	0.39841	0.405726	0.400524
376	0.415334	0.3981	0.405484	0.40018
375	0.415225	0.397785	0.405341	0.399971
374	0.41509	0.397528	0.405149	0.399578
373	0.414647	0.397141	0.4047	0.399096
372	0.414462	0.396921	0.40463	0.398927
371	0.414087	0.396659	0.404489	0.398706
370	0.413986	0.396307	0.404327	0.398254
369	0.413577	0.395828	0.403772	0.397828
368	0.413327	0.395639	0.403599	0.397633
367	0.413173	0.395428	0.403514	0.397465
366	0.412747	0.394991	0.403125	0.396937
365	0.412413	0.394732	0.402749	0.396525
364	0.412265	0.394429	0.402457	0.396192
363	0.411932	0.394251	0.402247	0.396057
362	0.411608	0.393971	0.402252	0.396122
361	0.41144	0.393668	0.402132	0.395755
360	0.410996	0.393335	0.401782	0.395477
359	0.410718	0.393037	0.401226	0.394822
358	0.410358	0.392867	0.401267	0.394847
357	0.410288	0.392697	0.401085	0.394692
356	0.409936	0.392369	0.400838	0.394294
355	0.409741	0.392152	0.400618	0.394179
354	0.409593	0.392059	0.400586	0.394113
353	0.409476	0.391896	0.400487	0.393821
352	0.409525	0.39199	0.4004	0.393758
351	0.409368	0.391797	0.400402	0.393727
350	0.409444	0.391939	0.40049	0.393721
349	0.409837	0.39225	0.400869	0.394074
348	0.409932	0.392307	0.400819	0.393939
347	0.410277	0.392716	0.401224	0.394434
346	0.410539	0.393028	0.401683	0.394667
345	0.410909	0.393405	0.402215	0.395154
344	0.41125	0.393834	0.402643	0.395596
343	0.411833	0.394277	0.403129	0.396085
342	0.412203	0.394625	0.403477	0.396324
341	0.41263	0.395104	0.404003	0.396799
340	0.412945	0.395311	0.404326	0.397286
339	0.41354	0.39596	0.404954	0.397877
338	0.414025	0.396373	0.405418	0.398265
337	0.414509	0.396834	0.405969	0.398604
336	0.414882	0.397253	0.406512	0.39925
335	0.41536	0.397768	0.40711	0.399719
334	0.415846	0.398316	0.407598	0.400272
333	0.416388	0.398763	0.408201	0.400791
332	0.416834	0.399207	0.408869	0.401356
331	0.417143	0.399639	0.409079	0.401595
330	0.417753	0.4001	0.409617	0.402138
329	0.418255	0.400468	0.410033	0.40247
328	0.418752	0.401034	0.410465	0.402901
327	0.419175	0.401334	0.41102	0.403333
326	0.41968	0.401867	0.411646	0.403778
325	0.42018	0.402338	0.412082	0.404297
324	0.42061	0.402833	0.412706	0.404942
323	0.420998	0.403083	0.413044	0.40522
322	0.421421	0.403559	0.413395	0.405564
321	0.422022	0.404057	0.413891	0.405985
320	0.422401	0.404508	0.41437	0.406414
319	0.42294	0.404953	0.414816	0.406858
318	0.423448	0.405237	0.415282	0.407131
317	0.423881	0.405903	0.415542	0.407493
316	0.424351	0.406118	0.415762	0.407525
315	0.424737	0.406701	0.416415	0.408256
314	0.425201	0.407142	0.416662	0.408521
313	0.42553	0.407707	0.417034	0.408797
312	0.425991	0.408224	0.417459	0.409115
311	0.426293	0.408795	0.417689	0.409309
310	0.426611	0.409568	0.418005	0.409638
309	0.426934	0.410459	0.418684	0.41027
308	0.42739	0.411479	0.418876	0.410449
307	0.427709	0.412642	0.419079	0.410602
306	0.42801	0.41407	0.419395	0.410833
305	0.428323	0.415671	0.419742	0.411086
304	0.428578	0.417849	0.419926	0.411266
303	0.428883	0.420384	0.420326	0.411546
302	0.4293	0.4233	0.420655	0.411787
301	0.429564	0.426931	0.421077	0.412187
300	0.429874	0.431292	0.421517	0.412457

## Sheet: Fig 5c
Wavelength (nm)	GNP100 + EF	GNP100@rCyt c + EF	GNP100@Z + EF	GNP100@rCytc@Z + EF
480	0.401791	0.385334	0.388822	0.384826
479	0.401695	0.385267	0.388848	0.384723
478	0.401623	0.385157	0.388713	0.384764
477	0.40169	0.385233	0.388802	0.384822
476	0.401742	0.385283	0.388704	0.384849
475	0.401861	0.385414	0.389105	0.385076
474	0.402148	0.38554	0.389278	0.385314
473	0.402347	0.385793	0.389489	0.385515
472	0.402761	0.386048	0.389879	0.385942
471	0.403066	0.386316	0.390115	0.386286
470	0.403462	0.386693	0.390536	0.386599
469	0.403762	0.386998	0.390898	0.387013
468	0.404144	0.387442	0.391363	0.387415
467	0.404589	0.387808	0.39186	0.387889
466	0.405081	0.388289	0.39226	0.388463
465	0.405519	0.388534	0.392599	0.388651
464	0.405965	0.389045	0.393251	0.389394
463	0.406326	0.389494	0.393616	0.389709
462	0.40685	0.389897	0.39403	0.39015
461	0.407382	0.390156	0.394431	0.390565
460	0.407627	0.390727	0.395053	0.391336
459	0.408026	0.391046	0.395535	0.391733
458	0.408509	0.39147	0.39602	0.392313
457	0.408974	0.391901	0.396274	0.392718
456	0.409261	0.392329	0.396819	0.393172
455	0.409835	0.392628	0.397143	0.393424
454	0.410211	0.393077	0.397677	0.393976
453	0.410614	0.393502	0.398183	0.394525
452	0.411009	0.393831	0.398646	0.394986
451	0.411447	0.394303	0.399055	0.395445
450	0.411736	0.394559	0.399474	0.395934
449	0.412091	0.394827	0.399674	0.396169
448	0.412519	0.395313	0.400221	0.396763
447	0.412807	0.39558	0.400601	0.397207
446	0.413227	0.396001	0.401076	0.397655
445	0.413563	0.39617	0.401372	0.398034
444	0.413895	0.396719	0.4018	0.398504
443	0.414241	0.396997	0.402185	0.39879
442	0.41455	0.397241	0.40248	0.399178
441	0.414791	0.397525	0.402716	0.399523
440	0.415141	0.397964	0.403268	0.400134
439	0.41542	0.398313	0.403374	0.400287
438	0.415559	0.398457	0.40366	0.400619
437	0.415912	0.398651	0.404008	0.400985
436	0.416042	0.399001	0.404255	0.401448
435	0.416358	0.399262	0.404407	0.401544
434	0.416491	0.399459	0.404648	0.401853
433	0.416632	0.399726	0.404892	0.402318
432	0.416781	0.399992	0.405118	0.402573
431	0.416955	0.400255	0.405473	0.403147
430	0.417069	0.400439	0.405632	0.403313
429	0.41719	0.400742	0.406044	0.403816
428	0.417398	0.401023	0.406477	0.404435
427	0.417514	0.401216	0.406741	0.404864
426	0.41765	0.401598	0.407236	0.405558
425	0.417777	0.40189	0.407606	0.406179
424	0.417765	0.402229	0.407897	0.406593
423	0.417911	0.402616	0.408197	0.40696
422	0.418013	0.403204	0.408407	0.407494
421	0.417996	0.40345	0.408248	0.407545
420	0.418218	0.404007	0.408279	0.407758
419	0.418256	0.404301	0.408153	0.407626
418	0.418371	0.404842	0.407976	0.407783
417	0.418515	0.405175	0.407914	0.408025
416	0.418611	0.405364	0.407652	0.407863
415	0.418565	0.405575	0.407607	0.408158
414	0.418622	0.405554	0.407359	0.407982
413	0.418604	0.40557	0.40729	0.408135
412	0.418727	0.405617	0.407285	0.408113
411	0.418768	0.405575	0.407313	0.408386
410	0.418852	0.405399	0.407246	0.408405
409	0.418847	0.405306	0.407424	0.408509
408	0.418805	0.405025	0.407221	0.408255
407	0.418738	0.404839	0.407266	0.408251
406	0.418961	0.404619	0.407377	0.408196
405	0.418935	0.404465	0.407433	0.407963
404	0.418782	0.404111	0.407375	0.407682
403	0.418812	0.403983	0.407553	0.40741
402	0.418775	0.403643	0.407451	0.407178
401	0.41883	0.403514	0.407511	0.406873
400	0.418772	0.403334	0.407684	0.406788
399	0.418635	0.403141	0.407441	0.4062
398	0.418592	0.402853	0.40753	0.406008
397	0.418557	0.402647	0.407271	0.405532
396	0.418506	0.402379	0.407263	0.405171
395	0.418438	0.402291	0.407319	0.404851
394	0.41837	0.402114	0.40727	0.404713
393	0.418243	0.401875	0.407183	0.404418
392	0.418241	0.401799	0.407293	0.404389
391	0.418103	0.401629	0.407342	0.404336
390	0.417963	0.401294	0.407134	0.403813
389	0.417731	0.401111	0.406853	0.403422
388	0.417536	0.400835	0.406918	0.403238
387	0.417491	0.400728	0.406908	0.403107
386	0.41734	0.400489	0.406704	0.402786
385	0.417152	0.400188	0.406538	0.402424
384	0.4169	0.400082	0.406566	0.402267
383	0.416779	0.399794	0.406409	0.402106
382	0.416664	0.399589	0.406389	0.401715
381	0.416468	0.399204	0.40616	0.401392
380	0.416307	0.399058	0.406099	0.401246
379	0.416115	0.398851	0.405704	0.400684
378	0.415946	0.398662	0.405764	0.40073
377	0.415613	0.39841	0.405726	0.400524
376	0.415334	0.3981	0.405484	0.40018
375	0.415225	0.397785	0.405341	0.399971
374	0.41509	0.397528	0.405149	0.399578
373	0.414647	0.397141	0.4047	0.399096
372	0.414462	0.396921	0.40463	0.398927
371	0.414087	0.396659	0.404489	0.398706
370	0.413986	0.396307	0.404327	0.398254
369	0.413577	0.395828	0.403772	0.397828
368	0.413327	0.395639	0.403599	0.397633
367	0.413173	0.395428	0.403514	0.397465
366	0.412747	0.394991	0.403125	0.396937
365	0.412413	0.394732	0.402749	0.396525
364	0.412265	0.394429	0.402457	0.396192
363	0.411932	0.394251	0.402247	0.396057
362	0.411608	0.393971	0.402252	0.396122
361	0.41144	0.393668	0.402132	0.395755
360	0.410996	0.393335	0.401782	0.395477
359	0.410718	0.393037	0.401226	0.394822
358	0.410358	0.392867	0.401267	0.394847
357	0.410288	0.392697	0.401085	0.394692
356	0.409936	0.392369	0.400838	0.394294
355	0.409741	0.392152	0.400618	0.394179
354	0.409593	0.392059	0.400586	0.394113
353	0.409476	0.391896	0.400487	0.393821
352	0.409525	0.39199	0.4004	0.393758
351	0.409368	0.391797	0.400402	0.393727
350	0.409444	0.391939	0.40049	0.393721

## Sheet: Fig 5d
	Control (-EF)			Control (+EF)			GNP20@rCyt c			GNP20@Z			GNP20@rCyt c@Z
1K							88.91	91.45	94.77	93.48	96.25	99.28	84.282	76.28	85.22
2K							92.9	94.3	89.2	96.92	91.37	96.96	79.457	81.492	84.292
3.5K							96.46	97.29	95.2	95.12	99.42	97.2	90.52	95.2	88.42
5K							97.3	94.2	99.219	99.38	100.46	95.76	91.292	91.39	95.392
	97.391	100.31	102.32
				88.32	91.39	96.392

## Sheet: Fig 5e
	Control (-EF)			Control (+EF)			GNP50@rCyt c			GNP50@Z			GNP50@rCyt c@Z
1K							82.84	77.23	74.21	89.3	93.2	85.71	50.392	44.291	38.2912
2K							79.457	81.492	84.292	94.1	90.491	88.392	78.27	71.38	72.218
3.5K							90.21	96.221	94.19	94.01	92.512	98.23	87.324	96.41	90.73
5K							96.217	94.472	97.292	96.38	95.2	91.492	90.348	94.78	93.9
	99.95	98.571	101.63
				93.212	94.122	87.32

## Sheet: Fig 5f
	Control (-EF)			Control (+EF)			GNP@rCyt c			GNP@Z			GNP@rCyt c@Z
1K							74.28	71.38	72.198	84.3	84.29	88.39	44.2921	31.4302	35.3
2K							84.29	80.2	81.301	80.39	85.29	84.2	40.52	44.21	39.42
3.5K							94.21	94.11	98.432	90.32	91.49	95.21	71.532	76.52	83.2
5K							96.372	97.29	99.2	93.29	95.29	99.42	81.492	75.302	83.202
	99.16	103.41	98.8
				93.133	93.42	90.54
