# Supplementary material for: Wireless electrical–molecular quantum signalling for cancer cell apoptosis
Source: Nat Nanotechnol. 2023 Sep 14;19(1):106–14. doi: 10.1038/s41565-023-01496-y (PMC10796273; doi:10.1038/s41565-023-01496-y)
Supplement: Supplementary file 7 — Source data associated with mathematical modelling to determine the rate of donor charging, rd, calculated using the metabolic activity, using equation (1), compared to the PEG linker length, L, for GNP20@r.Cyt c@Z (Fig. 6a) and GNP100@r.Cyt c@Z (Fig. 6b) in GIN 31 cell samples. Source data for the scattering spectra and spectra difference (Fig. 6c) and quantized peaks (Fig. 6d) for QBET obtained for GNP100@r.Cyt c@Z bio-nanoantennae. [file 41565_2023_1496_MOESM7_ESM.xlsx]

## Sheet: Fig 6a
20nm PEG length (nm)	2.17	3.53	6.37	8.7
20nm rate (1/s)	3.7493e-06	3.4913e-06	1.4495e-06	1.4298e-06
20nm PEG length error (nm)	3.48	2.48	2.21	1.98
20nm rate error (1/s)	1.5505e-06	1.0346e-06	9.966e-07	8.0541e-07
20nm fit length (nm)	0	0.15152	0.30303	0.45455	0.60606	0.75758	0.90909	1.0606	1.2121	1.3636	1.5152	1.6667	1.8182	1.9697	2.1212	2.2727	2.4242	2.5758	2.7273	2.8788	3.0303	3.1818	3.3333	3.4848	3.6364	3.7879	3.9394	4.0909	4.2424	4.3939	4.5455	4.697	4.8485	5	5.1515	5.303	5.4545	5.6061	5.7576	5.9091	6.0606	6.2121	6.3636	6.5152	6.6667	6.8182	6.9697	7.1212	7.2727
20 nm fit rate (1/s)	6.4815e-06	6.288e-06	6.1003e-06	5.9182e-06	5.7416e-06	5.5702e-06	5.404e-06	5.2427e-06	5.0862e-06	4.9344e-06	4.7871e-06	4.6442e-06	4.5056e-06	4.3711e-06	4.2406e-06	4.114e-06	3.9912e-06	3.8721e-06	3.7565e-06	3.6444e-06	3.5356e-06	3.4301e-06	3.3277e-06	3.2284e-06	3.132e-06	3.0385e-06	2.9478e-06	2.8598e-06	2.7745e-06	2.6917e-06	2.6113e-06	2.5334e-06	2.4578e-06	2.3844e-06	2.3132e-06	2.2442e-06	2.1772e-06	2.1122e-06	2.0492e-06	1.988e-06	1.9287e-06	1.8711e-06	1.8152e-06	1.7611e-06	1.7085e-06	1.6575e-06	1.608e-06	1.56e-06	1.5135e-06
[truncated: 51 more columns]

## Sheet: Fig 6b
100nm PEG length (nm)	2.7	3.8	7.15	10.7
100nm rate (1/s)	1.9416e-05	1.6213e-05	4.1953e-06	4.2494e-06
100nm PEG length error (nm)	2.08	2.69	2.69	1.69
100nm rate error (1/s)	4.1139e-06	1.5644e-06	1.8529e-06	1.4035e-06
100nm fit length (nm)	0	0.15152	0.30303	0.45455	0.60606	0.75758	0.90909	1.0606	1.2121	1.3636	1.5152	1.6667	1.8182	1.9697	2.1212	2.2727	2.4242	2.5758	2.7273	2.8788	3.0303	3.1818	3.3333	3.4848	3.6364	3.7879	3.9394	4.0909	4.2424	4.3939	4.5455	4.697	4.8485	5	5.1515	5.303	5.4545	5.6061	5.7576	5.9091	6.0606	6.2121	6.3636	6.5152	6.6667	6.8182	6.9697	7.1212	7.2727
100 nm fit rate (1/s)	3.588e-05	3.4651e-05	3.3464e-05	3.2318e-05	3.1211e-05	3.0142e-05	2.911e-05	2.8113e-05	2.715e-05	2.622e-05	2.5322e-05	2.4455e-05	2.3617e-05	2.2809e-05	2.2027e-05	2.1273e-05	2.0545e-05	1.9841e-05	1.9161e-05	1.8505e-05	1.7871e-05	1.7259e-05	1.6668e-05	1.6097e-05	1.5546e-05	1.5014e-05	1.4499e-05	1.4003e-05	1.3523e-05	1.306e-05	1.2613e-05	1.2181e-05	1.1764e-05	1.1361e-05	1.0972e-05	1.0596e-05	1.0233e-05	9.8826e-06	9.5441e-06	9.2173e-06	8.9016e-06	8.5967e-06	8.3023e-06	8.018e-06	7.7434e-06	7.4782e-06	7.2221e-06	6.9747e-06	6.7358e-06
[truncated: 51 more columns]

## Sheet: Fig 6c
Wavelength (nm)	Scattering SpectraGNP100@rCyt c@Z (- EF)	Quantised dips GNP100@rCyt c@Z (+ EF)	Scattering Spectra GNP100@rCyt c@Z (-EF)	Quantised dips GNP100@rCyt c@Z (- EF)
335.122	0.00222	-0.00141	0.00821	-0.00528
335.521	0.000799	0.000624	0.008	-0.00503
335.919	0.000486	0.000705	0.00771	-0.00559
336.318	0.000515	0.000348	0.00543	-0.0014
336.716	0.000673	7.8e-05	0.0047	-0.00398
337.115	0.000581	9.95e-05	0.00405	0.000128
337.513	0.000584	0.000861	0.0037	-0.0016
337.912	0.000482	6.84e-05	0.00394	-0.000398
338.31	0.000497	0.000827	0.00413	-0.00325
338.709	0.000392	0.000854	0.00383	0.000863
339.107	0.000325	0.000714	0.00337	0.000599
339.506	6.21e-05	0.00112	0.00277	0.000957
339.904	0.000112	0.000747	0.00265	0.00162
340.303	5.21e-05	0.00123	0.00226	-5.63e-05
340.701	0	0.00127	0.00198	0.00142
341.099	0.000147	0.00069	0.00133	0.00125
341.498	0.000115	0.00157	0.00172	0.00172
341.896	0.00017	0.000511	0.00197	0.00093
342.295	0.000123	0.000807	0.00166	0.00106
342.693	0.000108	0.00159	0.00211	0.000504
343.091	0.000235	0.000658	0.00222	0.00104
343.49	0.000134	0.000997	0.00181	0.0027
343.888	9.64e-05	0.000868	0.00167	0.00333
344.287	5.44e-05	0.000407	0.00164	0.00271
344.685	0.000164	0.00041	0.00147	0.00243
345.083	0.000262	0.00101	0.00142	0.00218
345.482	0.000215	0.00126	0.00124	0.00113
345.88	0.000134	0.00114	0.00086	0.00343
346.278	0.000171	0.000959	0.00141	0.00226
346.677	0.000215	0.0011	0.00123	0.00316
347.075	0.000196	0.000801	0.00132	0.0015
347.473	0.000279	0.00078	0.0013	0.0014
347.872	0.000513	0.00065	0.00167	0.000597
348.27	0.000437	0.000364	0.0017	0.00215
348.668	0.000507	0.000338	0.00145	0.00327
349.067	0.000451	0.00071	0.00155	0.0015
349.465	0.00042	0.000802	0.00169	0.00161
349.863	0.000388	0.000366	0.0011	0.0015
350.262	0.000471	0.000897	0.00111	0.00186
350.66	0.000437	4.48e-05	0.00113	0.00224
351.058	0.000439	0.000272	0.0011	0.00345
351.456	0.000354	0.00147	0.00134	0.00251
351.855	0.000536	0.00047	0.00133	0.00385
352.253	0.000567	0.000224	0.00133	0.000552
352.651	0.000627	0.000279	0.00132	0.00223
353.049	0.000586	0.0003	0.000742	0.00336
353.447	0.000565	0.000846	0.00078	0.00298
353.846	0.00057	7.78e-05	0.000714	0.00215
354.244	0.000659	0.000653	0.000775	0.00136
354.642	0.000696	0.000416	0.000122	0.00186
355.04	0.000594	-0.000218	0.000139	0.00273
355.438	0.000591	0.000847	0.000319	0.00262
355.837	0.000666	-5.6e-05	8.43e-05	0.00363
356.235	0.00062	0.000645	0.000136	0.00379
356.633	0.000633	0.000416	1.32e-05	0.00497
357.031	0.000641	0.000367	0.000336	0.0016
357.429	0.000712	0.000441	0.000461	0.0044
357.827	0.000596	0.000765	0.00063	0.00191
358.226	0.000665	0.000223	0.000471	0.00296
358.624	0.000459	0.00065	0.000509	0.00164
359.022	0.000571	0.00145	0.00041	0.00226
359.42	0.000576	8.41e-05	0.000388	0.00257
359.818	0.000555	0.000319	0.000314	0.00137
360.216	0.000478	0.000482	0.000603	0.00224
360.614	0.000403	0.000212	0.000817	-2.05e-05
361.012	0.000428	0.00114	0.00107	0.000803
361.41	0.000367	0.000624	0.00191	0.00192
361.808	0.000393	0.000984	0.00178	0.00252
362.207	0.000419	0.000605	0.00162	0.0027
362.605	0.000416	0.000389	0.002	0.000267
363.003	0.000391	0.00072	0.00242	-0.000676
363.401	0.000473	0.000156	0.00237	0.000447
363.799	0.000477	0.000455	0.00223	0.00212
364.197	0.000352	0.000603	0.00248	0.000792
364.595	0.000538	0.000667	0.00191	0.00112
364.993	0.000497	0.000172	0.00218	0.000755
365.391	0.000466	0.00017	0.00168	0.00167
365.789	0.000444	-0.000169	0.0018	0.00101
366.187	0.000463	0.000367	0.00171	0.0025
366.585	0.000391	0.0005	0.002	0.000262
366.983	0.000407	0.000664	0.00189	0.00136
367.381	0.000334	0.0012	0.00152	-0.000117
367.779	0.000284	0.000321	0.000932	0.0018
368.177	0.000404	0.000292	0.00104	0.00152
368.575	0.000323	0.000798	0.00144	-5e-05
368.973	0.000372	0.000275	0.00128	0.00255
369.37	0.000247	0.00131	0.00099	0.00118
369.769	0.000297	0.00029	0.000732	0.00217
370.166	0.000249	0.000594	0.000836	0.00251
370.564	0.000189	0.00123	0.000699	0.00145
370.962	0.000255	0.000446	0.000536	0.00334
371.36	0.000265	0.000525	0	0.00174
371.758	0.000266	0.000286	0.000198	0.00398
372.156	0.000372	-0.000208	0.000317	0.00161
372.554	0.000423	0.000224	0.000385	0.002
372.952	0.000105	0.000101	0.000392	0.00273
373.349	0.000176	0.000783	0.000183	0.00441
373.747	0.000235	0.000577	0.000627	-0.000627
374.145	0.000349	0.000743	0.000185	0.00456
374.543	0.000436	9.3e-05	0.000422	0.00232
374.941	0.000477	0.000169	0.000443	0.00163
375.339	0.000519	-0.000108	0.00087	0.00267
375.736	0.00069	0.000302	0.00114	-0.000422
376.134	0.000764	7.18e-05	0.00188	0.00137
376.532	0.000829	-0.000829	0.00206	0.000981
376.93	0.000997	0.000148	0.00159	0.000395
377.328	0.00118	-0.000821	0.00176	0.00118
377.726	0.00138	-0.000156	0.00206	0.00212
378.123	0.00154	-0.000774	0.0019	-4.77e-05
378.521	0.0016	-0.000915	0.00164	0.00315
378.919	0.0019	-0.00149	0.002	6.8e-05
379.317	0.00206	-0.00104	0.002	0.00169
379.714	0.00234	-0.000315	0.00251	0.00402
380.112	0.00252	-0.00162	0.00274	0.00127
380.51	0.00275	-0.00141	0.00295	0.000357
380.908	0.00294	-0.000682	0.0028	-0.000723
381.305	0.00334	-0.00164	0.00345	0.000354
381.703	0.00364	-0.00179	0.0032	0.00295
382.101	0.00393	-0.00266	0.00363	-0.00264
382.498	0.00417	-0.00252	0.00402	0.00106
382.896	0.00458	-0.00325	0.00432	0.00139
383.294	0.00494	-0.00268	0.00466	-0.000891
383.691	0.00535	-0.00249	0.00495	-0.00114
384.089	0.00539	-0.00337	0.00556	-0.00357
384.487	0.00569	-0.00236	0.00556	-0.000255
384.884	0.0061	-0.0034	0.00588	-0.00351
385.282	0.00642	-0.0016	0.00674	-0.00172
385.68	0.00667	-0.00323	0.00704	-0.00262
386.077	0.00712	-0.00191	0.00775	-0.00487
386.475	0.00771	-0.00222	0.00818	-0.00287
386.873	0.00825	-0.00447	0.00914	-0.00249
387.27	0.00891	-0.00357	0.00983	-0.00555
387.668	0.00935	-0.00283	0.01104	-0.00405
388.065	0.00989	-0.00445	0.01134	-0.00771
388.463	0.01048	-0.00376	0.01192	-0.00351
388.861	0.01079	-0.00458	0.01267	-0.00699
389.258	0.01155	-0.00541	0.01394	-0.00713
389.656	0.01222	-0.00504	0.01467	-0.00896
390.053	0.01299	-0.00447	0.01561	-0.00939
390.451	0.01362	-0.00705	0.01655	-0.00768
390.848	0.01427	-0.0063	0.01781	-0.00992
391.246	0.01489	-0.00711	0.01865	-0.01043
391.643	0.01576	-0.00655	0.01972	-0.01064
392.041	0.01654	-0.00665	0.02098	-0.01309
392.438	0.01748	-0.00696	0.02156	-0.01442
392.836	0.01851	-0.00722	0.02271	-0.01461
393.233	0.01934	-0.00809	0.02348	-0.01655
393.631	0.02033	-0.00939	0.02508	-0.0148
394.028	0.02147	-0.00926	0.02634	-0.01706
394.426	0.02245	-0.01124	0.02725	-0.02112
394.823	0.02315	-0.00793	0.02856	-0.0209
395.221	0.02418	-0.0108	0.03075	-0.02265
395.618	0.0251	-0.01016	0.03204	-0.01959
396.016	0.02603	-0.01166	0.03286	-0.02139
396.413	0.02716	-0.011	0.03431	-0.01968
396.81	0.02839	-0.01246	0.03547	-0.02362
397.208	0.02967	-0.01334	0.03687	-0.02614
397.605	0.03095	-0.01346	0.03804	-0.02733
398.003	0.03238	-0.01408	0.0403	-0.02714
398.4	0.03354	-0.01521	0.04196	-0.03047
398.798	0.03497	-0.0153	0.04352	-0.0275
399.195	0.03659	-0.01802	0.04493	-0.03005
399.592	0.03805	-0.0166	0.04625	-0.03138
399.99	0.03945	-0.01849	0.0483	-0.0296
400.387	0.0411	-0.01774	0.04932	-0.02974
400.784	0.04268	-0.01979	0.05159	-0.03398
401.182	0.04408	-0.02001	0.0537	-0.03818
401.579	0.04542	-0.02136	0.05576	-0.04016
401.976	0.04695	-0.02147	0.05698	-0.03519
402.374	0.04834	-0.02279	0.05856	-0.04229
402.771	0.04996	-0.02201	0.06036	-0.03784
403.168	0.05161	-0.02398	0.06223	-0.04164
403.566	0.05303	-0.02422	0.06327	-0.04158
403.963	0.05459	-0.02433	0.06474	-0.04094
404.36	0.05615	-0.02691	0.06704	-0.04574
404.757	0.0576	-0.02606	0.06961	-0.04846
405.155	0.05915	-0.02688	0.07217	-0.05057
405.552	0.06087	-0.02664	0.07408	-0.05059
405.949	0.0625	-0.02587	0.07622	-0.05357
406.346	0.06407	-0.02844	0.07811	-0.05304
406.744	0.06584	-0.02854	0.08008	-0.05172
407.141	0.0675	-0.02871	0.0812	-0.05137
407.538	0.06903	-0.03073	0.08342	-0.05554
407.935	0.07088	-0.03186	0.08627	-0.06005
408.333	0.07247	-0.0308	0.08758	-0.06007
408.73	0.07394	-0.03457	0.09049	-0.05963
409.127	0.07585	-0.03128	0.0923	-0.06224
409.524	0.0775	-0.0325	0.09455	-0.06323
409.921	0.07953	-0.03269	0.09635	-0.0583
410.318	0.08123	-0.03302	0.09868	-0.06514
410.716	0.08306	-0.0356	0.10166	-0.06529
411.113	0.08488	-0.03619	0.10445	-0.0707
411.51	0.08697	-0.03661	0.10666	-0.06998
411.907	0.08888	-0.03853	0.10867	-0.07284
412.304	0.09074	-0.03955	0.11191	-0.07243
412.701	0.09319	-0.04077	0.11448	-0.07486
413.099	0.09496	-0.03921	0.11674	-0.07802
413.496	0.09706	-0.04075	0.11917	-0.07847
413.893	0.09924	-0.04202	0.12278	-0.07845
414.29	0.10133	-0.0406	0.1249	-0.08294
414.687	0.10338	-0.04372	0.12723	-0.08386
415.084	0.10549	-0.04416	0.13036	-0.0816
415.481	0.10768	-0.0441	0.13411	-0.08714
415.878	0.1099	-0.04686	0.1365	-0.08766
416.275	0.11217	-0.04539	0.13889	-0.08813
416.672	0.11475	-0.05065	0.14207	-0.09621
417.069	0.1174	-0.04843	0.14434	-0.08953
417.466	0.11925	-0.04749	0.14797	-0.09411
417.863	0.12153	-0.05106	0.15076	-0.09581
418.26	0.12395	-0.04917	0.1534	-0.09479
418.657	0.12677	-0.05111	0.15689	-0.0982
419.054	0.12969	-0.05458	0.15976	-0.09881
419.451	0.13251	-0.05664	0.16243	-0.10377
419.848	0.13513	-0.05631	0.16535	-0.09974
420.245	0.13768	-0.05804	0.16859	-0.10691
420.642	0.14055	-0.0592	0.17186	-0.10679
421.039	0.14286	-0.06061	0.17399	-0.10923
421.436	0.14596	-0.06058	0.17687	-0.10987
421.833	0.14879	-0.06417	0.17978	-0.11705
422.23	0.15123	-0.06646	0.18196	-0.11481
422.627	0.15367	-0.06271	0.18474	-0.11509
423.024	0.15611	-0.07034	0.18713	-0.11713
423.421	0.15859	-0.06902	0.1909	-0.119
423.818	0.16116	-0.06905	0.19404	-0.12226
424.215	0.16383	-0.07332	0.1974	-0.12277
424.611	0.16654	-0.0726	0.20009	-0.12482
425.008	0.16917	-0.07176	0.2031	-0.12184
425.405	0.17146	-0.07597	0.20544	-0.12823
425.802	0.17449	-0.07808	0.20806	-0.12907
426.199	0.17806	-0.07786	0.2112	-0.13138
426.596	0.18075	-0.08055	0.21526	-0.13655
426.993	0.18358	-0.08295	0.21762	-0.13618
427.389	0.18617	-0.08245	0.22124	-0.13886
427.786	0.18861	-0.08302	0.22349	-0.13705
428.183	0.19137	-0.08661	0.22711	-0.14323
428.58	0.19437	-0.08321	0.23123	-0.13894
428.977	0.19729	-0.08872	0.23355	-0.14142
429.374	0.20046	-0.09061	0.23745	-0.14831
429.77	0.20327	-0.09163	0.24082	-0.14874
430.167	0.20644	-0.0904	0.24464	-0.14934
430.564	0.20954	-0.09555	0.24741	-0.15096
430.961	0.21304	-0.0976	0.25151	-0.1571
431.357	0.21632	-0.09748	0.25472	-0.15662
431.754	0.21957	-0.09536	0.2576	-0.15305
432.151	0.22312	-0.10153	0.26026	-0.15604
432.548	0.2262	-0.10074	0.26314	-0.15906
432.944	0.22938	-0.10453	0.26669	-0.16227
433.341	0.23263	-0.10642	0.26912	-0.17001
433.738	0.23618	-0.11005	0.27275	-0.16753
434.135	0.23962	-0.10716	0.27564	-0.16405
434.531	0.24266	-0.11066	0.27863	-0.17103
434.928	0.24585	-0.1137	0.2806	-0.17287
435.325	0.24879	-0.11361	0.28331	-0.1733
435.721	0.25184	-0.11712	0.28485	-0.17318
436.118	0.25505	-0.12176	0.28879	-0.17698
436.515	0.25839	-0.11741	0.29079	-0.1749
436.911	0.26232	-0.12437	0.29341	-0.17525
437.308	0.26534	-0.1245	0.29639	-0.17838
437.704	0.26872	-0.12533	0.3	-0.18557
438.101	0.27158	-0.1242	0.30207	-0.17999
438.498	0.27443	-0.13217	0.30402	-0.18753
438.894	0.27818	-0.13047	0.30713	-0.18829
439.291	0.28122	-0.13149	0.30892	-0.18315
439.688	0.28449	-0.13636	0.31172	-0.19447
440.084	0.28804	-0.13628	0.31276	-0.18455
440.481	0.29091	-0.13929	0.31457	-0.19188
440.877	0.29366	-0.14097	0.31654	-0.18728
441.274	0.29701	-0.14234	0.31787	-0.1865
441.67	0.30031	-0.14852	0.32051	-0.19335
442.067	0.30289	-0.14683	0.32323	-0.19398
442.464	0.30546	-0.14596	0.3253	-0.19129
442.86	0.30842	-0.15035	0.3274	-0.19147
443.257	0.31067	-0.15029	0.3305	-0.19861
443.653	0.31286	-0.15245	0.33265	-0.19652
444.05	0.31552	-0.15152	0.33516	-0.19848
444.446	0.31825	-0.15597	0.33748	-0.20392
444.842	0.32029	-0.15503	0.34011	-0.19844
445.239	0.32193	-0.1579	0.34109	-0.20067
445.635	0.32455	-0.15745	0.34276	-0.20538
446.032	0.32658	-0.15925	0.34436	-0.20538
446.428	0.32905	-0.15852	0.34692	-0.20767
446.825	0.33117	-0.16032	0.34926	-0.20579
447.221	0.33327	-0.16162	0.35107	-0.20313
447.618	0.33495	-0.16456	0.35417	-0.213
448.014	0.33655	-0.16164	0.35621	-0.20665
448.411	0.33808	-0.16482	0.35926	-0.21094
448.807	0.33972	-0.16244	0.3613	-0.21292
449.203	0.34161	-0.1658	0.36334	-0.2141
449.6	0.34229	-0.1676	0.36493	-0.21537
449.996	0.34362	-0.16765	0.36664	-0.21673
450.392	0.34516	-0.16866	0.36749	-0.22029
450.789	0.34636	-0.16669	0.37022	-0.21827
451.185	0.34734	-0.16784	0.37023	-0.21422
451.582	0.34912	-0.17047	0.37023	-0.22125
451.978	0.35073	-0.17116	0.37079	-0.21569
452.374	0.35186	-0.17106	0.37147	-0.2147
452.771	0.35325	-0.17284	0.37174	-0.21896
453.167	0.35457	-0.17837	0.37341	-0.22575
453.563	0.3564	-0.17587	0.37466	-0.22491
453.959	0.35713	-0.17716	0.3748	-0.22089
454.356	0.35863	-0.17341	0.37453	-0.2189
454.752	0.35973	-0.17724	0.37534	-0.22393
455.148	0.36055	-0.17919	0.37569	-0.21996
455.545	0.36065	-0.17887	0.3764	-0.22025
455.941	0.36226	-0.1778	0.37618	-0.22184
456.337	0.36314	-0.1828	0.37676	-0.22594
456.733	0.3641	-0.18201	0.37689	-0.21898
457.13	0.36477	-0.18715	0.37698	-0.219
457.526	0.36578	-0.1824	0.37793	-0.21945
457.922	0.36679	-0.18568	0.37896	-0.22084
458.318	0.36773	-0.18532	0.37976	-0.22434
458.714	0.36892	-0.1833	0.38014	-0.22315
459.111	0.37011	-0.1854	0.37998	-0.21967
459.507	0.37021	-0.18696	0.38051	-0.21807
459.903	0.37065	-0.18718	0.38191	-0.22183
460.299	0.37166	-0.19128	0.38266	-0.22274
460.695	0.37187	-0.19056	0.38287	-0.22556
461.092	0.37234	-0.19126	0.38329	-0.22959
461.488	0.37285	-0.19041	0.38282	-0.21696
461.884	0.37283	-0.19008	0.38135	-0.22114
462.28	0.37269	-0.19256	0.38238	-0.23226
462.676	0.37249	-0.19074	0.38298	-0.22751
463.072	0.37228	-0.19165	0.38286	-0.22805
463.468	0.37229	-0.19392	0.38049	-0.22607
463.864	0.37212	-0.18934	0.37973	-0.22066
464.26	0.3714	-0.19286	0.37909	-0.22157
464.657	0.37122	-0.19141	0.37878	-0.22588
465.053	0.37066	-0.19463	0.37815	-0.21799
465.449	0.36971	-0.19213	0.37796	-0.21941
465.845	0.36936	-0.19155	0.37635	-0.21959
466.241	0.36891	-0.18975	0.37594	-0.21327
466.637	0.36739	-0.19026	0.37437	-0.21712
467.033	0.36635	-0.18849	0.37381	-0.21736
467.429	0.36519	-0.18939	0.37185	-0.21474
467.825	0.36459	-0.19166	0.37145	-0.21493
468.221	0.36333	-0.18973	0.36945	-0.21315
468.617	0.36228	-0.19179	0.36715	-0.214
469.013	0.36106	-0.18964	0.36601	-0.2133
469.409	0.35954	-0.18561	0.3652	-0.20984
469.805	0.35819	-0.1858	0.36401	-0.21343
470.201	0.35688	-0.18619	0.36355	-0.21393
470.597	0.35668	-0.18795	0.36218	-0.21362
470.993	0.35518	-0.18409	0.35937	-0.20593
471.389	0.35429	-0.18391	0.35618	-0.20242
471.785	0.35352	-0.18986	0.35618	-0.21117
472.181	0.35243	-0.18625	0.35411	-0.20999
472.577	0.35104	-0.18212	0.35377	-0.20422
472.972	0.34998	-0.18454	0.35094	-0.20297
473.368	0.34918	-0.18409	0.34853	-0.20247
473.764	0.34925	-0.18577	0.34661	-0.20066
474.16	0.34805	-0.18501	0.34541	-0.19294
474.556	0.34701	-0.18516	0.34397	-0.19855
474.952	0.34638	-0.18472	0.34308	-0.18994
475.348	0.34495	-0.1856	0.34228	-0.19389
475.743	0.34433	-0.18088	0.3413	-0.19916
476.139	0.34345	-0.18333	0.33997	-0.19427
476.535	0.34242	-0.18145	0.33915	-0.19867
476.931	0.34093	-0.18219	0.33932	-0.19541
477.327	0.34053	-0.17792	0.33982	-0.1962
477.723	0.33953	-0.18222	0.33809	-0.19532
478.118	0.3386	-0.18004	0.33665	-0.19018
478.514	0.3378	-0.17864	0.33574	-0.18711
478.91	0.33614	-0.17743	0.33422	-0.19152
479.306	0.33559	-0.17784	0.33362	-0.19239
479.702	0.33498	-0.17529	0.33364	-0.19071
480.097	0.33449	-0.17702	0.33395	-0.18914
480.493	0.33364	-0.1787	0.33438	-0.19191
480.889	0.33338	-0.17922	0.33269	-0.18973
481.285	0.33324	-0.17887	0.33259	-0.19298
481.68	0.33289	-0.17794	0.3319	-0.18879
482.076	0.33242	-0.17865	0.3334	-0.18897
482.472	0.33189	-0.17781	0.33492	-0.18955
482.867	0.33175	-0.17842	0.33394	-0.19702
483.263	0.33128	-0.17755	0.33358	-0.18763
483.659	0.33115	-0.17727	0.33255	-0.19087
484.055	0.33076	-0.17505	0.33182	-0.19146
484.45	0.33044	-0.17851	0.33043	-0.19321
484.846	0.33034	-0.17951	0.32908	-0.19449
485.241	0.33037	-0.17808	0.32796	-0.19072
485.637	0.33059	-0.17658	0.3274	-0.18926
486.033	0.33124	-0.17787	0.32709	-0.18807
486.428	0.33189	-0.1775	0.32725	-0.18473
486.824	0.33214	-0.18058	0.32826	-0.18621
487.22	0.33212	-0.1775	0.32852	-0.18588
487.615	0.33219	-0.18132	0.32967	-0.18778
488.011	0.33282	-0.1798	0.33057	-0.19083
488.406	0.33268	-0.1804	0.32932	-0.18879
488.802	0.33369	-0.18195	0.32947	-0.18486
489.197	0.33391	-0.17941	0.32992	-0.18627
489.593	0.33429	-0.1823	0.33124	-0.19143
489.989	0.3344	-0.17874	0.33332	-0.18877
490.384	0.33468	-0.1833	0.33319	-0.18972
490.78	0.33573	-0.1794	0.33263	-0.18629
491.175	0.337	-0.17787	0.3342	-0.18793
491.571	0.33821	-0.18336	0.33447	-0.18674
491.966	0.33917	-0.17974	0.33374	-0.18487
492.362	0.34015	-0.18427	0.33602	-0.18821
492.757	0.34193	-0.18547	0.34018	-0.19349
493.153	0.34411	-0.18802	0.34325	-0.19554
493.548	0.34606	-0.1863	0.34649	-0.19828
493.944	0.34842	-0.18973	0.348	-0.19987
494.339	0.35004	-0.18895	0.35028	-0.19841
494.735	0.3518	-0.1923	0.35223	-0.19938
495.13	0.35342	-0.1943	0.35422	-0.19916
495.525	0.35607	-0.19287	0.35607	-0.20378
495.921	0.35909	-0.1943	0.35817	-0.20079
496.316	0.36051	-0.1968	0.36171	-0.20396
496.712	0.36256	-0.20069	0.36485	-0.21287
497.107	0.36487	-0.1975	0.36824	-0.2104
497.502	0.36832	-0.20103	0.37118	-0.20724
497.898	0.37071	-0.20205	0.37493	-0.21445
498.293	0.37396	-0.20465	0.37862	-0.21495
498.688	0.37694	-0.20317	0.3816	-0.21639
499.084	0.38054	-0.20738	0.38407	-0.21859
499.479	0.38274	-0.20877	0.38748	-0.22364
499.875	0.38613	-0.20806	0.39162	-0.21743
500.27	0.39001	-0.2122	0.39691	-0.22604
500.665	0.3939	-0.21913	0.39947	-0.23002
501.06	0.39769	-0.2169	0.40119	-0.22565
501.456	0.4013	-0.2209	0.40485	-0.23279
501.851	0.40496	-0.22367	0.40724	-0.23242
502.246	0.40783	-0.22497	0.41084	-0.23407
502.642	0.41151	-0.22639	0.41462	-0.23501
503.037	0.41525	-0.228	0.41914	-0.23782
503.432	0.41951	-0.23177	0.4238	-0.23856
503.827	0.42286	-0.23233	0.42893	-0.24032
504.223	0.42583	-0.23627	0.4335	-0.25059
504.618	0.43073	-0.23699	0.4362	-0.24786
505.013	0.43444	-0.24191	0.44153	-0.25242
505.408	0.43899	-0.24168	0.44586	-0.25351
505.803	0.44185	-0.24442	0.45072	-0.26167
506.199	0.44569	-0.24472	0.45409	-0.26326
506.594	0.44944	-0.24867	0.45636	-0.25436
506.989	0.45367	-0.25305	0.46113	-0.26133
507.384	0.45786	-0.25191	0.46504	-0.26254
507.779	0.46279	-0.25596	0.46943	-0.26216
508.175	0.46712	-0.26015	0.47451	-0.26736
508.57	0.47134	-0.26235	0.48	-0.27543
508.965	0.47513	-0.2662	0.48506	-0.276
509.36	0.47918	-0.26566	0.49018	-0.27926
509.755	0.48322	-0.2675	0.49421	-0.28523
510.15	0.4873	-0.26756	0.50044	-0.2844
510.545	0.4914	-0.26983	0.50298	-0.28659
510.94	0.49559	-0.27274	0.50835	-0.2862
511.335	0.50016	-0.27493	0.51247	-0.29271
511.731	0.50432	-0.27937	0.5158	-0.29744
512.125	0.50967	-0.28297	0.52005	-0.29314
512.521	0.51452	-0.28451	0.52348	-0.29716
512.916	0.51803	-0.28616	0.52842	-0.29946
513.311	0.52287	-0.29148	0.53235	-0.30216
513.706	0.52693	-0.28834	0.53663	-0.29802
514.101	0.53164	-0.29714	0.54088	-0.30125
514.496	0.53684	-0.30002	0.54463	-0.30399
514.891	0.54148	-0.30084	0.54935	-0.30324
515.286	0.54543	-0.30381	0.55361	-0.31539
515.681	0.54904	-0.30342	0.55873	-0.31382
516.076	0.55329	-0.30709	0.56169	-0.31457
516.471	0.55734	-0.30716	0.56588	-0.3131
516.866	0.56171	-0.3113	0.56972	-0.31716
517.261	0.56665	-0.31289	0.57431	-0.32028
517.655	0.57052	-0.31439	0.5779	-0.3234
518.051	0.57475	-0.31797	0.58242	-0.32545
518.445	0.57858	-0.32028	0.58534	-0.33044
518.84	0.58315	-0.3225	0.59084	-0.32479
519.235	0.58763	-0.32125	0.59557	-0.32992
519.63	0.59183	-0.3226	0.59966	-0.32986
520.025	0.59578	-0.3265	0.60386	-0.33518
520.42	0.59908	-0.3292	0.60814	-0.33447
520.815	0.60311	-0.3301	0.61275	-0.33781
521.21	0.60789	-0.33353	0.61679	-0.34015
521.605	0.6124	-0.3378	0.62042	-0.34231
521.999	0.61674	-0.33781	0.62478	-0.345
522.394	0.62119	-0.33997	0.62863	-0.34249
522.789	0.6246	-0.33953	0.63343	-0.34707
523.184	0.62832	-0.34494	0.63841	-0.35081
523.579	0.63168	-0.34151	0.64301	-0.35107
523.973	0.63567	-0.34599	0.6473	-0.35161
524.368	0.63937	-0.34637	0.65298	-0.35211
524.763	0.64267	-0.34985	0.65587	-0.35647
525.158	0.64627	-0.34771	0.65875	-0.36203
525.553	0.64999	-0.35205	0.66204	-0.3622
525.947	0.65369	-0.35076	0.66688	-0.35704
526.342	0.65714	-0.35247	0.67126	-0.35943
526.737	0.6612	-0.35323	0.67526	-0.363
527.131	0.6644	-0.35845	0.67989	-0.37121
527.526	0.66661	-0.3533	0.68299	-0.36699
527.921	0.6698	-0.35422	0.68632	-0.36904
528.316	0.67367	-0.35738	0.68993	-0.36997
528.71	0.67569	-0.35679	0.69358	-0.37064
529.105	0.67916	-0.35904	0.69757	-0.37242
529.5	0.68156	-0.35898	0.70091	-0.37215
529.894	0.68367	-0.35888	0.70339	-0.37321
530.289	0.68572	-0.35685	0.70606	-0.37084
530.684	0.68789	-0.3562	0.70845	-0.37186
531.078	0.69053	-0.35588	0.7118	-0.36932
531.473	0.69353	-0.3556	0.71488	-0.37142
531.868	0.69456	-0.35615	0.71873	-0.37259
532.262	0.6969	-0.35614	0.72155	-0.37229
532.657	0.69884	-0.35572	0.72463	-0.37792
533.052	0.7017	-0.35511	0.72811	-0.3727
533.446	0.70334	-0.35156	0.73043	-0.37855
533.841	0.70582	-0.34785	0.7329	-0.37292
534.235	0.70762	-0.35002	0.7352	-0.37445
534.63	0.71023	-0.35225	0.73901	-0.37667
535.024	0.71285	-0.34691	0.74216	-0.36852
535.419	0.71507	-0.34703	0.74565	-0.37104
535.813	0.71866	-0.34893	0.7487	-0.36898
536.208	0.7216	-0.34952	0.75196	-0.36934
536.602	0.72399	-0.34995	0.75512	-0.36832
536.997	0.72767	-0.34974	0.7581	-0.3689
537.391	0.73164	-0.35009	0.76038	-0.37146
537.786	0.73533	-0.35178	0.76338	-0.3729
538.18	0.73877	-0.34589	0.76734	-0.37029
538.575	0.74252	-0.35202	0.77075	-0.37022
538.969	0.74561	-0.34828	0.7745	-0.36781
539.364	0.74868	-0.34754	0.77761	-0.36996
539.758	0.75108	-0.34776	0.78105	-0.37012
540.153	0.7565	-0.34797	0.78458	-0.36463
540.547	0.76026	-0.34856	0.78743	-0.36637
540.942	0.76353	-0.34517	0.79051	-0.35561
541.336	0.76721	-0.35014	0.79402	-0.36907
541.73	0.77219	-0.35164	0.79768	-0.36344
542.125	0.77636	-0.35089	0.80084	-0.37135
542.519	0.77947	-0.35029	0.80474	-0.36523
542.913	0.78265	-0.34962	0.80747	-0.36712
543.308	0.78467	-0.34767	0.80982	-0.3601
543.702	0.78674	-0.34836	0.81171	-0.35551
544.097	0.78945	-0.34345	0.81503	-0.35701
544.491	0.79187	-0.33947	0.8178	-0.358
544.885	0.79488	-0.34531	0.82091	-0.35913
545.279	0.79823	-0.34114	0.82385	-0.35288
545.674	0.80267	-0.33965	0.82665	-0.3547
546.068	0.8073	-0.33538	0.82116	-0.33584
546.462	0.81142	-0.34148	0.82433	-0.34201
546.857	0.81404	-0.33926	0.82595	-0.3406
547.251	0.81837	-0.33802	0.82956	-0.33448
547.645	0.82047	-0.33929	0.83124	-0.3356
548.039	0.82287	-0.33644	0.83445	-0.33465
548.434	0.82489	-0.33192	0.8338	-0.32744
548.828	0.82765	-0.33098	0.83615	-0.32808
549.222	0.8303	-0.32808	0.83836	-0.32515
549.616	0.83284	-0.32551	0.83961	-0.31352
550.011	0.83555	-0.32577	0.84174	-0.31639
550.405	0.83853	-0.32268	0.84384	-0.31617
550.799	0.84072	-0.32111	0.84701	-0.31363
551.193	0.84359	-0.31822	0.84912	-0.30875
551.587	0.84584	-0.31639	0.85242	-0.31529
551.982	0.84877	-0.31471	0.85503	-0.30572
552.376	0.85148	-0.31029	0.85648	-0.30181
552.77	0.85356	-0.30822	0.85898	-0.29689
553.164	0.85562	-0.30811	0.86155	-0.30203
553.558	0.85835	-0.30591	0.86345	-0.29328
553.952	0.86146	-0.30194	0.86517	-0.29124
554.346	0.86451	-0.30227	0.86555	-0.28604
554.74	0.8669	-0.29598	0.86774	-0.28037
555.135	0.86901	-0.29364	0.86952	-0.27564
555.529	0.87145	-0.29631	0.87056	-0.27438
555.923	0.87466	-0.29062	0.87265	-0.27473
556.317	0.87747	-0.28944	0.87502	-0.27101
556.711	0.88008	-0.28628	0.87808	-0.26748
557.105	0.88246	-0.28404	0.87995	-0.25985
557.499	0.8847	-0.28065	0.88243	-0.26058
557.893	0.8865	-0.27829	0.88638	-0.26192
558.287	0.88855	-0.27558	0.88917	-0.25776
558.681	0.89099	-0.2704	0.89121	-0.2493
559.075	0.89355	-0.27046	0.89253	-0.25481
559.469	0.89579	-0.26479	0.89422	-0.24573
559.863	0.89877	-0.26336	0.89642	-0.24389
560.257	0.90102	-0.26156	0.89897	-0.24446
560.651	0.90236	-0.25771	0.90105	-0.23582
561.045	0.90465	-0.25646	0.90394	-0.23533
561.439	0.90639	-0.25372	0.90549	-0.23711
561.833	0.90824	-0.2484	0.90695	-0.22743
562.227	0.90986	-0.24779	0.90898	-0.22799
562.621	0.91157	-0.24037	0.91132	-0.2243
563.014	0.91263	-0.23786	0.91204	-0.21766
563.408	0.91501	-0.2373	0.91405	-0.22011
563.802	0.91732	-0.23389	0.91555	-0.21225
564.196	0.91857	-0.2269	0.91738	-0.20449
564.59	0.91957	-0.22446	0.91832	-0.20079
564.984	0.92093	-0.21891	0.91979	-0.20008
565.378	0.92264	-0.2157	0.92082	-0.19451
565.772	0.92376	-0.21108	0.92013	-0.18991
566.165	0.92468	-0.21007	0.92052	-0.1858
566.559	0.92585	-0.20589	0.91973	-0.18224
566.953	0.92645	-0.19866	0.92022	-0.1702
567.347	0.92729	-0.19708	0.92041	-0.1652
567.741	0.92734	-0.18968	0.91985	-0.16433
568.134	0.92762	-0.18858	0.92009	-0.15967
568.528	0.92839	-0.18082	0.92043	-0.15521
568.922	0.92915	-0.18058	0.91937	-0.1578
569.316	0.92951	-0.1755	0.91844	-0.13975
569.71	0.93057	-0.17062	0.91854	-0.14177
570.103	0.93065	-0.16551	0.91949	-0.13451
570.497	0.9306	-0.15963	0.91971	-0.12859
570.891	0.9309	-0.15184	0.91926	-0.122
571.284	0.93114	-0.14926	0.91989	-0.12142
571.678	0.93155	-0.14243	0.91945	-0.11098
572.072	0.93074	-0.13947	0.91887	-0.11292
572.466	0.93127	-0.13214	0.91987	-0.1039
572.859	0.93143	-0.13141	0.9198	-0.10159
573.253	0.93103	-0.12693	0.91807	-0.09504
573.646	0.93049	-0.12108	0.91781	-0.08673
574.04	0.93005	-0.11801	0.91953	-0.09031
574.434	0.92991	-0.11123	0.91877	-0.08037
574.827	0.92951	-0.10674	0.9192	-0.08275
575.221	0.92919	-0.10104	0.91737	-0.06795
575.615	0.929	-0.09588	0.91708	-0.0725
576.008	0.92835	-0.09144	0.91648	-0.06432
576.402	0.92802	-0.08718	0.91606	-0.05978
576.795	0.92738	-0.08224	0.91485	-0.05303
577.189	0.92691	-0.07383	0.91513	-0.04965
577.582	0.92628	-0.07564	0.91411	-0.043
577.976	0.92531	-0.06666	0.91314	-0.0349
578.37	0.92461	-0.06173	0.91015	-0.02681
578.763	0.92398	-0.05426	0.90854	-0.023
579.157	0.92279	-0.04715	0.90764	-0.02254
579.55	0.92194	-0.04831	0.90639	-0.01972
579.944	0.92071	-0.04169	0.90449	-0.00942
580.337	0.92014	-0.03979	0.90485	-0.00616
580.731	0.91842	-0.03427	0.90308	2.65e-05
581.124	0.91713	-0.02667	0.90122	0.00803
581.518	0.91642	-0.02157	0.90135	0.00806
581.911	0.91564	-0.01727	0.89866	0.01811
582.305	0.91384	-0.0142	0.89544	0.02346
582.698	0.91222	-0.00742	0.89336	0.02601
583.091	0.91082	0.00139	0.8907	0.03646
583.485	0.90896	0.00505	0.88951	0.04274
583.878	0.90676	0.00826	0.88717	0.04433
584.272	0.90532	0.01331	0.886	0.05279
584.665	0.90345	0.01747	0.88383	0.04782
585.058	0.9018	0.02114	0.88247	0.05907
585.452	0.89945	0.02711	0.87964	0.06562
585.845	0.89771	0.03278	0.87776	0.06649
586.239	0.89517	0.04131	0.87525	0.07129
586.632	0.89369	0.04198	0.87528	0.07459
587.025	0.89108	0.05046	0.87414	0.07905
587.419	0.88904	0.05233	0.87142	0.08068
587.812	0.88687	0.05968	0.86935	0.09178
588.205	0.88448	0.06549	0.86763	0.09215
588.598	0.88149	0.06599	0.86427	0.09708
588.992	0.87919	0.07494	0.86176	0.10458
589.385	0.87578	0.08165	0.85889	0.10416
589.778	0.87282	0.08702	0.85693	0.10934
590.172	0.87024	0.08963	0.85555	0.10854
590.565	0.86889	0.09381	0.85417	0.11747
590.958	0.86706	0.09886	0.85265	0.12224
591.351	0.86492	0.10332	0.85166	0.12679
591.745	0.86302	0.10535	0.85093	0.12454
592.138	0.8611	0.10842	0.84984	0.13255
592.531	0.85923	0.11552	0.84685	0.13676
592.924	0.85768	0.11909	0.84437	0.14032
593.317	0.8551	0.12009	0.84241	0.1447
593.711	0.85328	0.12359	0.8402	0.14539
594.104	0.85068	0.13122	0.83917	0.14679
594.497	0.8488	0.13175	0.83679	0.14852
594.89	0.84632	0.13695	0.83457	0.1523
595.283	0.84453	0.14093	0.83242	0.15321
595.676	0.84215	0.14253	0.83118	0.15713
596.069	0.84026	0.14752	0.82922	0.16195
596.462	0.83843	0.14902	0.82835	0.16528
596.856	0.83723	0.15283	0.82778	0.16874
597.249	0.83544	0.15361	0.82542	0.17121
597.642	0.83458	0.15712	0.82332	0.16978
598.035	0.83308	0.1591	0.82126	0.17537
598.428	0.83105	0.15521	0.81988	0.1713
598.821	0.82875	0.16416	0.81884	0.17557
599.214	0.82714	0.16614	0.8171	0.17974
599.607	0.82531	0.16903	0.81672	0.17892
600	0.82343	0.16795	0.81391	0.18328
600.393	0.82202	0.17054	0.81312	0.17695
600.786	0.81978	0.17496	0.81353	0.18647
601.179	0.81848	0.17959	0.81281	0.18265
601.572	0.81705	0.18028	0.81103	0.18876
601.965	0.81595	0.17985	0.81079	0.18091
602.358	0.81426	0.1833	0.8093	0.18838
602.751	0.813	0.18246	0.80918	0.18853
603.144	0.81162	0.18366	0.8087	0.18647
603.537	0.81093	0.18542	0.80806	0.19084
603.93	0.80978	0.18938	0.80768	0.18748
604.323	0.80871	0.18951	0.80695	0.19073
604.716	0.80734	0.19129	0.80599	0.18802
605.108	0.80543	0.19457	0.80429	0.19231
605.501	0.80415	0.19466	0.80443	0.18838
605.894	0.80227	0.19104	0.80503	0.18898
606.287	0.8015	0.19376	0.80574	0.18796
606.68	0.80027	0.19352	0.80587	0.18133
607.073	0.79891	0.19704	0.80467	0.18986
607.466	0.79695	0.19808	0.80472	0.18684
607.858	0.79521	0.19979	0.8024	0.18486
608.251	0.79404	0.19866	0.8016	0.18941
608.644	0.79252	0.19865	0.80125	0.18428
609.037	0.7917	0.202	0.79963	0.18785
609.43	0.78942	0.20343	0.79959	0.18594
609.822	0.78858	0.20154	0.80118	0.18793
610.215	0.78683	0.20658	0.80127	0.18117
610.608	0.78624	0.20631	0.80059	0.18409
611.001	0.78513	0.20191	0.79927	0.18125
611.393	0.7837	0.20362	0.79738	0.17861
611.786	0.78229	0.20411	0.79623	0.18098
612.179	0.78117	0.20103	0.79552	0.18116
612.572	0.78023	0.2055	0.79633	0.17883
612.964	0.77931	0.20183	0.7968	0.17703
613.357	0.77911	0.19888	0.79793	0.16193
613.75	0.77833	0.1996	0.79793	0.17
614.142	0.77822	0.19592	0.79706	0.16801
614.535	0.77694	0.19924	0.79673	0.16374
614.928	0.77667	0.19705	0.79679	0.16874
615.32	0.77664	0.19457	0.79754	0.16088
615.713	0.77672	0.19274	0.79735	0.16135
616.106	0.77614	0.19378	0.79673	0.15939
616.498	0.77552	0.18672	0.79637	0.15324
616.891	0.77549	0.19268	0.79544	0.15647
617.283	0.77517	0.1844	0.79441	0.15669
617.676	0.7752	0.1862	0.79429	0.1549
618.069	0.7748	0.18094	0.79248	0.14801
618.461	0.77456	0.18154	0.79253	0.15513
618.854	0.7739	0.18072	0.79228	0.15434
619.246	0.77342	0.18046	0.79247	0.14257
619.639	0.77314	0.17741	0.79308	0.14495
620.031	0.77246	0.17604	0.79358	0.14518
620.424	0.77226	0.17479	0.79332	0.14017
620.816	0.77162	0.17399	0.79229	0.13629
621.209	0.77156	0.17201	0.79118	0.13425
621.601	0.7706	0.1704	0.79036	0.13295
621.994	0.77052	0.16667	0.79026	0.13707
622.386	0.77046	0.16333	0.79008	0.12548
622.779	0.77009	0.16359	0.78965	0.12949
623.171	0.76924	0.16098	0.78815	0.12656
623.564	0.76912	0.16015	0.78855	0.12354
623.956	0.76848	0.15819	0.78862	0.12131
624.348	0.76876	0.15599	0.78987	0.11061
624.741	0.7684	0.15347	0.79129	0.11091
625.133	0.76783	0.15122	0.79192	0.10009
625.526	0.76755	0.15347	0.79312	0.10718
625.918	0.76737	0.14435	0.79292	0.10112
626.31	0.76706	0.14292	0.79313	0.102
626.703	0.76687	0.14163	0.79268	0.09994
627.095	0.76682	0.13664	0.79394	0.09159
627.487	0.76655	0.13696	0.79443	0.08906
627.88	0.7663	0.13172	0.795	0.08767
628.272	0.76592	0.13299	0.79578	0.07657
628.664	0.76551	0.13052	0.79694	0.08418
629.057	0.76611	0.1278	0.79749	0.07734
629.449	0.76581	0.12661	0.79815	0.07388
629.841	0.76613	0.12113	0.79846	0.07102
630.234	0.76495	0.1169	0.79803	0.06263
630.626	0.76425	0.11587	0.7982	0.06165
631.018	0.76412	0.11253	0.79778	0.05627
631.41	0.76442	0.11237	0.79867	0.05641
631.803	0.76458	0.10777	0.79722	0.0536
632.195	0.76484	0.10651	0.79776	0.05214
632.587	0.7647	0.10021	0.79746	0.04849
632.979	0.76465	0.09892	0.79703	0.04651
633.371	0.76456	0.09421	0.79706	0.03974
633.764	0.76415	0.0946	0.79708	0.03576
634.156	0.76445	0.09078	0.79805	0.03806
634.548	0.7645	0.08781	0.79881	0.02759
634.94	0.7648	0.08351	0.79949	0.02257
635.332	0.76529	0.08052	0.79973	0.01614
635.724	0.76638	0.07351	0.80105	0.0143
636.116	0.76713	0.07074	0.80158	0.01016
636.509	0.76796	0.06899	0.80209	0.01099
636.901	0.76854	0.06578	0.80193	0.00937
637.293	0.76822	0.06519	0.80155	0.00814
637.685	0.76827	0.05975	0.80184	-0.00136
638.077	0.76879	0.05767	0.80193	-0.00274
638.469	0.77036	0.04839	0.80229	-0.01337
638.861	0.77113	0.04529	0.80331	-0.01715
639.253	0.7725	0.04585	0.80464	-0.01537
639.645	0.77378	0.03927	0.80489	-0.01871
640.037	0.77435	0.03542	0.80703	-0.02208
640.429	0.77463	0.0308	0.80672	-0.03107
640.821	0.77545	0.02589	0.80723	-0.03543
641.213	0.77568	0.024	0.80776	-0.03291
641.605	0.77652	0.01934	0.80747	-0.0429
641.997	0.77768	0.01764	0.80811	-0.0409
642.389	0.77813	0.01311	0.80776	-0.04679
642.781	0.77923	0.00656	0.80871	-0.04989
643.173	0.78036	0.00192	0.80847	-0.05402
643.565	0.78133	-0.000532	0.80965	-0.06086
643.957	0.78168	-0.00739	0.8089	-0.06589
644.349	0.78209	-0.009	0.80862	-0.06597
644.74	0.78273	-0.01176	0.80857	-0.06514
645.132	0.78397	-0.01593	0.81014	-0.07232
645.524	0.78564	-0.02194	0.81176	-0.07553
645.916	0.78665	-0.02764	0.81247	-0.08427
646.308	0.78706	-0.03185	0.8127	-0.0927
646.7	0.78738	-0.03445	0.81352	-0.09178
647.092	0.7885	-0.03845	0.81357	-0.09451
647.484	0.78911	-0.03891	0.81464	-0.09434
647.875	0.78934	-0.04334	0.81617	-0.10097
648.267	0.79	-0.04814	0.81661	-0.10609
648.659	0.7913	-0.05371	0.81811	-0.10757
649.051	0.79208	-0.05927	0.81936	-0.11838
649.442	0.79324	-0.06642	0.82061	-0.11998
649.834	0.79406	-0.06851	0.82219	-0.12504
650.226	0.79506	-0.06931	0.82356	-0.12391
650.618	0.7963	-0.07381	0.82568	-0.13034
651.01	0.79728	-0.07746	0.82605	-0.13221
651.401	0.79839	-0.08256	0.82819	-0.13912
651.793	0.79945	-0.08974	0.82819	-0.14505
652.185	0.80038	-0.0909	0.82948	-0.14993
652.576	0.802	-0.10279	0.83236	-0.16181
652.968	0.80319	-0.10339	0.8331	-0.16738
653.36	0.8039	-0.10563	0.83449	-0.1666
653.751	0.80481	-0.10994	0.83599	-0.17028
654.143	0.80596	-0.11341	0.83625	-0.17381
654.535	0.80688	-0.11849	0.83835	-0.17589
654.926	0.80843	-0.12917	0.84004	-0.18807
655.318	0.80989	-0.13137	0.8424	-0.19325
655.71	0.81177	-0.13572	0.84302	-0.19952
656.101	0.81306	-0.14091	0.84399	-0.1996
656.493	0.81384	-0.13913	0.84482	-0.20341
656.884	0.81461	-0.14556	0.84482	-0.20428
657.276	0.81627	-0.15295	0.84516	-0.20959
657.668	0.81726	-0.16192	0.8459	-0.21981
658.059	0.81821	-0.16423	0.84634	-0.22109
658.451	0.8192	-0.16634	0.8474	-0.22225
658.842	0.82018	-0.16867	0.84786	-0.22927
659.234	0.82175	-0.17515	0.84982	-0.23264
659.625	0.82284	-0.17718	0.85222	-0.23577
660.017	0.8242	-0.18155	0.85502	-0.24434
660.408	0.82586	-0.18686	0.85671	-0.24382
660.8	0.82684	-0.19361	0.85727	-0.25421
661.191	0.82799	-0.20114	0.85837	-0.26447
661.583	0.82971	-0.20612	0.85869	-0.26688
661.974	0.83126	-0.20908	0.86065	-0.27004
662.366	0.8331	-0.20964	0.8634	-0.27379
662.757	0.83551	-0.214	0.8639	-0.27591
663.148	0.83713	-0.22085	0.86489	-0.27686
663.54	0.83885	-0.22772	0.86729	-0.29364
663.931	0.83961	-0.23505	0.86931	-0.29407
664.323	0.84161	-0.24033	0.8717	-0.30072
664.714	0.84411	-0.24378	0.87352	-0.30335
665.105	0.84738	-0.2504	0.87634	-0.31056
665.497	0.8488	-0.25124	0.87911	-0.31644
665.888	0.85119	-0.25593	0.88145	-0.31639
666.279	0.85295	-0.26501	0.88394	-0.32792
666.671	0.85447	-0.27141	0.88482	-0.33494
667.062	0.85622	-0.27426	0.88563	-0.33827
667.453	0.85738	-0.27834	0.88631	-0.33882
667.845	0.85899	-0.27944	0.88744	-0.3417
668.236	0.861	-0.28335	0.888	-0.34292
668.627	0.86306	-0.28743	0.8906	-0.34706
669.019	0.86488	-0.29658	0.89212	-0.35254
669.41	0.8668	-0.30259	0.89426	-0.36029
669.801	0.86697	-0.30864	0.8958	-0.36683
670.192	0.86747	-0.30969	0.89651	-0.37329
670.583	0.86846	-0.31118	0.89708	-0.37009
670.975	0.86924	-0.31503	0.89975	-0.38268
671.366	0.87118	-0.31696	0.90236	-0.37778
671.757	0.87331	-0.32174	0.90321	-0.38311
672.148	0.87573	-0.32799	0.90536	-0.38546
672.539	0.87713	-0.33726	0.90693	-0.3984
672.931	0.87828	-0.34317	0.90678	-0.40148
673.322	0.87853	-0.34332	0.90725	-0.40419
673.713	0.87995	-0.34575	0.90843	-0.40565
674.104	0.88175	-0.34833	0.91002	-0.41247
674.495	0.88405	-0.35415	0.91199	-0.41201
674.886	0.88652	-0.36283	0.91516	-0.41937
675.277	0.88899	-0.37098	0.91857	-0.42725
675.668	0.89083	-0.37721	0.9203	-0.4364
676.06	0.89197	-0.38018	0.92207	-0.44139
676.451	0.89256	-0.37902	0.9237	-0.44137
676.842	0.89405	-0.38186	0.92335	-0.44339
677.233	0.89605	-0.38478	0.92485	-0.44428
677.624	0.89825	-0.38991	0.92671	-0.44491
678.015	0.90174	-0.39774	0.92958	-0.45283
678.406	0.90505	-0.40797	0.93244	-0.46229
678.797	0.90753	-0.41554	0.9343	-0.46865
679.188	0.90956	-0.42136	0.93479	-0.47931
679.579	0.91089	-0.42327	0.93536	-0.47825
679.97	0.91114	-0.42362	0.93675	-0.48112
680.361	0.91117	-0.42563	0.93678	-0.48093
680.752	0.91234	-0.43039	0.93843	-0.48175
681.143	0.91389	-0.43671	0.94211	-0.49322
681.534	0.91643	-0.44382	0.94463	-0.50263
681.925	0.9192	-0.45113	0.94811	-0.50614
682.316	0.92061	-0.45572	0.9502	-0.51622
682.706	0.92198	-0.45432	0.95155	-0.51422
683.097	0.92279	-0.45566	0.95255	-0.5108
683.488	0.9234	-0.45928	0.95265	-0.51722
683.879	0.92459	-0.46354	0.95457	-0.52087
684.27	0.92691	-0.47138	0.95497	-0.52714
684.661	0.92977	-0.47701	0.95691	-0.53644
685.052	0.93152	-0.48628	0.95948	-0.54478
685.442	0.93356	-0.49243	0.96238	-0.54818
685.833	0.93456	-0.49391	0.9642	-0.55184
686.224	0.93474	-0.4937	0.96454	-0.55375
686.615	0.93516	-0.49569	0.96362	-0.55239
687.006	0.93656	-0.4951	0.96585	-0.55403
687.396	0.9387	-0.5021	0.96921	-0.56301
687.787	0.94071	-0.51023	0.97195	-0.57335
688.178	0.94334	-0.51873	0.97294	-0.57838
688.569	0.94536	-0.52624	0.97292	-0.57959
688.96	0.94652	-0.52832	0.97321	-0.58239
689.35	0.9475	-0.52778	0.9738	-0.58182
689.741	0.9482	-0.52972	0.97494	-0.58711
690.132	0.94902	-0.53095	0.97491	-0.58622
690.522	0.95053	-0.53497	0.97484	-0.58976
690.913	0.95188	-0.53873	0.97503	-0.58943
691.304	0.9526	-0.54717	0.97454	-0.59255
691.694	0.95397	-0.55414	0.9746	-0.60178
692.085	0.95504	-0.55699	0.9743	-0.6074
692.476	0.95529	-0.55861	0.97423	-0.60707
692.866	0.95531	-0.55857	0.97371	-0.60642
693.257	0.95571	-0.56028	0.97495	-0.60667
693.648	0.95692	-0.56384	0.9758	-0.60837
694.038	0.95915	-0.56794	0.97706	-0.61503
694.429	0.96166	-0.57528	0.97817	-0.61875
694.819	0.96421	-0.58382	0.98035	-0.62286
695.21	0.96509	-0.58975	0.98071	-0.63371
695.601	0.96468	-0.58939	0.97892	-0.63543
695.991	0.96479	-0.59101	0.97737	-0.6325
696.382	0.96423	-0.58955	0.97679	-0.63188
696.772	0.96517	-0.59136	0.97872	-0.62864
697.163	0.96738	-0.59659	0.98	-0.63588
697.553	0.96938	-0.60205	0.98104	-0.64125
697.944	0.97144	-0.6095	0.98195	-0.64403
698.334	0.97279	-0.61468	0.98237	-0.65019
698.725	0.97324	-0.6181	0.98444	-0.65253
699.115	0.97325	-0.62258	0.98594	-0.65844
699.505	0.97442	-0.62529	0.98696	-0.66675
699.896	0.97526	-0.62603	0.98905	-0.66626
700.286	0.97719	-0.62571	0.99076	-0.66439
700.677	0.97972	-0.62923	0.99301	-0.66524
701.067	0.9817	-0.63631	0.99472	-0.66967
701.458	0.98263	-0.64356	0.995	-0.68261
701.848	0.98254	-0.64652	0.9928	-0.67826
702.238	0.98187	-0.6491	0.99224	-0.68559
702.629	0.98174	-0.65085	0.99234	-0.68749
703.019	0.98153	-0.6509	0.99235	-0.68902
703.409	0.9831	-0.65375	0.99386	-0.68608
703.8	0.98499	-0.65671	0.99598	-0.68953
704.19	0.98664	-0.65871	0.9974	-0.69524
704.58	0.98886	-0.6642	0.99955	-0.6969
704.971	0.98996	-0.67021	1	-0.7025
705.361	0.98981	-0.67573	1	-0.70834
705.751	0.98883	-0.67529	0.99895	-0.71046
706.142	0.98714	-0.67617	0.99674	-0.70803
706.532	0.98592	-0.67414	0.99609	-0.70881
706.922	0.98727	-0.67609	0.9956	-0.70685
707.312	0.9889	-0.67785	0.99625	-0.70889
707.703	0.99088	-0.683	0.997	-0.70976
708.093	0.99215	-0.69064	0.99833	-0.71838
708.483	0.9916	-0.69361	0.99804	-0.7203
708.873	0.99078	-0.6965	0.9975	-0.72476
709.263	0.99023	-0.69706	0.99576	-0.72639
709.654	0.99065	-0.69768	0.99503	-0.72939
710.044	0.99025	-0.69742	0.99444	-0.72615
710.434	0.99085	-0.69761	0.99426	-0.7231
710.824	0.99176	-0.69822	0.99382	-0.72518
711.214	0.99284	-0.70358	0.99441	-0.72621
711.604	0.99391	-0.71008	0.99421	-0.7282
711.994	0.99501	-0.7167	0.9935	-0.7343
712.385	0.99449	-0.71679	0.99223	-0.74132
712.775	0.99356	-0.71768	0.99107	-0.73606
713.165	0.99363	-0.71795	0.99026	-0.73615
713.555	0.99397	-0.71701	0.98937	-0.73052
713.945	0.99595	-0.72057	0.99068	-0.73839
714.335	0.99805	-0.72408	0.99209	-0.7397
714.725	0.99955	-0.72938	0.9924	-0.74259
715.115	0.99967	-0.735	0.99237	-0.74572
715.505	1	-0.73819	0.99097	-0.74625
715.895	0.9988	-0.73974	0.99089	-0.74918
716.285	0.99726	-0.738	0.98874	-0.75082
716.675	0.99677	-0.739	0.98715	-0.75185
717.065	0.99667	-0.73764	0.98553	-0.74651
717.455	0.99613	-0.73762	0.98509	-0.74496
717.845	0.99622	-0.73895	0.98508	-0.75319
718.235	0.99747	-0.743	0.98654	-0.75224
718.625	0.99879	-0.74932	0.98759	-0.75768
719.015	0.99961	-0.75254	0.98836	-0.7602
719.404	0.99895	-0.75626	0.98711	-0.76413
719.794	0.99703	-0.75228	0.984	-0.75673
720.184	0.9954	-0.75122	0.98168	-0.75891
720.574	0.99481	-0.752	0.98056	-0.75555
720.964	0.9938	-0.751	0.97864	-0.75627
721.354	0.99236	-0.7523	0.97796	-0.75835
721.744	0.99135	-0.7518	0.97699	-0.75576
722.134	0.9905	-0.75625	0.97638	-0.76042
722.523	0.99048	-0.75902	0.97593	-0.76056
722.913	0.98989	-0.76252	0.97413	-0.76637
723.303	0.98905	-0.76351	0.97117	-0.76441
723.693	0.98776	-0.76242	0.97008	-0.76584
724.082	0.98735	-0.76201	0.96859	-0.76194
724.472	0.98756	-0.76191	0.9678	-0.75763
724.862	0.98745	-0.76493	0.9667	-0.75881
725.252	0.98789	-0.76524	0.96676	-0.75722
725.641	0.98871	-0.76675	0.96668	-0.76241
726.031	0.9885	-0.77357	0.96463	-0.76405
726.421	0.98643	-0.77487	0.96145	-0.76336
726.811	0.98386	-0.77408	0.95659	-0.76144
727.2	0.98125	-0.77309	0.95206	-0.75966
727.59	0.97944	-0.76958	0.94919	-0.75492
727.98	0.97836	-0.76993	0.94762	-0.75553
728.369	0.97807	-0.76909	0.94696	-0.7533
728.759	0.97799	-0.76905	0.94655	-0.75284
729.149	0.97886	-0.77239	0.94641	-0.75499
729.538	0.98064	-0.77638	0.94635	-0.75694
729.928	0.98185	-0.78071	0.94591	-0.75755
730.317	0.98203	-0.78675	0.94389	-0.76004
730.707	0.98069	-0.78474	0.94178	-0.76145
731.097	0.97994	-0.78836	0.93934	-0.76299
731.486	0.97824	-0.78421	0.93807	-0.75987
731.876	0.97715	-0.78011	0.93611	-0.75587
732.265	0.97601	-0.78195	0.93548	-0.75619
732.655	0.97458	-0.78202	0.93263	-0.7551
733.044	0.9745	-0.78591	0.93283	-0.75658
733.434	0.97367	-0.78815	0.93188	-0.76045
733.823	0.97262	-0.78892	0.93038	-0.75804
734.213	0.97113	-0.79084	0.92856	-0.763
734.602	0.97052	-0.79153	0.92714	-0.763
734.992	0.9698	-0.78867	0.92677	-0.762
735.381	0.9696	-0.78834	0.92658	-0.75805
735.771	0.96922	-0.79089	0.92645	-0.763
736.16	0.96888	-0.7891	0.92551	-0.75931
736.55	0.96811	-0.79086	0.92468	-0.7611
736.939	0.968	-0.79318	0.9238	-0.76093
737.328	0.96721	-0.79482	0.92199	-0.76072
737.718	0.96569	-0.79652	0.91954	-0.75889
738.107	0.96326	-0.79736	0.9165	-0.75832
738.497	0.96011	-0.7943	0.91368	-0.76303
738.886	0.95768	-0.792	0.91085	-0.75815
739.275	0.95526	-0.78898	0.90988	-0.75528
739.665	0.9539	-0.78764	0.90794	-0.75536
740.054	0.95339	-0.78823	0.9065	-0.75188
740.443	0.95337	-0.79007	0.90432	-0.7523
740.833	0.95394	-0.79154	0.90397	-0.7486
741.222	0.95344	-0.79437	0.90169	-0.75145
741.611	0.9513	-0.79523	0.89858	-0.75141
742	0.94877	-0.79613	0.89544	-0.75281
742.39	0.94694	-0.79329	0.89275	-0.7528
742.779	0.94521	-0.79202	0.89126	-0.75348
743.168	0.94327	-0.78877	0.88838	-0.74582
743.558	0.94142	-0.7863	0.88594	-0.741
743.947	0.94034	-0.78773	0.88358	-0.73979
744.336	0.93975	-0.78759	0.88251	-0.74072
744.725	0.93887	-0.78882	0.88105	-0.74043
745.114	0.93721	-0.78993	0.8791	-0.74011
745.504	0.93541	-0.78905	0.87709	-0.741
745.893	0.93382	-0.79138	0.87585	-0.74205
746.282	0.93233	-0.79268	0.87411	-0.73807
746.671	0.9311	-0.78976	0.87202	-0.741
747.06	0.92969	-0.7876	0.8707	-0.74146
747.449	0.92895	-0.78608	0.86927	-0.73688
747.838	0.92877	-0.78597	0.86938	-0.73857
748.227	0.92791	-0.78559	0.86753	-0.73318
748.616	0.92648	-0.78575	0.86501	-0.73486
749.006	0.92489	-0.78731	0.86324	-0.73214
749.395	0.92321	-0.78797	0.862	-0.73568
749.784	0.92226	-0.78863	0.86098	-0.73535
750.173	0.92183	-0.78861	0.86029	-0.73823
750.562	0.92118	-0.78884	0.8603	-0.73737
750.951	0.92013	-0.78713	0.85751	-0.73346
751.34	0.91853	-0.78663	0.85536	-0.73254
751.729	0.91637	-0.78555	0.85291	-0.73051
752.118	0.91447	-0.78377	0.85028	-0.72758
752.507	0.91252	-0.78555	0.84789	-0.72939
752.896	0.9111	-0.78587	0.84525	-0.73112
753.285	0.90927	-0.78642	0.84218	-0.72802
753.674	0.90758	-0.78429	0.84006	-0.7242
754.063	0.90469	-0.78171	0.83629	-0.72433
754.452	0.9024	-0.78108	0.833	-0.72132
754.84	0.90037	-0.77948	0.83031	-0.71965
755.229	0.89848	-0.77666	0.8274	-0.713
755.618	0.8961	-0.77327	0.82388	-0.70921
756.007	0.89369	-0.77296	0.8201	-0.70763
756.396	0.89124	-0.77045	0.81755	-0.70495
756.785	0.88959	-0.7723	0.81641	-0.70679
757.174	0.88772	-0.77234	0.81362	-0.70809
757.562	0.88571	-0.77041	0.80954	-0.70458
757.951	0.8836	-0.77111	0.80668	-0.70287
758.34	0.88147	-0.76833	0.8031	-0.699
758.729	0.87924	-0.76575	0.8	-0.6953
759.118	0.8775	-0.7643	0.79778	-0.69348
759.506	0.87605	-0.76279	0.79632	-0.69169
759.895	0.8742	-0.76136	0.79477	-0.68994
760.284	0.87159	-0.76038	0.79243	-0.68993
760.673	0.869	-0.76049	0.78941	-0.69165
761.062	0.86662	-0.76098	0.78674	-0.687
761.45	0.86479	-0.75888	0.78548	-0.686
761.839	0.86333	-0.76037	0.78293	-0.68673
762.228	0.86224	-0.75988	0.78028	-0.6859
762.616	0.86049	-0.7574	0.77816	-0.6816
763.005	0.85821	-0.75607	0.77501	-0.68083
763.394	0.85598	-0.75257	0.77261	-0.676
763.782	0.85375	-0.75063	0.76979	-0.67717
764.171	0.85161	-0.74774	0.76688	-0.67095
764.559	0.8491	-0.74536	0.76424	-0.66757
764.948	0.84629	-0.74647	0.76081	-0.66606
765.337	0.84384	-0.74438	0.75813	-0.66391
765.725	0.8422	-0.74537	0.75707	-0.66548
766.114	0.84111	-0.74608	0.7561	-0.667
766.503	0.83942	-0.74432	0.75424	-0.66332
766.891	0.83736	-0.74306	0.75135	-0.66518
767.28	0.83473	-0.74012	0.74867	-0.662
767.668	0.83163	-0.73766	0.74515	-0.659
768.057	0.82969	-0.73502	0.74239	-0.65493
768.445	0.82805	-0.73424	0.74031	-0.65138
768.834	0.82631	-0.73103	0.73783	-0.64839
769.222	0.82399	-0.73075	0.73481	-0.64759
769.611	0.82108	-0.73012	0.73064	-0.64648
769.999	0.81762	-0.72854	0.72713	-0.64583
770.388	0.81435	-0.72715	0.72367	-0.63941
770.776	0.81144	-0.72328	0.72078	-0.639
771.164	0.80879	-0.72103	0.71737	-0.63384
771.553	0.80616	-0.71938	0.71394	-0.63364
771.941	0.80346	-0.71568	0.71188	-0.63
772.33	0.80091	-0.71492	0.70955	-0.627
772.718	0.79883	-0.71091	0.70704	-0.62705
773.106	0.79614	-0.70924	0.70311	-0.623
773.495	0.79364	-0.7087	0.69971	-0.62142
773.883	0.79064	-0.70823	0.6955	-0.616
774.272	0.78781	-0.70692	0.69117	-0.61582
774.66	0.78553	-0.70568	0.68802	-0.61452
775.048	0.78271	-0.70275	0.68437	-0.60867
775.437	0.77995	-0.70114	0.68032	-0.60774
775.825	0.77708	-0.69744	0.67732	-0.60255
776.213	0.77374	-0.69423	0.67338	-0.60281
776.601	0.77019	-0.69006	0.66906	-0.59505
776.99	0.76648	-0.68612	0.6657	-0.59134
777.378	0.76331	-0.6834	0.66266	-0.587
777.766	0.76058	-0.68097	0.65928	-0.58582
778.154	0.75781	-0.68113	0.65585	-0.58471
778.543	0.7552	-0.68078	0.65299	-0.58293
778.931	0.7524	-0.67815	0.64956	-0.58136
779.319	0.74953	-0.6757	0.64691	-0.57635
779.707	0.74622	-0.67281	0.64332	-0.57451
780.096	0.74275	-0.66898	0.63906	-0.569
780.484	0.73872	-0.66385	0.63427	-0.56707
780.872	0.73442	-0.66125	0.62908	-0.55892
781.26	0.73064	-0.6572	0.62555	-0.55392
781.648	0.72667	-0.6536	0.62134	-0.552
782.036	0.72273	-0.64989	0.61768	-0.55
782.424	0.71863	-0.64653	0.61371	-0.55087
782.812	0.71476	-0.64457	0.60925	-0.542
783.201	0.71189	-0.64286	0.60568	-0.54264
783.589	0.70878	-0.64113	0.60279	-0.53998
783.977	0.70571	-0.63835	0.59929	-0.53669
784.365	0.70223	-0.6333	0.59552	-0.532
784.753	0.69897	-0.6301	0.59232	-0.529
785.141	0.69606	-0.62827	0.58907	-0.52275
785.529	0.69269	-0.62481	0.5853	-0.523
785.917	0.68895	-0.62235	0.58192	-0.519
786.305	0.68588	-0.61913	0.57897	-0.515
786.693	0.6824	-0.61791	0.57569	-0.51684
787.081	0.67934	-0.61669	0.5723	-0.511
787.469	0.67652	-0.61459	0.5696	-0.51125
787.857	0.67408	-0.61161	0.56626	-0.506
788.245	0.6715	-0.60855	0.56298	-0.50578
788.633	0.66812	-0.60528	0.55919	-0.50245
789.02	0.66456	-0.60183	0.55532	-0.497
789.408	0.6602	-0.59755	0.55177	-0.493
789.796	0.65566	-0.59197	0.54822	-0.491
790.184	0.6513	-0.5902	0.54406	-0.485
790.572	0.64696	-0.58573	0.53886	-0.4788
790.96	0.64274	-0.58176	0.53514	-0.477
791.348	0.6388	-0.57932	0.53199	-0.47765
791.736	0.636	-0.5779	0.52845	-0.47677
792.123	0.63389	-0.57606	0.5252	-0.47275
792.511	0.63136	-0.57376	0.52274	-0.47065
792.899	0.62792	-0.57013	0.51821	-0.46453
793.287	0.62304	-0.565	0.51296	-0.45885
793.674	0.61798	-0.55982	0.5084	-0.454
794.062	0.61347	-0.55569	0.50403	-0.45
794.45	0.60956	-0.55291	0.50024	-0.447
794.838	0.60626	-0.55079	0.49669	-0.445
795.226	0.60291	-0.54808	0.49382	-0.44063
795.613	0.59983	-0.54581	0.48962	-0.43742
796.001	0.59657	-0.54321	0.48658	-0.436
796.389	0.59351	-0.54078	0.48334	-0.433
796.776	0.59069	-0.53735	0.48041	-0.43231
797.164	0.58739	-0.53544	0.47786	-0.42953
797.552	0.58439	-0.53207	0.47367	-0.42662
797.939	0.58076	-0.52822	0.4698	-0.41769
798.327	0.57684	-0.52471	0.46537	-0.41512
798.715	0.57272	-0.5206	0.46169	-0.41139
799.102	0.56855	-0.51622	0.4584	-0.41
799.49	0.56409	-0.51227	0.45476	-0.407
799.877	0.56024	-0.50986	0.45117	-0.40633
800.265	0.55664	-0.50718	0.44836	-0.4006
800.653	0.55351	-0.50452	0.44496	-0.40106
801.04	0.5506	-0.50177	0.44314	-0.39885
801.428	0.54825	-0.49973	0.44133	-0.39611
801.815	0.54558	-0.4969	0.43874	-0.39427
802.203	0.5421	-0.49312	0.43538	-0.39239
802.59	0.53753	-0.48917	0.43135	-0.38683
802.978	0.53288	-0.48394	0.42745	-0.38171
803.365	0.52878	-0.48105	0.42359	-0.37926
803.753	0.52464	-0.478	0.42108	-0.37858
804.14	0.52097	-0.47465	0.41849	-0.37397
804.528	0.51772	-0.47189	0.41543	-0.37474
804.915	0.51422	-0.4691	0.41212	-0.36897
805.302	0.51092	-0.4659	0.40867	-0.36481
805.69	0.50781	-0.46375	0.40592	-0.3667
806.077	0.50531	-0.46189	0.40251	-0.36077
806.465	0.50228	-0.45926	0.39975	-0.36013
806.852	0.49894	-0.45633	0.39681	-0.35757
807.239	0.49521	-0.45256	0.39292	-0.35255
807.627	0.49194	-0.44908	0.38884	-0.34792
808.014	0.48818	-0.44465	0.38563	-0.344
808.401	0.48471	-0.44131	0.38141	-0.341
808.789	0.48128	-0.4378	0.37721	-0.33882
809.176	0.47799	-0.43631	0.37306	-0.33069
809.563	0.47452	-0.43239	0.36901	-0.329
809.951	0.47148	-0.43018	0.36543	-0.32842
810.338	0.46844	-0.42722	0.36259	-0.324
810.725	0.46565	-0.42497	0.35943	-0.32223
811.112	0.46245	-0.4224	0.35565	-0.317
811.5	0.45876	-0.41813	0.35147	-0.312
811.887	0.4549	-0.41528	0.34742	-0.31101
812.274	0.45082	-0.4108	0.34298	-0.305
812.661	0.44673	-0.40538	0.339	-0.30177
813.048	0.44336	-0.4038	0.3359	-0.29949
813.436	0.44032	-0.40025	0.33282	-0.296
813.823	0.43739	-0.39827	0.32955	-0.29071
814.21	0.43433	-0.39621	0.32688	-0.29
814.597	0.43149	-0.39238	0.32457	-0.289
814.984	0.42935	-0.39167	0.3221	-0.28711
815.371	0.42692	-0.38921	0.32015	-0.284
815.759	0.42384	-0.3863	0.31728	-0.28337
816.146	0.42036	-0.3827	0.31438	-0.279
816.533	0.41663	-0.37966	0.3112	-0.275
816.92	0.41263	-0.37458	0.30831	-0.27153
817.307	0.4088	-0.37144	0.30555	-0.26923
817.694	0.4052	-0.36859	0.30257	-0.2694
818.081	0.40158	-0.36415	0.30024	-0.266
818.468	0.39874	-0.36241	0.2971	-0.263
818.855	0.39598	-0.35964	0.29445	-0.26
819.242	0.39358	-0.35829	0.2921	-0.26017
819.629	0.39132	-0.35665	0.2906	-0.25778
820.016	0.38908	-0.35512	0.28854	-0.255
820.403	0.38677	-0.35242	0.28576	-0.25342
820.79	0.38411	-0.34979	0.28375	-0.252
821.177	0.38118	-0.34663	0.28105	-0.248
821.564	0.37803	-0.34409	0.27826	-0.246
821.951	0.37445	-0.34024	0.27627	-0.24249
822.338	0.37123	-0.33764	0.27388	-0.241
822.725	0.36848	-0.33414	0.27128	-0.23718
823.111	0.36545	-0.33239	0.26915	-0.23965
823.498	0.36276	-0.33085	0.26651	-0.23787
823.885	0.36054	-0.32811	0.265	-0.233
824.272	0.35841	-0.32632	0.26308	-0.23304
824.659	0.35598	-0.32392	0.26146	-0.231
825.046	0.3539	-0.32239	0.26013	-0.229
825.433	0.35141	-0.3199	0.2585	-0.22948
825.819	0.34901	-0.31683	0.25628	-0.227
826.206	0.34632	-0.3146	0.25377	-0.22594
826.593	0.34335	-0.31281	0.25154	-0.22388
826.98	0.34023	-0.30881	0.2488	-0.22
827.366	0.3372	-0.30538	0.24658	-0.216
827.753	0.33429	-0.30335	0.24412	-0.21276
828.14	0.33127	-0.29961	0.24158	-0.2112
828.527	0.32858	-0.29709	0.24002	-0.211
828.913	0.32625	-0.29674	0.23772	-0.20651
829.3	0.32386	-0.29387	0.23546	-0.20891
829.687	0.32164	-0.29278	0.2337	-0.205
830.073	0.31932	-0.29103	0.23147	-0.20132
830.46	0.31651	-0.28695	0.2295	-0.202
830.847	0.31337	-0.28331	0.22643	-0.197
831.234	0.31048	-0.28044	0.22365	-0.19451
831.62	0.30752	-0.27782	0.22109	-0.19517
832.007	0.30451	-0.27566	0.21879	-0.191
832.393	0.30165	-0.27281	0.21586	-0.187
832.78	0.29878	-0.27038	0.21345	-0.18775
833.167	0.29617	-0.26696	0.21065	-0.184
833.553	0.29357	-0.26446	0.20734	-0.18
833.94	0.29115	-0.26263	0.20546	-0.178
834.326	0.28882	-0.26152	0.20355	-0.17521
834.713	0.28669	-0.2592	0.20216	-0.175
835.099	0.28475	-0.2577	0.20091	-0.17553
835.486	0.28235	-0.25543	0.19893	-0.173
835.872	0.27977	-0.252	0.19622	-0.171
836.259	0.27752	-0.25124	0.19401	-0.16958
836.645	0.275	-0.24831	0.19146	-0.16837
837.032	0.2722	-0.24488	0.1892	-0.16093
837.418	0.26958	-0.24219	0.18743	-0.16024
837.805	0.26687	-0.24009	0.18493	-0.16
838.191	0.26457	-0.23786	0.18326	-0.158
838.577	0.26256	-0.2369	0.18122	-0.155
838.964	0.2606	-0.23448	0.18067	-0.156
839.35	0.25853	-0.23282	0.17942	-0.153
839.737	0.25637	-0.23153	0.17748	-0.15345
840.123	0.25419	-0.22956	0.17557	-0.1517
840.509	0.25196	-0.22651	0.17409	-0.15018
840.896	0.24971	-0.22514	0.17279	-0.14935
841.282	0.24727	-0.22206	0.17094	-0.146
841.668	0.24488	-0.21851	0.16961	-0.14606
842.055	0.24243	-0.21765	0.16766	-0.14378
842.441	0.24005	-0.21518	0.16472	-0.139
842.827	0.23745	-0.21283	0.16243	-0.138
843.213	0.23484	-0.2115	0.1602	-0.136
843.6	0.23283	-0.20867	0.1589	-0.13409
843.986	0.23095	-0.20706	0.15727	-0.134
844.372	0.22886	-0.20442	0.15585	-0.134
844.758	0.22671	-0.20368	0.15427	-0.13015
845.145	0.22441	-0.20121	0.15293	-0.13307
845.531	0.22233	-0.19961	0.15134	-0.129
845.917	0.22009	-0.19636	0.15042	-0.127
846.303	0.21815	-0.19542	0.14833	-0.126
846.689	0.21604	-0.19307	0.14633	-0.12112
847.076	0.21391	-0.19126	0.14398	-0.122
847.462	0.21168	-0.18917	0.14199	-0.118
847.848	0.20971	-0.18773	0.14068	-0.12
848.234	0.20762	-0.18476	0.13897	-0.117
848.62	0.2056	-0.18292	0.13768	-0.11846
849.006	0.20369	-0.18203	0.13582	-0.113
849.392	0.20158	-0.17968	0.13411	-0.11318
849.778	0.19973	-0.17868	0.13296	-0.111
850.164	0.19774	-0.17639	0.13148	-0.11051
850.55	0.19595	-0.17505	0.13064	-0.109
850.936	0.19438	-0.17287	0.12931	-0.107
851.322	0.19258	-0.17131	0.12806	-0.10871
851.708	0.19052	-0.16933	0.12638	-0.105
852.094	0.18846	-0.16717	0.12516	-0.10297
852.48	0.18665	-0.16502	0.12332	-0.102
852.866	0.18477	-0.16393	0.1223	-0.10101
853.252	0.18328	-0.16307	0.12155	-0.102
853.638	0.18172	-0.16072	0.12042	-0.10209
854.024	0.18021	-0.16003	0.11848	-0.09649
854.41	0.17861	-0.15827	0.11748	-0.0983
854.796	0.17697	-0.15678	0.11631	-0.0975
855.182	0.17525	-0.15484	0.11535	-0.09491
855.568	0.17366	-0.15367	0.11404	-0.09315
855.954	0.17206	-0.15252	0.11217	-0.0938
856.34	0.17059	-0.15057	0.1113	-0.0929
856.725	0.16894	-0.1499	0.1103	-0.092
857.111	0.16721	-0.14809	0.10919	-0.0912
857.497	0.16569	-0.14639	0.10772	-0.0891
857.883	0.16406	-0.14409	0.10658	-0.0876
858.269	0.16236	-0.14363	0.10558	-0.0864
858.654	0.16113	-0.14257	0.10478	-0.0858
859.04	0.15977	-0.14066	0.10427	-0.0859
859.426	0.15814	-0.13947	0.10142	-0.0835
859.812	0.15667	-0.13843	0.10082	-0.0827
860.197	0.15487	-0.13717	0.09948	-0.0808
860.583	0.15203	-0.13274	0.10217	-0.08395
860.969	0.14902	-0.13013	0.0993	-0.07981

## Sheet: Fig 6d
Wavelength (nm)	Quantised dips/peaks GNP100@rCyt c@Z (+EF)	Quantised dips/peaks GNP100@rCyt c@Z (-EF)
530.289	-0.35634	-0.37055
530.684	-0.35611	-0.37102
531.078	-0.35578	-0.37138
531.473	-0.35535	-0.37166
531.868	-0.3549	-0.37188
532.262	-0.35436	-0.37203
532.657	-0.35376	-0.37211
533.052	-0.35312	-0.37209
533.446	-0.35245	-0.37206
533.841	-0.35185	-0.37201
534.235	-0.35132	-0.37193
534.63	-0.35088	-0.37182
535.024	-0.35045	-0.37162
535.419	-0.3501	-0.37141
535.813	-0.34983	-0.37114
536.208	-0.3496	-0.37086
536.602	-0.34943	-0.37055
536.997	-0.34926	-0.3702
537.391	-0.34915	-0.36984
537.786	-0.34909	-0.3694
538.18	-0.34902	-0.36892
538.575	-0.349	-0.36843
538.969	-0.34895	-0.36792
539.364	-0.34893	-0.36743
539.758	-0.34891	-0.36689
540.153	-0.34884	-0.36626
540.547	-0.34872	-0.36551
540.942	-0.34857	-0.36467
541.336	-0.34843	-0.36373
541.73	-0.3482	-0.36268
542.125	-0.34783	-0.36153
542.519	-0.34738	-0.36029
542.913	-0.3468	-0.35892
543.308	-0.34615	-0.35746
543.702	-0.34544	-0.35583
544.097	-0.34462	-0.35407
544.491	-0.34374	-0.35223
544.885	-0.34286	-0.35029
545.279	-0.34187	-0.34823
545.674	-0.34078	-0.34611
546.068	-0.33966	-0.34393
546.462	-0.33857	-0.34167
546.857	-0.33739	-0.3393
547.251	-0.33613	-0.33685
547.645	-0.33478	-0.33427
548.039	-0.3333	-0.33166
548.434	-0.3317	-0.32903
548.828	-0.33001	-0.32638
549.222	-0.32819	-0.32367
549.616	-0.32633	-0.32096
550.011	-0.32441	-0.31817
550.405	-0.32241	-0.31532
550.799	-0.32029	-0.31246
