# Supplementary material for: Wireless electrical–molecular quantum signalling for cancer cell apoptosis
Source: Nat Nanotechnol. 2023 Sep 14;19(1):106–14. doi: 10.1038/s41565-023-01496-y (PMC10796273; doi:10.1038/s41565-023-01496-y)
Supplement: Supplementary file 8 — Source data associated with gene-set enrichment analysis of gene ontology biological processes shown in Extended Data Fig. 1a–c. [file 41565_2023_1496_MOESM8_ESM.xlsx]

## Sheet: Extended 1a-c
GOBP	setSize	enrichmentScore	NES	pvalue	p.adjust	qvalue	rank	leading_edge	core_enrichment	NB	leadingEdge.symbol	Condition
GOBP_RESPONSE_TO_CADMIUM_ION	49	0.724458	2.04208	3.15146e-07	0.00156691	0.00155251	2136	tags=35%, list=9%, signal=32%	KIT/MT1H/MT1B/MT1F/FOS/MT1HL1/HAAO/MT1E/MT1G/AKR1C3/SLC30A1/MT1X/MT1M/MT1A/HMOX1/HESX1/MAPK8	17	KIT, MT1H, MT1B, MT1F, FOS, MT1HL1, HAAO, MT1E, MT1G, AKR1C3, SLC30A1, MT1X, MT1M, MT1A, HMOX1, HESX1, MAPK8	Astrocytes_EF_NP2_vs_Astrocytes
GOBP_CELLULAR_RESPONSE_TO_CADMIUM_ION	31	0.779418	2.02842	9.86746e-07	0.00245305	0.00243051	2136	tags=45%, list=9%, signal=41%	MT1H/MT1B/MT1F/FOS/MT1HL1/MT1E/MT1G/AKR1C3/MT1X/MT1M/MT1A/HMOX1/HESX1/MAPK8	14	MT1H, MT1B, MT1F, FOS, MT1HL1, MT1E, MT1G, AKR1C3, MT1X, MT1M, MT1A, HMOX1, HESX1, MAPK8	Astrocytes_EF_NP2_vs_Astrocytes
GOBP_STRESS_RESPONSE_TO_METAL_ION	16	0.858078	1.94658	7.05583e-06	0.0116939	0.0115864	1760	tags=62%, list=7%, signal=58%	MT1H/MT1B/MT1F/MT1HL1/MT1E/MT1G/SLC30A1/MT1X/MT1M/MT1A	10	MT1H, MT1B, MT1F, MT1HL1, MT1E, MT1G, SLC30A1, MT1X, MT1M, MT1A	Astrocytes_EF_NP2_vs_Astrocytes
GOBP_ZINC_ION_HOMEOSTASIS	33	0.730773	1.92245	2.2669e-05	0.0281775	0.0279186	3114	tags=39%, list=13%, signal=34%	MT1H/MT1B/MT1F/MT1HL1/MT1E/MT1G/SLC30A1/MT1X/MT1M/MT1A/ATP7B/SLC39A8/MT2A	13	MT1H, MT1B, MT1F, MT1HL1, MT1E, MT1G, SLC30A1, MT1X, MT1M, MT1A, ATP7B, SLC39A8, MT2A	Astrocytes_EF_NP2_vs_Astrocytes
GOBP_DETOXIFICATION_OF_COPPER_ION	13	0.864707	1.87303	2.84548e-05	0.0282955	0.0280355	1760	tags=69%, list=7%, signal=64%	MT1H/MT1B/MT1F/MT1HL1/MT1E/MT1G/MT1X/MT1M/MT1A	9	MT1H, MT1B, MT1F, MT1HL1, MT1E, MT1G, MT1X, MT1M, MT1A	Astrocytes_EF_NP2_vs_Astrocytes
GOBP_RESPONSE_TO_COPPER_ION	35	0.684394	1.8197	0.00014637	0.103965	0.103009	3420	tags=37%, list=14%, signal=32%	MT1H/MT1B/MT1F/MT1HL1/MT1E/MT1G/MT1X/MT1M/MT1A/TFRC/ATP7B/MT2A/PAM	13	MT1H, MT1B, MT1F, MT1HL1, MT1E, MT1G, MT1X, MT1M, MT1A, TFRC, ATP7B, MT2A, PAM	Astrocytes_EF_NP2_vs_Astrocytes
GOBP_RESPONSE_TO_ZINC_ION	44	0.642956	1.78098	0.000190902	0.118646	0.117555	1760	tags=32%, list=7%, signal=30%	MT1H/MT1B/MT1F/MT1HL1/D2HGDH/HAAO/ZACN/MT1E/MT1G/SLC30A1/MT1X/CRIP1/MT1M/MT1A	14	MT1H, MT1B, MT1F, MT1HL1, D2HGDH, HAAO, ZACN, MT1E, MT1G, SLC30A1, MT1X, CRIP1, MT1M, MT1A	Astrocytes_EF_NP2_vs_Astrocytes
GOBP_CELLULAR_RESPONSE_TO_COPPER_ION	23	0.746717	1.83785	0.000288656	0.141316	0.140018	1760	tags=39%, list=7%, signal=36%	MT1H/MT1B/MT1F/MT1HL1/MT1E/MT1G/MT1X/MT1M/MT1A	9	MT1H, MT1B, MT1F, MT1HL1, MT1E, MT1G, MT1X, MT1M, MT1A	Astrocytes_EF_NP2_vs_Astrocytes
GOBP_CELLULAR_RESPONSE_TO_ZINC_ION	20	0.733919	1.75775	0.00155993	0.395698	0.392062	1760	tags=45%, list=7%, signal=42%	MT1H/MT1B/MT1F/MT1HL1/MT1E/MT1G/MT1X/MT1M/MT1A	9	MT1H, MT1B, MT1F, MT1HL1, MT1E, MT1G, MT1X, MT1M, MT1A	Astrocytes_EF_NP2_vs_Astrocytes
GOBP_POSITIVE_REGULATION_OF_MYELINATION	14	0.689171	1.51728	0.0302271	0.800723	0.793366	2755	tags=29%, list=12%, signal=25%	TENM4/SLC25A12/PARD3/WASF3	4	TENM4, SLC25A12, PARD3, WASF3	Astrocytes_EF_NP2_vs_Astrocytes
GOBP_REGULATION_OF_CAMP_MEDIATED_SIGNALING	23	0.5457	1.3431	0.105044	0.969666	0.960757	2816	tags=22%, list=12%, signal=19%	GPR3/UCN/RNF157/PDE2A/OPRL1	5	GPR3, UCN, RNF157, PDE2A, OPRL1	Astrocytes_EF_NP2_vs_Astrocytes
GOBP_INFLAMMATORY_RESPONSE	583	0.299124	1.07558	0.241431	1	0.990812	4723	tags=23%, list=20%, signal=19%	KIT/CX3CL1/PLA2G3/USP18/CDH5/FOS/ITIH4/CASP12/NLRC4/CYSLTR1/CD180/MYLK3/LTB4R2/IRAK2/KLKB1/ZC3H12A/IL17B/LTB4R/SRC/UCN/CCR7/C3/PTGFR/FOXF1/BMP6/ADAM8/CXCL2/APOA1/UNC13D/PTGER1/SERPINF1/CCL26/PDE2A/NOTCH1/MMP3/CD68/LGALS9/ADCY8/KLRG1/CIITA/IL18/PTGES/CAMK4/HMOX1/PIK3CD/CCL5/IDO1/NEAT1/LPL/CARD8/ZP3/CALCRL/PPARA/CRHBP/NR1D1/IL1RAP/SIRPA/GPRC5B/NFKBIZ/TFRC/SCN9A/RARRES2/PTGIR/STAB1/LAT/NFATC4/PSG9/N…	137	KIT, CX3CL1, PLA2G3, USP18, CDH5, FOS, ITIH4, CASP12, NLRC4, CYSLTR1, CD180, MYLK3, LTB4R2, IRAK2, KLKB1, ZC3H12A, IL17B, LTB4R, SRC, UCN, CCR7, C3, PTGFR, FOXF1, BMP6, ADAM8, CXCL2, APOA1, UNC13D, PTGER1, SERPINF1, CCL26, PDE2A, NOTCH1, MMP3, CD68, LGALS9, ADCY8, KLRG1, CIITA, IL18, PTGES, CAMK4, HMOX1, PIK3CD, CCL5, IDO1, NEAT1, LPL, CARD8, ZP3, CALCRL, PPARA, CRHBP, NR1D1, IL1RAP, SIRPA, GPRC5…	Astrocytes_EF_NP2_vs_Astrocytes
GOBP_CELLULAR_RESPONSE_TO_BIOTIC_STIMULUS	196	0.303431	1.01671	0.425365	1	0.990812	2420	tags=13%, list=10%, signal=12%	CARD16/LITAF/CX3CL1/IGFBPL1/CD180/IRAK2/ZC3H12A/PTPN22/CDA/SRC/BMP6/CXCL2/DDIT3/NOTCH1/CD68/CACTIN/IL18/NOS3/CCL5/CARD8/EME1/NR1D1/SIRPA/MAPK8/PRKCE/IL6	26	CARD16, LITAF, CX3CL1, IGFBPL1, CD180, IRAK2, ZC3H12A, PTPN22, CDA, SRC, BMP6, CXCL2, DDIT3, NOTCH1, CD68, CACTIN, IL18, NOS3, CCL5, CARD8, EME1, NR1D1, SIRPA, MAPK8, PRKCE, IL6	Astrocytes_EF_NP2_vs_Astrocytes
GOBP_RESPONSE_TO_STARVATION	167	0.307259	1.01462	0.425935	1	0.990812	6285	tags=35%, list=26%, signal=26%	ZC3H12A/SZT2/SESN2/AKR1C3/BCL2/RRAGD/DDIT3/LRP11/PPARA/KLF10/FOXO1/MFSD2A/ATF4/SESN1/MAPK8/ASNS/WDR45/MTMR3/EHMT2/WDR24/NIM1K/PRKD1/ZFYVE1/SIRT1/ATG14/LRRK2/ADSL/GPT/JMY/GAS6/HFE/SEH1L/TFEB/WDR59/SRD5A1/PPARGC1A/GCN1/FOXO3/PMAIP1/ULK1/PRKAG2/BMT2/XPR1/FNIP1/ZFP36/IMPACT/VPS41/ACAT1/TBL2/CPS1/GLUL/MIOS/NUAK1/BMPR2/KPTN/HSPA8/ATF2/WDR45B	58	ZC3H12A, SZT2, SESN2, AKR1C3, BCL2, RRAGD, DDIT3, LRP11, PPARA, KLF10, FOXO1, MFSD2A, ATF4, SESN1, MAPK8, ASNS, WDR45, MTMR3, EHMT2, WDR24, NIM1K, PRKD1, ZFYVE1, SIRT1, ATG14, LRRK2, ADSL, GPT, JMY, GAS6, HFE, SEH1L, TFEB, WDR59, SRD5A1, PPARGC1A, GCN1, FOXO3, PMAIP1, ULK1, PRKAG2, BMT2, XPR1, FNIP1, ZFP36, IMPACT, VPS41, ACAT1, TBL2, CPS1, GLUL, MIOS, NUAK1, BMPR2, KPTN, HSPA8, ATF2, WDR45B	Astrocytes_EF_NP2_vs_Astrocytes
GOBP_INTRINSIC_APOPTOTIC_SIGNALING_PATHWAY	273	0.268982	0.92514	0.672196	1	0.990812	6254	tags=29%, list=26%, signal=21%	CHAC1/FHIT/MUC1/SRC/CD74/PDK1/BCL2/CRIP1/DDIT3/DDIT4/PPP1R13B/HMOX1/SNAI1/CLU/ATF4/NFATC4/HSPA1A/GSKIP/PLEKHF1/TRIB3/BCL3/GSDME/DAPK2/TPT1/PTGS2/RAD9A/IVNS1ABP/SIRT1/POU4F1/RTKN2/LRRK2/ABL1/PINK1/BDKRB2/NME5/BRCA2/MAPK7/STYXL1/RRM2B/QRICH1/STK11/SYVN1/JMY/SLC9A3R1/ZNF385A/CD44/SEPTIN4/ARHGEF2/ATM/FNIP2/BBC3/TNFRSF10B/HYOU1/AKT1/ZNF385B/SGPP1/PMAIP1/MAPK8IP1/HERPUD1/NUPR1/RRN3/MSX1/MSH6/BCL2A1/BCL…	78	CHAC1, FHIT, MUC1, SRC, CD74, PDK1, BCL2, CRIP1, DDIT3, DDIT4, PPP1R13B, HMOX1, SNAI1, CLU, ATF4, NFATC4, HSPA1A, GSKIP, PLEKHF1, TRIB3, BCL3, GSDME, DAPK2, TPT1, PTGS2, RAD9A, IVNS1ABP, SIRT1, POU4F1, RTKN2, LRRK2, ABL1, PINK1, BDKRB2, NME5, BRCA2, MAPK7, STYXL1, RRM2B, QRICH1, STK11, SYVN1, JMY, SLC9A3R1, ZNF385A, CD44, SEPTIN4, ARHGEF2, ATM, FNIP2, BBC3, TNFRSF10B, HYOU1, AKT1, ZNF385B, SGPP1,…	Astrocytes_EF_NP2_vs_Astrocytes
GOBP_RESPONSE_TO_ENDOPLASMIC_RETICULUM_STRESS	237	0.263482	0.896068	0.743997	1	0.990812	5921	tags=23%, list=25%, signal=17%	CHAC1/AGR2/SESN2/DERL3/BCL2/DDIT3/SERP2/FBXO2/NIBAN1/TRIM25/CLU/ATF4/FOXRED2/HSPA1A/TRIB3/THBS4/SIRT1/CDK5RAP3/LRRK2/ABL1/DNAJB9/ERLIN1/USP19/SRPX/QRICH1/SYVN1/UGGT2/FAF1/SVIP/CLGN/RNF103/EDEM2/BBC3/TNFRSF10B/PLA2G6/HYOU1/ATF6B/MAN1B1/PMAIP1/HERPUD1/NUPR1/UFL1/DDRGK1/UBA5/GSK3B/BCL2L11/TBL2/RASGRF2/P4HB/STT3B/PPP2CB/USP14/YOD1/UGGT1	54	CHAC1, AGR2, SESN2, DERL3, BCL2, DDIT3, SERP2, FBXO2, NIBAN1, TRIM25, CLU, ATF4, FOXRED2, HSPA1A, TRIB3, THBS4, SIRT1, CDK5RAP3, LRRK2, ABL1, DNAJB9, ERLIN1, USP19, SRPX, QRICH1, SYVN1, UGGT2, FAF1, SVIP, CLGN, RNF103, EDEM2, BBC3, TNFRSF10B, PLA2G6, HYOU1, ATF6B, MAN1B1, PMAIP1, HERPUD1, NUPR1, UFL1, DDRGK1, UBA5, GSK3B, BCL2L11, TBL2, RASGRF2, P4HB, STT3B, PPP2CB, USP14, YOD1, UGGT1	Astrocytes_EF_NP2_vs_Astrocytes
GOBP_PROSTANOID_METABOLIC_PROCESS	38	0.326216	0.881297	0.665198	1	0.990812	3380	tags=26%, list=14%, signal=23%	PLA2G3/CD74/AKR1C3/PTGES/AKR1C1/AKR1C2/DAGLB/PTGS2/SIRT1/ATP6V1B1	10	PLA2G3, CD74, AKR1C3, PTGES, AKR1C1, AKR1C2, DAGLB, PTGS2, SIRT1, ATP6V1B1	Astrocytes_EF_NP2_vs_Astrocytes
GOBP_ENDOPLASMIC_RETICULUM_UNFOLDED_PROTEIN_RESPONSE	71	0.267246	0.796544	0.849695	1	0.990812	7440	tags=32%, list=31%, signal=22%	AGR2/DERL3/DDIT3/SERP2/ATF4/CDK5RAP3/DNAJB9/QRICH1/ATF6B/HERPUD1/UFL1/DDRGK1/BCL2L11/TBL2/YOD1/STC2/NFE2L2/ERN1/OS9/AMFR/DAB2IP/PPP1R15B/RACK1	23	AGR2, DERL3, DDIT3, SERP2, ATF4, CDK5RAP3, DNAJB9, QRICH1, ATF6B, HERPUD1, UFL1, DDRGK1, BCL2L11, TBL2, YOD1, STC2, NFE2L2, ERN1, OS9, AMFR, DAB2IP, PPP1R15B, RACK1	Astrocytes_EF_NP2_vs_Astrocytes
GOBP	setSize	enrichmentScore	NES	pvalue	p.adjust	qvalue	rank	leading_edge	core_enrichment	NB	leadingEdge.symbol	Condition
GOBP_RESPONSE_TO_ZINC_ION	44	0.851467	2.37259	1e-10	1.243e-07	1.15737e-07	602	tags=32%, list=3%, signal=31%	MT1A/MT1F/MT1E/MT1M/MT1B/VCAM1/MT1G/MT1X/MT1H/SLC30A1/MT2A/HVCN1/ZACN/MT1HL1	14	MT1A, MT1F, MT1E, MT1M, MT1B, VCAM1, MT1G, MT1X, MT1H, SLC30A1, MT2A, HVCN1, ZACN, MT1HL1	GCE_EF_NP2_vs_GCE
GOBP_RESPONSE_TO_CADMIUM_ION	49	0.831536	2.35723	1e-10	1.243e-07	1.15737e-07	995	tags=27%, list=4%, signal=25%	MT1A/MT1F/MT1E/MT1M/MT1B/MT1G/MT1X/MT1H/SLC30A1/HMOX1/MT2A/MT1HL1/FOS	13	MT1A, MT1F, MT1E, MT1M, MT1B, MT1G, MT1X, MT1H, SLC30A1, HMOX1, MT2A, MT1HL1, FOS	GCE_EF_NP2_vs_GCE
GOBP_CELLULAR_RESPONSE_TO_CADMIUM_ION	31	0.885346	2.30206	1e-10	1.243e-07	1.15737e-07	995	tags=39%, list=4%, signal=37%	MT1A/MT1F/MT1E/MT1M/MT1B/MT1G/MT1X/MT1H/HMOX1/MT2A/MT1HL1/FOS	12	MT1A, MT1F, MT1E, MT1M, MT1B, MT1G, MT1X, MT1H, HMOX1, MT2A, MT1HL1, FOS	GCE_EF_NP2_vs_GCE
GOBP_CELLULAR_RESPONSE_TO_COPPER_ION	23	0.93061	2.28357	1e-10	1.243e-07	1.15737e-07	602	tags=43%, list=3%, signal=42%	MT1A/MT1F/MT1E/MT1M/MT1B/MT1G/MT1X/MT1H/MT2A/MT1HL1	10	MT1A, MT1F, MT1E, MT1M, MT1B, MT1G, MT1X, MT1H, MT2A, MT1HL1	GCE_EF_NP2_vs_GCE
GOBP_RESPONSE_TO_COPPER_ION	35	0.857444	2.28408	2.06599e-10	2.05442e-07	1.91289e-07	602	tags=29%, list=3%, signal=28%	MT1A/MT1F/MT1E/MT1M/MT1B/MT1G/MT1X/MT1H/MT2A/MT1HL1	10	MT1A, MT1F, MT1E, MT1M, MT1B, MT1G, MT1X, MT1H, MT2A, MT1HL1	GCE_EF_NP2_vs_GCE
GOBP_CELLULAR_RESPONSE_TO_ZINC_ION	20	0.927935	2.20889	6.72368e-10	5.57169e-07	5.18785e-07	602	tags=55%, list=3%, signal=54%	MT1A/MT1F/MT1E/MT1M/MT1B/MT1G/MT1X/MT1H/MT2A/HVCN1/MT1HL1	11	MT1A, MT1F, MT1E, MT1M, MT1B, MT1G, MT1X, MT1H, MT2A, HVCN1, MT1HL1	GCE_EF_NP2_vs_GCE
GOBP_STRESS_RESPONSE_TO_METAL_ION	16	0.948819	2.13619	2.73722e-09	1.70118e-06	1.58399e-06	704	tags=75%, list=3%, signal=73%	MT1A/MT1F/MT1E/MT1M/MT1B/MT1G/MT1X/MT1H/SLC30A1/MT2A/MT1HL1/HSPA5	12	MT1A, MT1F, MT1E, MT1M, MT1B, MT1G, MT1X, MT1H, SLC30A1, MT2A, MT1HL1, HSPA5	GCE_EF_NP2_vs_GCE
GOBP_INFLAMMATORY_RESPONSE	583	0.435221	1.63943	8.80736e-09	4.37902e-06	4.07734e-06	2660	tags=19%, list=11%, signal=17%	CXCL8/CXCL3/CXCL2/VCAM1/BIRC3/CCL2/PTX3/HMOX1/ZC3H12A/TNFAIP6/IL6/TNFAIP3/TSLP/C2CD4A/TLR3/CSRP3/CXCL10/ZFP36/RELB/SAA1/GPSM3/BMP2/AKNA/ADGRE2/CCL20/NOTCH1/SAA2/CEBPB/CX3CL1/CXCL5/CSF1/VAMP8/APOL3/TNIP3/IRAK2/DAGLA/CCL3/CCL5/ABCD2/CD96/C3/LTB4R2/KDM6B/SERPINA1/SOCS3/ESR1/KLF4/NLRP12/PIK3CG/MMP25/DUSP10/NFKBIZ/GPR68/PSTPIP1/FOS/CXCR4/IL17RE/NFKB1/ITIH4/PIK3CD/TNFSF4/BCL6/GATA3/NUPR1/PTAFR/LYN/BMP6…	109	CXCL8, CXCL3, CXCL2, VCAM1, BIRC3, CCL2, PTX3, HMOX1, ZC3H12A, TNFAIP6, IL6, TNFAIP3, TSLP, C2CD4A, TLR3, CSRP3, CXCL10, ZFP36, RELB, SAA1, GPSM3, BMP2, AKNA, ADGRE2, CCL20, NOTCH1, SAA2, CEBPB, CX3CL1, CXCL5, CSF1, VAMP8, APOL3, TNIP3, IRAK2, DAGLA, CCL3, CCL5, ABCD2, CD96, C3, LTB4R2, KDM6B, SERPINA1, SOCS3, ESR1, KLF4, NLRP12, PIK3CG, MMP25, DUSP10, NFKBIZ, GPR68, PSTPIP1, FOS, CXCR4, IL17RE, …	GCE_EF_NP2_vs_GCE
GOBP_DETOXIFICATION_OF_COPPER_ION	13	0.965909	2.06353	1.51775e-08	6.80669e-06	6.33777e-06	602	tags=77%, list=3%, signal=75%	MT1A/MT1F/MT1E/MT1M/MT1B/MT1G/MT1X/MT1H/MT2A/MT1HL1	10	MT1A, MT1F, MT1E, MT1M, MT1B, MT1G, MT1X, MT1H, MT2A, MT1HL1	GCE_EF_NP2_vs_GCE
GOBP_CELLULAR_RESPONSE_TO_BIOTIC_STIMULUS	196	0.552092	1.9001	3.7342e-08	1.1604e-05	1.08046e-05	1673	tags=19%, list=7%, signal=18%	CXCL8/CXCL3/CSF2/CXCL2/CCL2/DDIT3/ZC3H12A/IL6/TNFAIP3/CD274/CXCL10/ZFP36/NOTCH1/CEBPB/EIF2AK3/CX3CL1/CXCL5/TRIB1/XBP1/TNIP3/IRAK2/CCL3/CCL5/CSF3/HSPA5/IL24/NFKB1/TNFSF4/PTAFR/LYN/PPP1R15B/BMP6/SIGIRR/CXCL1/RIPK2/NFKBIB/NFKBIA/NR1D1	38	CXCL8, CXCL3, CSF2, CXCL2, CCL2, DDIT3, ZC3H12A, IL6, TNFAIP3, CD274, CXCL10, ZFP36, NOTCH1, CEBPB, EIF2AK3, CX3CL1, CXCL5, TRIB1, XBP1, TNIP3, IRAK2, CCL3, CCL5, CSF3, HSPA5, IL24, NFKB1, TNFSF4, PTAFR, LYN, PPP1R15B, BMP6, SIGIRR, CXCL1, RIPK2, NFKBIB, NFKBIA, NR1D1	GCE_EF_NP2_vs_GCE
GOBP_ZINC_ION_HOMEOSTASIS	33	0.820257	2.16322	1.26584e-07	3.49653e-05	3.25565e-05	602	tags=33%, list=3%, signal=33%	MT1A/MT1F/MT1E/MT1M/MT1B/MT1G/MT1X/MT1H/SLC30A1/MT2A/MT1HL1	11	MT1A, MT1F, MT1E, MT1M, MT1B, MT1G, MT1X, MT1H, SLC30A1, MT2A, MT1HL1	GCE_EF_NP2_vs_GCE
GOBP_RESPONSE_TO_ENDOPLASMIC_RETICULUM_STRESS	237	0.497306	1.74455	1.21125e-06	0.000240893	0.000224297	4472	tags=28%, list=19%, signal=23%	CXCL8/CHAC1/SESN2/TRIB3/HSPA1A/ATF3/DDIT3/DNAJB9/BBC3/CREB3L4/ATF4/TNFRSF10B/CTH/HERPUD1/CEBPB/EIF2AK3/PPP1R15A/XBP1/THBS4/FICD/HSPA5/MAGEA3/CALR/ERN1/NUPR1/PPP1R15B/STC2/SDF2L1/NFE2L2/PDIA4/PMAIP1/NRBF2/SCAMP5/AMFR/SERP2/MANF/SEC16A/TMED2/BCL2L11/TP53/FBXO2/FOXRED2/UFM1/TBL2/TMEM117/SELENOK/DDX3X/SERP1/HYOU1/DNAJC3/RNF185/RNF121/CASP4/UGGT1/NCK1/SYVN1/SELENOS/EIF2B5/DNAJB2/CREB3/HSP90B1/BCL2/ECP…	66	CXCL8, CHAC1, SESN2, TRIB3, HSPA1A, ATF3, DDIT3, DNAJB9, BBC3, CREB3L4, ATF4, TNFRSF10B, CTH, HERPUD1, CEBPB, EIF2AK3, PPP1R15A, XBP1, THBS4, FICD, HSPA5, MAGEA3, CALR, ERN1, NUPR1, PPP1R15B, STC2, SDF2L1, NFE2L2, PDIA4, PMAIP1, NRBF2, SCAMP5, AMFR, SERP2, MANF, SEC16A, TMED2, BCL2L11, TP53, FBXO2, FOXRED2, UFM1, TBL2, TMEM117, SELENOK, DDX3X, SERP1, HYOU1, DNAJC3, RNF185, RNF121, CASP4, UGGT1, N…	GCE_EF_NP2_vs_GCE
GOBP_RESPONSE_TO_STARVATION	167	0.514711	1.73962	2.1255e-05	0.00220167	0.00204999	3038	tags=26%, list=13%, signal=23%	SESN2/ATF3/DDIT3/ZC3H12A/MFSD2A/CPEB4/SIK1/ZFP36/ATF4/EIF2AK3/ASNS/XBP1/HSPA5/NUAK2/GPT/CDKN1A/PCK2/SSTR2/FLCN/JMY/BRSK1/NFE2L2/MAP1LC3C/PMAIP1/RNF152/HSPA8/PICK1/ZFYVE1/PRKAA2/SIK2/SLC38A2/IFI16/ATG14/MIOS/GABARAPL1/TP53/UPP1/BMT2/MYBBP1A/TBL2/ITFG2/PPARA/MAX	43	SESN2, ATF3, DDIT3, ZC3H12A, MFSD2A, CPEB4, SIK1, ZFP36, ATF4, EIF2AK3, ASNS, XBP1, HSPA5, NUAK2, GPT, CDKN1A, PCK2, SSTR2, FLCN, JMY, BRSK1, NFE2L2, MAP1LC3C, PMAIP1, RNF152, HSPA8, PICK1, ZFYVE1, PRKAA2, SIK2, SLC38A2, IFI16, ATG14, MIOS, GABARAPL1, TP53, UPP1, BMT2, MYBBP1A, TBL2, ITFG2, PPARA, MAX	GCE_EF_NP2_vs_GCE
GOBP_ENDOPLASMIC_RETICULUM_UNFOLDED_PROTEIN_RESPONSE	71	0.611868	1.84643	3.78897e-05	0.00330504	0.00307735	2500	tags=28%, list=11%, signal=25%	ATF3/DDIT3/DNAJB9/CREB3L4/ATF4/CTH/HERPUD1/EIF2AK3/PPP1R15A/XBP1/FICD/HSPA5/ERN1/PPP1R15B/STC2/NFE2L2/AMFR/SERP2/TMED2/BCL2L11	20	ATF3, DDIT3, DNAJB9, CREB3L4, ATF4, CTH, HERPUD1, EIF2AK3, PPP1R15A, XBP1, FICD, HSPA5, ERN1, PPP1R15B, STC2, NFE2L2, AMFR, SERP2, TMED2, BCL2L11	GCE_EF_NP2_vs_GCE
GOBP_INTRINSIC_APOPTOTIC_SIGNALING_PATHWAY	273	0.448533	1.59367	4.51621e-05	0.00387148	0.00360477	3915	tags=26%, list=16%, signal=22%	CHAC1/BCL2A1/DDIT4/TRIB3/HSPA1A/HMOX1/DDIT3/BBC3/ATF4/TNFRSF10B/HERPUD1/CEBPB/EIF2AK3/PPP1R15A/XBP1/DNAJA1/MCL1/CDKN1A/MAGEA3/PPP1R13B/ERN1/CD74/AEN/NUPR1/MSH6/ARHGEF2/FLCN/ZNF385A/JMY/NFE2L2/PMAIP1/NFATC4/MSX1/ZNF622/E2F2/BDKRB2/IFI6/CHEK2/IFI16/MYC/BCL2L11/PLEKHF1/ATAD5/HIPK2/MLLT11/BID/TP53/EDA2R/TP53BP2/EIF5A/SNAI1/MYBBP1A/HSPB1/TMEM117/MDM2/SELENOK/BCL2L2/DDX3X/SKIL/HYOU1/ATF2/CASP3/CASP4/US…	70	CHAC1, BCL2A1, DDIT4, TRIB3, HSPA1A, HMOX1, DDIT3, BBC3, ATF4, TNFRSF10B, HERPUD1, CEBPB, EIF2AK3, PPP1R15A, XBP1, DNAJA1, MCL1, CDKN1A, MAGEA3, PPP1R13B, ERN1, CD74, AEN, NUPR1, MSH6, ARHGEF2, FLCN, ZNF385A, JMY, NFE2L2, PMAIP1, NFATC4, MSX1, ZNF622, E2F2, BDKRB2, IFI6, CHEK2, IFI16, MYC, BCL2L11, PLEKHF1, ATAD5, HIPK2, MLLT11, BID, TP53, EDA2R, TP53BP2, EIF5A, SNAI1, MYBBP1A, HSPB1, TMEM117, MD…	GCE_EF_NP2_vs_GCE
GOBP_PROSTANOID_METABOLIC_PROCESS	38	0.322366	0.872493	0.680922	0.98143	0.913819	3915	tags=26%, list=16%, signal=22%	CD74/FABP5/CYP2S1/PTGS1/PNPLA8/PLA2G4A/PIBF1/PRXL2B/GSTA1/TNFRSF1A	10	CD74, FABP5, CYP2S1, PTGS1, PNPLA8, PLA2G4A, PIBF1, PRXL2B, GSTA1, TNFRSF1A	GCE_EF_NP2_vs_GCE
GOBP_CARBOHYDRATE_PHOSPHORYLATION	23	0.346721	0.850799	0.693003	0.98147	0.913855	3847	tags=22%, list=16%, signal=18%	HKDC1/IPPK/XYLB/RBKS/KHK	5	HKDC1, IPPK, XYLB, RBKS, KHK	GCE_EF_NP2_vs_GCE
GOBP_POSITIVE_REGULATION_OF_MYELINATION	14	0.26976	0.587234	0.96184	1	0.931109	6991	tags=64%, list=29%, signal=45%	HGF/WASF3/MYRF/EGR2/SLC25A12/ZNF488/TNFRSF1B/DICER1/RNF10	9	HGF, WASF3, MYRF, EGR2, SLC25A12, ZNF488, TNFRSF1B, DICER1, RNF10	GCE_EF_NP2_vs_GCE
GOBP	setSize	enrichmentScore	NES	pvalue	p.adjust	qvalue	rank	leading_edge	core_enrichment	NB	leadingEdge.symbol	Condition
GOBP_RESPONSE_TO_CADMIUM_ION	49	0.80215	2.23444	2.59165e-10	1.28857e-06	1.27455e-06	466	tags=24%, list=2%, signal=24%	MT1A/MT1F/MT1H/MT1M/MT1G/MT1B/MT1X/MT1E/HMOX1/SLC30A1/MT2A/MT1HL1	12	MT1A, MT1F, MT1H, MT1M, MT1G, MT1B, MT1X, MT1E, HMOX1, SLC30A1, MT2A, MT1HL1	GIN_EF_NP2_vs_GIN
GOBP_ZINC_ION_HOMEOSTASIS	33	0.840735	2.17383	2.03947e-08	3.16353e-05	3.12911e-05	466	tags=36%, list=2%, signal=36%	MT1A/MT1F/MT1H/MT1M/MT1G/MT1B/MT1X/MT1E/SLC30A1/MT2A/ATP7B/MT1HL1	12	MT1A, MT1F, MT1H, MT1M, MT1G, MT1B, MT1X, MT1E, SLC30A1, MT2A, ATP7B, MT1HL1	GIN_EF_NP2_vs_GIN
GOBP_CELLULAR_RESPONSE_TO_CADMIUM_ION	31	0.840869	2.14467	1.32722e-08	3.16353e-05	3.12911e-05	466	tags=35%, list=2%, signal=35%	MT1A/MT1F/MT1H/MT1M/MT1G/MT1B/MT1X/MT1E/HMOX1/MT2A/MT1HL1	11	MT1A, MT1F, MT1H, MT1M, MT1G, MT1B, MT1X, MT1E, HMOX1, MT2A, MT1HL1	GIN_EF_NP2_vs_GIN
GOBP_CELLULAR_RESPONSE_TO_ZINC_ION	20	0.898	2.09769	2.99383e-08	3.16353e-05	3.12911e-05	466	tags=50%, list=2%, signal=49%	MT1A/MT1F/MT1H/MT1M/MT1G/MT1B/MT1X/MT1E/MT2A/MT1HL1	10	MT1A, MT1F, MT1H, MT1M, MT1G, MT1B, MT1X, MT1E, MT2A, MT1HL1	GIN_EF_NP2_vs_GIN
GOBP_RESPONSE_TO_ZINC_ION	44	0.783135	2.14185	4.22923e-08	3.48618e-05	3.44824e-05	466	tags=25%, list=2%, signal=25%	MT1A/MT1F/MT1H/MT1M/MT1G/MT1B/MT1X/MT1E/SLC30A1/MT2A/MT1HL1	11	MT1A, MT1F, MT1H, MT1M, MT1G, MT1B, MT1X, MT1E, SLC30A1, MT2A, MT1HL1	GIN_EF_NP2_vs_GIN
GOBP_STRESS_RESPONSE_TO_METAL_ION	16	0.921011	2.04189	4.90814e-08	3.48618e-05	3.44824e-05	466	tags=75%, list=2%, signal=74%	MT1A/MT1F/MT1H/MT1M/MT1G/MT1B/MT1X/MT1E/SLC30A1/MT2A/HSPA5/MT1HL1	12	MT1A, MT1F, MT1H, MT1M, MT1G, MT1B, MT1X, MT1E, SLC30A1, MT2A, HSPA5, MT1HL1	GIN_EF_NP2_vs_GIN
GOBP_RESPONSE_TO_COPPER_ION	35	0.811535	2.12459	9.74781e-08	6.05826e-05	5.99234e-05	466	tags=31%, list=2%, signal=31%	MT1A/MT1F/MT1H/MT1M/MT1G/MT1B/MT1X/MT1E/MT2A/ATP7B/MT1HL1	11	MT1A, MT1F, MT1H, MT1M, MT1G, MT1B, MT1X, MT1E, MT2A, ATP7B, MT1HL1	GIN_EF_NP2_vs_GIN
GOBP_CELLULAR_RESPONSE_TO_COPPER_ION	23	0.853504	2.05295	4.41565e-07	0.000214878	0.00021254	466	tags=43%, list=2%, signal=43%	MT1A/MT1F/MT1H/MT1M/MT1G/MT1B/MT1X/MT1E/MT2A/MT1HL1	10	MT1A, MT1F, MT1H, MT1M, MT1G, MT1B, MT1X, MT1E, MT2A, MT1HL1	GIN_EF_NP2_vs_GIN
GOBP_DETOXIFICATION_OF_COPPER_ION	13	0.928848	1.96602	5.04933e-07	0.000214878	0.00021254	466	tags=77%, list=2%, signal=75%	MT1A/MT1F/MT1H/MT1M/MT1G/MT1B/MT1X/MT1E/MT2A/MT1HL1	10	MT1A, MT1F, MT1H, MT1M, MT1G, MT1B, MT1X, MT1E, MT2A, MT1HL1	GIN_EF_NP2_vs_GIN
GOBP_RESPONSE_TO_ENDOPLASMIC_RETICULUM_STRESS	237	0.485187	1.67189	1.41168e-05	0.00412873	0.00408381	4951	tags=32%, list=21%, signal=25%	CHAC1/SESN2/TRIB3/DDIT3/ATF3/CTH/HERPUD1/STC2/HSPA1A/DNAJB9/ATF4/BBC3/PPP1R15A/HSPA5/DERL3/CEBPB/XBP1/TRAF2/EIF2AK3/ATP2A1/FICD/CREB3L4/HYOU1/SDF2L1/TNFRSF10B/FBXO2/DNAJB2/NRBF2/NFE2L2/NUPR1/NHLRC1/DNAJC3/FBXO6/BCL2/MANF/SEC16A/FAF1/CLGN/DNAJC18/UGGT1/BFAR/RHBDD1/ANKZF1/GORASP2/USP19/CERT1/ITPR1/ERP29/DNAJB12/ERLIN1/VAPB/RNF185/PPP1R15B/ATF6/HSP90B1/LPCAT3/PTPN2/DERL2/RASGRF1/CCDC47/FBXO17/P4HB/T…	75	CHAC1, SESN2, TRIB3, DDIT3, ATF3, CTH, HERPUD1, STC2, HSPA1A, DNAJB9, ATF4, BBC3, PPP1R15A, HSPA5, DERL3, CEBPB, XBP1, TRAF2, EIF2AK3, ATP2A1, FICD, CREB3L4, HYOU1, SDF2L1, TNFRSF10B, FBXO2, DNAJB2, NRBF2, NFE2L2, NUPR1, NHLRC1, DNAJC3, FBXO6, BCL2, MANF, SEC16A, FAF1, CLGN, DNAJC18, UGGT1, BFAR, RHBDD1, ANKZF1, GORASP2, USP19, CERT1, ITPR1, ERP29, DNAJB12, ERLIN1, VAPB, RNF185, PPP1R15B, ATF6, H…	GIN_EF_NP2_vs_GIN
GOBP_ENDOPLASMIC_RETICULUM_UNFOLDED_PROTEIN_RESPONSE	71	0.610864	1.81105	0.000139026	0.0345618	0.0341857	1390	tags=20%, list=6%, signal=19%	DDIT3/ATF3/CTH/HERPUD1/STC2/DNAJB9/ATF4/PPP1R15A/HSPA5/DERL3/XBP1/EIF2AK3/FICD/CREB3L4	14	DDIT3, ATF3, CTH, HERPUD1, STC2, DNAJB9, ATF4, PPP1R15A, HSPA5, DERL3, XBP1, EIF2AK3, FICD, CREB3L4	GIN_EF_NP2_vs_GIN
GOBP_INTRINSIC_APOPTOTIC_SIGNALING_PATHWAY	273	0.375023	1.31044	0.0151346	0.597217	0.590718	2575	tags=12%, list=11%, signal=11%	CHAC1/TRIB3/DDIT4/HMOX1/DDIT3/FIGNL1/HERPUD1/HSPA1A/ATF4/BBC3/PPP1R15A/IL19/ARHGEF2/CEBPB/XBP1/TRAF2/EIF2AK3/ATP2A1/MSX1/HYOU1/TNFRSF10B/CDKN1A/MCL1/NFE2L2/EPHA2/MOAP1/JMY/BCL2L2/NUPR1/PLEKHF1/HIPK2/DNAJA1/BRCA2/BCL2	34	CHAC1, TRIB3, DDIT4, HMOX1, DDIT3, FIGNL1, HERPUD1, HSPA1A, ATF4, BBC3, PPP1R15A, IL19, ARHGEF2, CEBPB, XBP1, TRAF2, EIF2AK3, ATP2A1, MSX1, HYOU1, TNFRSF10B, CDKN1A, MCL1, NFE2L2, EPHA2, MOAP1, JMY, BCL2L2, NUPR1, PLEKHF1, HIPK2, DNAJA1, BRCA2, BCL2	GIN_EF_NP2_vs_GIN
GOBP_RESPONSE_TO_STARVATION	167	0.397577	1.31891	0.0280871	0.71916	0.711335	3494	tags=16%, list=15%, signal=14%	SESN2/DDIT3/ATF3/ZFP36/ATF4/ULK2/HSPA5/GIP/PRKAA2/CPEB4/XBP1/EIF2AK3/GABARAPL1/MFSD2A/ASNS/CDKN1A/NFE2L2/JMY/PIK3R4/BCL2/FBXO22/SFRP1/SIK2/SLC38A2/WRN/UPP1/MTMR3	27	SESN2, DDIT3, ATF3, ZFP36, ATF4, ULK2, HSPA5, GIP, PRKAA2, CPEB4, XBP1, EIF2AK3, GABARAPL1, MFSD2A, ASNS, CDKN1A, NFE2L2, JMY, PIK3R4, BCL2, FBXO22, SFRP1, SIK2, SLC38A2, WRN, UPP1, MTMR3	GIN_EF_NP2_vs_GIN
GOBP_REGULATION_OF_CAMP_MEDIATED_SIGNALING	23	0.501242	1.20565	0.216934	1	0.989118	2117	tags=22%, list=9%, signal=20%	GIP/PDE4D/UCN/PDE2A/RAPGEF2	5	GIP, PDE4D, UCN, PDE2A, RAPGEF2	GIN_EF_NP2_vs_GIN
GOBP_INFLAMMATORY_RESPONSE	583	0.28861	1.06873	0.215248	1	0.989118	2981	tags=14%, list=13%, signal=12%	CXCL3/TSLP/HMOX1/ZFP36/PTX3/CARD9/BIRC3/THEMIS2/PLA2G4B/LXN/NR1D1/PLA2G4C/C2CD4A/KLF4/HGF/C3/TNFAIP3/IL23A/SCUBE1/CCL20/SERPINF1/PTPRC/WFDC1/RELB/NOTCH1/CEBPB/SNCA/LBP/APOL3/CIITA/PSTPIP1/NEAT1/A2M/C1QTNF3/MFHAS1/MAS1/FOS/SETD4/UNC13D/RIPK2/PPARG/DAGLB/PTGER1/CD96/TNFAIP6/UCN/MAPK13/REL/NFE2L2/NFKBIB/PDE2A/EPHA2/FOXF1/ACKR1/AKNA/ZP3/CSF1/AGTR1/NUPR1/ADCY8/TICAM2/NFKBIZ/PTGER4/PTGIR/NR1D2/APOA1/SC…	79	CXCL3, TSLP, HMOX1, ZFP36, PTX3, CARD9, BIRC3, THEMIS2, PLA2G4B, LXN, NR1D1, PLA2G4C, C2CD4A, KLF4, HGF, C3, TNFAIP3, IL23A, SCUBE1, CCL20, SERPINF1, PTPRC, WFDC1, RELB, NOTCH1, CEBPB, SNCA, LBP, APOL3, CIITA, PSTPIP1, NEAT1, A2M, C1QTNF3, MFHAS1, MAS1, FOS, SETD4, UNC13D, RIPK2, PPARG, DAGLB, PTGER1, CD96, TNFAIP6, UCN, MAPK13, REL, NFE2L2, NFKBIB, PDE2A, EPHA2, FOXF1, ACKR1, AKNA, ZP3, CSF1, AG…	GIN_EF_NP2_vs_GIN
GOBP_CELLULAR_RESPONSE_TO_BIOTIC_STIMULUS	196	0.314239	1.06309	0.288707	1	0.989118	2981	tags=12%, list=13%, signal=11%	CXCL3/DDIT3/ZFP36/NR1D1/PDE4B/HSPA5/TNFAIP3/NOTCH1/CEBPB/XBP1/EIF2AK3/LBP/SASH1/RIPK2/CD274/EME1/NFKBIB/TICAM2/PRKCE/KMO/ADAMTS13/TNFSF4/NFKB1/NFKBIA	24	CXCL3, DDIT3, ZFP36, NR1D1, PDE4B, HSPA5, TNFAIP3, NOTCH1, CEBPB, XBP1, EIF2AK3, LBP, SASH1, RIPK2, CD274, EME1, NFKBIB, TICAM2, PRKCE, KMO, ADAMTS13, TNFSF4, NFKB1, NFKBIA	GIN_EF_NP2_vs_GIN
GOBP_CARBOHYDRATE_PHOSPHORYLATION	23	0.403435	0.970389	0.493267	1	0.989118	6270	tags=57%, list=26%, signal=42%	HKDC1/IPPK/XYLB/PFKM/PFKFB3/GALK2/TKFC/RBKS/FCSK/GCK/KHK/GNE/ITPK1	13	HKDC1, IPPK, XYLB, PFKM, PFKFB3, GALK2, TKFC, RBKS, FCSK, GCK, KHK, GNE, ITPK1	GIN_EF_NP2_vs_GIN
GOBP_PROSTANOID_METABOLIC_PROCESS	38	0.231724	0.614074	0.98552	1	0.989118	5202	tags=24%, list=22%, signal=19%	CYP2S1/DAGLB/ATP6V1B1/PNPLA8/PRXL2B/SIRT1/FABP5/PTGES2/PTGS2	9	CYP2S1, DAGLB, ATP6V1B1, PNPLA8, PRXL2B, SIRT1, FABP5, PTGES2, PTGS2	GIN_EF_NP2_vs_GIN
